# Supplementary material for: The Intellectual Disability Risk Gene Kdm5b Regulates Long-Term Memory Consolidation in the Hippocampus
Source: J Neurosci. 2024 Apr 4;44(19):e1544232024. doi: 10.1523/JNEUROSCI.1544-23.2024 (PMC11079963; doi:10.1523/JNEUROSCI.1544-23.2024)
Supplement: Table 4-1 — Extended RNA-sequencing data of naïve mice as in Figure 4. Hippocampi were dissected from wild-type and Kdm5bΔ/Δ naïve animals and RNAseq analyses were performed (n = 4 animals/genotype). Download Table 4-1, XLSX file. [file jneuro-44-e1544232024-s003.xlsx]

## Sheet: Baseline_DEGs
ENSEMBL	ENTREZID	SYMBOL	GENENAME	Base mean	log2(FC)	StdErr	Wald-Stats	P-value	P-adj
ENSMUSG00000038418	13653	Egr1	early growth response 1	2151.9	-0.50723	0.0762049	-6.65614	2.81116e-11	5.42835e-07
ENSMUSG00000025081	83561	Tdrd1	tudor domain containing 1	24.0301	-0.434329	0.0717039	-6.05726	1.38463e-09	1.33686e-05
ENSMUSG00000034755	245578	Pcdh11x	protocadherin 11 X-linked	259.876	0.490564	0.0848777	5.77965	7.48551e-09	4.81818e-05
ENSMUSG00000043773	69430	1700048O20Rik	RIKEN cDNA 1700048O20 gene	159.884	0.44088	0.0873287	5.04851	4.45275e-07	0.00175467
ENSMUSG00000035505	231430	Cox18	cytochrome c oxidase assembly protein 18	289.198	-0.397481	0.0787924	-5.04465	4.54341e-07	0.00175467
ENSMUSG00000036357	245424	Gpr101	G protein-coupled receptor 101	199.685	0.401274	0.0820932	4.88803	1.01849e-06	0.00327783
ENSMUSG00000045903	225872	Npas4	neuronal PAS domain protein 4	214.075	-0.411164	0.0849241	-4.84155	1.2883e-06	0.00355388
ENSMUSG00000063681	170788	Crb1	crumbs family member 1, photoreceptor morphogenesis associated	48.653	0.372437	0.0800006	4.65542	3.23317e-06	0.00693695
ENSMUSG00000100801	727711	Gm15459	heat shock protein 8 pseudogene	21754.4	0.207639	0.0444449	4.67184	2.98508e-06	0.00693695
ENSMUSG00000037788	232023	Vopp1	vesicular, overexpressed in cancer, prosurvival protein 1	1381.18	-0.331499	0.0722592	-4.58764	4.48286e-06	0.00865641
ENSMUSG00000021390	18295	Ogn	osteoglycin	353.619	0.385077	0.0881285	4.36949	1.24535e-05	0.0218616
ENSMUSG00000038775	22351	Vill	villin-like	37.8824	0.299599	0.0696194	4.30338	1.6821e-05	0.0249857
ENSMUSG00000054889	109620	Dsp	desmoplakin	1754.46	-0.360171	0.0834796	-4.31448	1.5998e-05	0.0249857
ENSMUSG00000092035	170676	Peg10	paternally expressed 10	440.955	0.372314	0.0873105	4.26425	2.00572e-05	0.0276646
ENSMUSG00000027188	210622	Pamr1	peptidase domain containing associated with muscle regeneration 1	239.865	0.370429	0.0880518	4.20694	2.58847e-05	0.0302522
ENSMUSG00000020866	12291	Cacna1g	calcium channel, voltage-dependent, T type, alpha 1G subunit	1332.8	0.315291	0.0750604	4.2005	2.66332e-05	0.0302522
ENSMUSG00000038702	319901	Dsel	dermatan sulfate epimerase-like	520.571	0.312075	0.0738282	4.22704	2.36787e-05	0.0302522
ENSMUSG00000039706	16826	Ldb2	LIM domain binding 2	766.489	0.348909	0.0847129	4.11873	3.80974e-05	0.04087
ENSMUSG00000024256	11516	Adcyap1	adenylate cyclase activating polypeptide 1	148.623	0.355676	0.0869393	4.09109	4.29354e-05	0.0434416
ENSMUSG00000100252	70441	Mir124-2hg	Mir124-2 host gene (non-protein coding)	523.875	0.290833	0.0712787	4.08022	4.49939e-05	0.0434416
