# Supplementary material for: The Intellectual Disability Risk Gene Kdm5b Regulates Long-Term Memory Consolidation in the Hippocampus
Source: J Neurosci. 2024 Apr 4;44(19):e1544232024. doi: 10.1523/JNEUROSCI.1544-23.2024 (PMC11079963; doi:10.1523/JNEUROSCI.1544-23.2024)
Supplement: Table 5-1 — Extended RNA-sequencing data to study transcriptional changes in wild-type and Kdm5bΔ/Δ mice upon learning as in Figure 5. Mice were trained in the fear conditioning chamber and culled 1 h or 3 h later. Homecage, test-naive mice were used as controls. Dorsal hippocampus was dissected and RNAseq analyses were performed. n = 3 males and 3 females per genotype and timepoint. WT, Kdm5b+/+ mice; HOM, Kdm5bΔ/Δ mice. Timepoints: 0 h, homecage; 1 h post-fear conditioning and 3 h post-fear conditioning. Download Table 5-1, XLSX file. [file jneuro-44-e1544232024-s004.xlsx]

## Sheet: HOMvsWT 0h
ENTREZID	ENSEMBL	SYMBOL	GENENAME	BaseMean	log2FC	StdErr	Wald	Pval	P-adj
15904	ENSMUSG00000021379	Id4	inhibitor of DNA binding 4	3277.82	0.379144	0.0739298	5.12843	2.92168e-07	0.00226866
69430	ENSMUSG00000043773	1700048O20Rik	RIKEN cDNA 1700048O20 gene	581.935	0.402422	0.079181	5.08231	3.72875e-07	0.00226866
19716	ENSMUSG00000050071	Bex1	brain expressed X-linked 1	2229.55	0.3433	0.0677397	5.06793	4.02173e-07	0.00226866
78806	ENSMUSG00000028801	Stpg1	sperm tail PG rich repeat containing 1	431.769	0.359247	0.074489	4.82283	1.41537e-06	0.00598807
11989	ENSMUSG00000031297	Slc7a3	solute carrier family 7 (cationic amino acid transporter, y+ system), member 3	324.767	0.367822	0.0791224	4.64877	3.33918e-06	0.0113018
276919	ENSMUSG00000049396	Gemin4	gem nuclear organelle associated protein 4	1245.74	0.206542	0.0455445	4.53494	5.76195e-06	0.0162516
225583	ENSMUSG00000050875	Minar2	membrane integral NOTCH2 associated receptor 2	2221.97	0.293623	0.0664719	4.41726	9.99616e-06	0.0211456
545902	ENSMUSG00000035429	Ptprh	protein tyrosine phosphatase, receptor type, H	39.0215	0.265374	0.05984	4.43473	9.21884e-06	0.0211456
19272	ENSMUSG00000019889	Ptprk	protein tyrosine phosphatase, receptor type, K	3709.44	-0.209919	0.0483162	-4.34469	1.3947e-05	0.0262251
72693	ENSMUSG00000036699	Zcchc12	zinc finger, CCHC domain containing 12	2821.77	0.342117	0.0798612	4.28389	1.83656e-05	0.0310801
380669	ENSMUSG00000063804	Lin28b	lin-28 homolog B	137.058	0.323122	0.0769455	4.19936	2.6767e-05	0.0411798
54140	ENSMUSG00000020123	Avpr1a	arginine vasopressin receptor 1A	56.5589	0.195959	0.0471689	4.15442	3.2611e-05	0.0459896

## Sheet: HOMvsWT 1h
ENTREZID	ENSEMBL	SYMBOL	GENENAME	BaseMean	log2FC	StdErr	Wald	Pval	P-adj
226359	ENSMUSG00000036907	C1ql2	complement component 1, q subcomponent-like 2	4394.27	0.621692	0.0716641	8.67509	4.13237e-18	6.43781e-14
14012	ENSMUSG00000032092	Mpzl2	myelin protein zero-like 2	192.209	0.452176	0.0652889	6.92577	4.33604e-12	3.37755e-08
93710	ENSMUSG00000103332	Pcdhga2	protocadherin gamma subfamily A, 2	890.453	0.463365	0.0732958	6.32184	2.58463e-10	1.3422e-06
67445	ENSMUSG00000040794	C1qtnf4	C1q and tumor necrosis factor related protein 4	12184.3	0.291124	0.0472881	6.15638	7.44252e-10	2.89868e-06
210719	ENSMUSG00000061013	Mkx	mohawk homeobox	996.204	0.329418	0.0568726	5.79221	6.94673e-09	2.16446e-05
14369	ENSMUSG00000041075	Fzd7	frizzled class receptor 7	800.259	-0.426237	0.0743239	-5.73486	9.75903e-09	2.53393e-05
93717	ENSMUSG00000102440	Pcdhga9	protocadherin gamma subfamily A, 9	682.48	0.423817	0.0747341	5.671	1.41965e-08	2.76459e-05
195434	ENSMUSG00000079470	Utp14b	UTP14B small subunit processome component	749.901	0.407862	0.071793	5.68108	1.33845e-08	2.76459e-05
104009	ENSMUSG00000033684	Qsox1	quiescin Q6 sulfhydryl oxidase 1	1428.89	-0.238631	0.0453052	-5.2672	1.38517e-07	0.000239773
381693	ENSMUSG00000029658	Wdr95	WD40 repeat domain 95	108.254	0.34869	0.0672173	5.18749	2.13142e-07	0.000276712
20720	ENSMUSG00000026249	Serpine2	serine (or cysteine) peptidase inhibitor, clade E, member 2	7509.71	-0.203965	0.0392106	-5.20179	1.97379e-07	0.000276712
23805	ENSMUSG00000020135	Apc2	APC regulator of WNT signaling pathway 2	11958.7	0.172071	0.0330272	5.20997	1.88867e-07	0.000276712
100861531	NA	Rn45s	45S pre-ribosomal RNA	656110	0.338759	0.065591	5.16472	2.40803e-07	0.000288575
78806	ENSMUSG00000028801	Stpg1	sperm tail PG rich repeat containing 1	478.14	0.373687	0.0729272	5.12412	2.98936e-07	0.000310475
73951	NA	4930413G21Rik	RIKEN cDNA 4930413G21 gene	1360.58	0.26966	0.0524935	5.13701	2.79146e-07	0.000310475
116939	ENSMUSG00000041653	Pnpla3	patatin-like phospholipase domain containing 3	477.399	0.351531	0.0747226	4.70448	2.54516e-06	0.00247819
98314	ENSMUSG00000073609	D2hgdh	D-2-hydroxyglutarate dehydrogenase	521.327	0.345138	0.0739005	4.67031	3.00748e-06	0.00275609
15116	ENSMUSG00000003665	Has1	hyaluronan synthase 1	117.384	0.333098	0.0716312	4.65018	3.31638e-06	0.00287033
545260	ENSMUSG00000036412	Arsi	arylsulfatase i	141.29	0.295901	0.064791	4.56701	4.94727e-06	0.0040565
12283	ENSMUSG00000036707	Cab39	calcium binding protein 39	12967	0.158712	0.0348533	4.55372	5.27062e-06	0.00410555
330627	ENSMUSG00000031026	Trim66	tripartite motif-containing 66	1448.94	0.330037	0.0735503	4.48722	7.21573e-06	0.00493824
22762	ENSMUSG00000022306	Zfpm2	zinc finger protein, multitype 2	2268.36	0.245922	0.0547855	4.48881	7.16208e-06	0.00493824
21376	ENSMUSG00000011114	Tbrg1	transforming growth factor beta regulated gene 1	2525.43	0.168503	0.0375702	4.48502	7.29055e-06	0.00493824
20630	ENSMUSG00000024217	Snrpc	U1 small nuclear ribonucleoprotein C	1132.95	0.283969	0.0640984	4.4302	9.41468e-06	0.0061113
15904	ENSMUSG00000021379	Id4	inhibitor of DNA binding 4	3650.29	0.252943	0.0572829	4.41569	1.0069e-05	0.00627457
21808	ENSMUSG00000039239	Tgfb2	transforming growth factor, beta 2	4306.81	-0.296356	0.0678578	-4.3673	1.25789e-05	0.00725805
239556	ENSMUSG00000022416	Cacna1i	calcium channel, voltage-dependent, alpha 1I subunit	6044.91	0.159826	0.0365451	4.37338	1.22336e-05	0.00725805
12609	ENSMUSG00000071637	Cebpd	CCAAT/enhancer binding protein (C/EBP), delta	1322.65	0.255429	0.0590363	4.32663	1.51407e-05	0.00842416
14726	ENSMUSG00000028583	Pdpn	podoplanin	817.433	-0.261464	0.0607556	-4.30354	1.6809e-05	0.00885456
17725	NA	mt-Rnr2	16S ribosomal RNA	287821	-0.233463	0.054289	-4.30037	1.70509e-05	0.00885456
12798	ENSMUSG00000004665	Cnn2	calponin 2	410.848	0.317001	0.0738678	4.29146	1.77503e-05	0.00892037
11688	ENSMUSG00000020891	Alox8	arachidonate 8-lipoxygenase	298.212	0.318008	0.0746869	4.25789	2.06365e-05	0.00974358
100628626	NA	NA	NA	20366.3	0.289999	0.068109	4.25786	2.06392e-05	0.00974358
22445	ENSMUSG00000057836	Xlr3a	X-linked lymphocyte-regulated 3A	97.891	0.2377	0.0559392	4.24926	2.14481e-05	0.00982766
19290	ENSMUSG00000043991	Pura	purine rich element binding protein A	2311.88	0.236411	0.055858	4.23235	2.3126e-05	0.0100078
22360	ENSMUSG00000048978	Nrsn1	neurensin 1	17052.2	-0.171345	0.040461	-4.23481	2.28743e-05	0.0100078
668171	NA	Zxda	zinc finger, X-linked, duplicated A	382.192	-0.272243	0.0645363	-4.21845	2.45984e-05	0.0100847
50880	ENSMUSG00000026307	Scly	selenocysteine lyase	1072.57	-0.24074	0.0570157	-4.22235	2.41769e-05	0.0100847
239364	ENSMUSG00000038984	Tspyl5	testis-specific protein, Y-encoded-like 5	2868.09	0.155041	0.0375072	4.13365	3.57047e-05	0.0135949
320492	ENSMUSG00000057715	A830018L16Rik	RIKEN cDNA A830018L16 gene	5979.02	0.203115	0.0491427	4.13318	3.57783e-05	0.0135949
16601	ENSMUSG00000033863	Klf9	Kruppel-like factor 9	14919.9	0.177963	0.0429955	4.1391	3.48664e-05	0.0135949
12443	ENSMUSG00000070348	Ccnd1	cyclin D1	3187.6	-0.265075	0.0644011	-4.116	3.85508e-05	0.0142996
56461	ENSMUSG00000079056	Kcnip3	Kv channel interacting protein 3, calsenilin	4592.38	0.25832	0.0631246	4.09222	4.27257e-05	0.0154796
72668	ENSMUSG00000054074	Skida1	SKI/DACH domain containing 1	1517	0.247452	0.0608029	4.06974	4.70665e-05	0.0166647
170771	ENSMUSG00000026058	Khdrbs2	KH domain containing, RNA binding, signal transduction associated 2	521.029	0.265521	0.0655183	4.05263	5.06454e-05	0.017219
69372	ENSMUSG00000074576	Mocs3	molybdenum cofactor synthesis 3	971.156	0.238521	0.0589424	4.04669	5.19478e-05	0.017219
12570	ENSMUSG00000090071	Cdk5r2	cyclin-dependent kinase 5, regulatory subunit 2 (p39)	20011.8	0.143027	0.0353208	4.04937	5.13552e-05	0.017219
20215	ENSMUSG00000056055	Sag	S-antigen, retina and pineal gland (arrestin)	127.151	-0.240926	0.0596575	-4.03848	5.37981e-05	0.0174608
100043902	ENSMUSG00000093460	Six3os1	SIX homeobox 3, opposite strand 1	62.4011	-0.178308	0.0443906	-4.0168	5.89944e-05	0.0177703
67775	ENSMUSG00000033355	Rtp4	receptor transporter protein 4	87.0513	-0.284191	0.0707857	-4.01481	5.94925e-05	0.0177703
408065	ENSMUSG00000078995	Zfp456	zinc finger protein 456	106.559	0.290791	0.0726229	4.00413	6.22469e-05	0.0177703
22160	ENSMUSG00000035799	Twist1	twist basic helix-loop-helix transcription factor 1	139.517	0.270609	0.067532	4.00712	6.14626e-05	0.0177703
627626	ENSMUSG00000042256	Ptchd4	patched domain containing 4	673.109	0.276136	0.0687665	4.01556	5.9304e-05	0.0177703
214685	ENSMUSG00000063765	Chadl	chondroadherin-like	968.167	0.217508	0.054346	4.00228	6.2736e-05	0.0177703
71375	ENSMUSG00000033713	Foxn3	forkhead box N3	1121.25	0.26009	0.0648638	4.00978	6.07747e-05	0.0177703
19716	ENSMUSG00000050071	Bex1	brain expressed X-linked 1	2125.35	0.258404	0.0649031	3.98139	6.85147e-05	0.0190606
74134	ENSMUSG00000040703	Cyp2s1	cytochrome P450, family 2, subfamily s, polypeptide 1	223.515	0.294565	0.0743849	3.96001	7.49469e-05	0.0204842
99899	ENSMUSG00000028037	Ifi44	interferon-induced protein 44	40.5774	-0.192791	0.0491553	-3.92208	8.77894e-05	0.022859
20849	ENSMUSG00000062939	Stat4	signal transducer and activator of transcription 4	42.9655	0.17548	0.0447072	3.92509	8.66981e-05	0.022859
114249	ENSMUSG00000040998	Npnt	nephronectin	3026.02	0.250707	0.0639869	3.91809	8.92519e-05	0.022859
67434	ENSMUSG00000022237	Ankrd33b	ankyrin repeat domain 33B	7125.57	0.198387	0.0506422	3.91741	8.95049e-05	0.022859
227580	ENSMUSG00000049630	C1ql3	C1q-like 3	8447.75	0.201944	0.0516424	3.91043	9.21317e-05	0.0231503
328417	ENSMUSG00000054509	Parp4	poly (ADP-ribose) polymerase family, member 4	513.808	-0.26574	0.0683266	-3.88926	0.000100551	0.0248649
13388	ENSMUSG00000014773	Dll1	delta like canonical Notch ligand 1	609.01	-0.237291	0.0611027	-3.88347	0.000102976	0.0250279
56490	ENSMUSG00000022708	Zbtb20	zinc finger and BTB domain containing 20	3375.79	0.264407	0.0681447	3.88008	0.000104423	0.0250279
66184	ENSMUSG00000063171	Rps4l	ribosomal protein S4-like	744.945	-0.288598	0.0744729	-3.87522	0.00010653	0.025146
210741	ENSMUSG00000050138	Kcnk12	potassium channel, subfamily K, member 12	1070.88	0.227669	0.0588114	3.87118	0.00010831	0.0251845
14048	ENSMUSG00000025932	Eya1	EYA transcriptional coactivator and phosphatase 1	1702.2	0.262642	0.068193	3.85144	0.000117423	0.0268458
18226	ENSMUSG00000109511	Nup62	nucleoporin 62	1882.54	0.176462	0.0458535	3.84838	0.000118901	0.0268458
15894	ENSMUSG00000037405	Icam1	intercellular adhesion molecule 1	141.408	-0.28144	0.0733191	-3.83857	0.000123753	0.027542
81600	ENSMUSG00000062778	Chia1	chitinase, acidic 1	84.698	-0.279096	0.0727964	-3.83393	0.000126112	0.0276718
19791	ENSMUSG00000119584	Rn18s	18S ribosomal RNA	23297.4	0.283476	0.074015	3.82998	0.000128154	0.0277294
105844	ENSMUSG00000033170	Card10	caspase recruitment domain family, member 10	738.037	-0.263226	0.0693531	-3.79545	0.000147376	0.0314516
11891	ENSMUSG00000032202	Rab27a	RAB27A, member RAS oncogene family	734.975	0.208624	0.0551758	3.78107	0.000156154	0.0324364
107503	ENSMUSG00000038539	Atf5	activating transcription factor 5	1678.05	0.245424	0.0648628	3.78374	0.00015449	0.0324364
20660	ENSMUSG00000049313	Sorl1	sortilin-related receptor, LDLR class A repeats-containing	25357.9	0.183624	0.0486223	3.77653	0.000159026	0.0325981
52589	ENSMUSG00000051359	Ncald	neurocalcin delta	34626.6	0.203716	0.0539967	3.77275	0.00016146	0.0326673
11989	ENSMUSG00000031297	Slc7a3	solute carrier family 7 (cationic amino acid transporter, y+ system), member 3	291.749	0.258199	0.0688104	3.75232	0.000175204	0.0349937
22754	ENSMUSG00000031374	Zfp92	zinc finger protein 92	270.275	0.270592	0.07258	3.72818	0.000192864	0.0380334
140559	ENSMUSG00000038034	Igsf8	immunoglobulin superfamily, member 8	12824.2	0.13442	0.03609	3.72457	0.000195649	0.0381001
433520	NA	Gm14403	predicted gene 14403	1075.84	0.277928	0.0747085	3.72016	0.000199096	0.0382928
12739	ENSMUSG00000070473	Cldn3	claudin 3	38.6696	-0.196308	0.0528371	-3.71535	0.000202921	0.0385526
11761	ENSMUSG00000063558	Aox1	aldehyde oxidase 1	480.437	-0.259467	0.0702612	-3.69289	0.000221718	0.0401646
14706	ENSMUSG00000021303	Gng4	guanine nucleotide binding protein (G protein), gamma 4	1448.13	0.261486	0.0707217	3.6974	0.000217821	0.0401646
29875	ENSMUSG00000030536	Iqgap1	IQ motif containing GTPase activating protein 1	2199.17	-0.245386	0.066441	-3.69329	0.00022137	0.0401646
110012	ENSMUSG00000020308	Tpgs1	tubulin polyglutamylase complex subunit 1	2760.07	0.155218	0.0419624	3.69898	0.000216471	0.0401646
329217	ENSMUSG00000097814	Panct2	pluripotency-associated noncoding transcript 2	183.511	0.267642	0.0725983	3.68662	0.000227256	0.04032
216459	ENSMUSG00000039824	Myl6b	myosin, light polypeptide 6B	779.168	0.244024	0.0662019	3.68606	0.000227753	0.04032
16324	ENSMUSG00000037035	Inhbb	inhibin beta-B	690.768	-0.260866	0.0709134	-3.67865	0.000234468	0.0410123
15460	ENSMUSG00000022096	Hr	lysine demethylase and nuclear receptor corepressor	1594.39	0.231475	0.0629694	3.67599	0.000236928	0.0410123
574437	ENSMUSG00000073125	Xlr3b	X-linked lymphocyte-regulated 3B	546.166	0.170764	0.0467102	3.65581	0.000256369	0.0438898
74387	ENSMUSG00000039851	4932438H23Rik	RIKEN cDNA 4932438H23 gene	88.0655	-0.260772	0.0714049	-3.65202	0.000260182	0.0440584
23962	ENSMUSG00000029561	Oasl2	2'-5' oligoadenylate synthetase-like 2	148.585	-0.24568	0.0675363	-3.63774	0.00027504	0.0452626
18295	ENSMUSG00000021390	Ogn	osteoglycin	1025.72	0.271822	0.0746552	3.64103	0.000271545	0.0452626
53599	ENSMUSG00000019818	Cd164	CD164 antigen	4184.55	-0.169009	0.0464715	-3.63683	0.000276009	0.0452626
228357	ENSMUSG00000027253	Lrp4	low density lipoprotein receptor-related protein 4	4092.55	0.172393	0.0475096	3.6286	0.000284965	0.0462445
100039123	ENSMUSG00000078877	Gm14295	predicted gene 14295	651.508	0.22733	0.0627838	3.62083	0.000293658	0.0471639
13134	ENSMUSG00000055639	Dach1	dachshund family transcription factor 1	629.88	0.26823	0.0742214	3.61392	0.000301604	0.0479458
20473	ENSMUSG00000038805	Six3	sine oculis-related homeobox 3	74.7447	-0.17297	0.0479663	-3.60607	0.000310867	0.048915
20821	ENSMUSG00000030966	Trim21	tripartite motif-containing 21	157.311	-0.26829	0.0747161	-3.59079	0.000329679	0.048915
211135	ENSMUSG00000079038	D130040H23Rik	RIKEN cDNA D130040H23 gene	391.163	0.263291	0.0732057	3.5966	0.000322404	0.048915
19659	ENSMUSG00000046402	Rbp1	retinol binding protein 1, cellular	451.409	-0.255296	0.0710938	-3.59097	0.000329448	0.048915
80914	ENSMUSG00000026558	Uck2	uridine-cytidine kinase 2	1008.56	0.197107	0.0548187	3.59562	0.000323617	0.048915
12488	ENSMUSG00000061665	Cd2ap	CD2-associated protein	1952.63	-0.183328	0.0510146	-3.59365	0.000326084	0.048915
17724	NA	mt-Rnr1	s-rRNA	188375	-0.205847	0.0571612	-3.60116	0.000316803	0.048915
57319	ENSMUSG00000019872	Smpdl3a	sphingomyelin phosphodiesterase, acid-like 3A	1388.46	-0.225184	0.062772	-3.58733	0.000334077	0.0490998

## Sheet: HOMvsWT 3h
ENTREZID	ENSEMBL	SYMBOL	GENENAME	BaseMean	log2FC	StdErr	Wald	Pval	P-adj
195434	ENSMUSG00000079470	Utp14b	UTP14B small subunit processome component	550.402	0.543051	0.0651011	8.34165	7.32593e-17	1.64899e-12
13134	ENSMUSG00000055639	Dach1	dachshund family transcription factor 1	610.787	0.508433	0.0706577	7.19571	6.21359e-13	6.99309e-09
381693	ENSMUSG00000029658	Wdr95	WD40 repeat domain 95	92.0635	0.391728	0.0728645	5.37612	7.61075e-08	0.000433083
12798	ENSMUSG00000004665	Cnn2	calponin 2	394.492	0.390804	0.0727198	5.37411	7.69618e-08	0.000433083
433520	NA	Gm14403	predicted gene 14403	1027.59	0.418327	0.0797675	5.24433	1.56855e-07	0.000706131
434437	ENSMUSG00000032607	Amt	aminomethyltransferase	1467.59	0.2483	0.0491716	5.04967	4.42565e-07	0.00147112
69786	ENSMUSG00000054226	Tprkb	Tp53rk binding protein	4844.96	0.247726	0.0491196	5.04333	4.57498e-07	0.00147112
66184	ENSMUSG00000063171	Rps4l	ribosomal protein S4-like	935.956	-0.373437	0.0752042	-4.96564	6.84764e-07	0.00192667
626802	ENSMUSG00000078864	Gm14322	predicted gene 14322	490.061	0.373077	0.0769868	4.84598	1.25985e-06	0.0028358
93710	ENSMUSG00000103332	Pcdhga2	protocadherin gamma subfamily A, 2	850.016	0.38082	0.0785439	4.8485	1.244e-06	0.0028358
628308	ENSMUSG00000078866	Zfp970	zinc finger protein 970	2347.88	0.372922	0.0792488	4.70572	2.52975e-06	0.00517657
93879	ENSMUSG00000045876	Pcdhb8	protocadherin beta 8	299.17	0.322924	0.0702694	4.59551	4.31684e-06	0.00784619
20852	ENSMUSG00000002147	Stat6	signal transducer and activator of transcription 6	884.976	0.367555	0.0801579	4.58538	4.53154e-06	0.00784619
15483	ENSMUSG00000016194	Hsd11b1	hydroxysteroid 11-beta dehydrogenase 1	2245.51	0.313933	0.0686992	4.56967	4.88497e-06	0.00785399
19201	ENSMUSG00000025429	Pstpip2	proline-serine-threonine phosphatase-interacting protein 2	1054.23	0.338681	0.074748	4.53097	5.87143e-06	0.00881067
14048	ENSMUSG00000025932	Eya1	EYA transcriptional coactivator and phosphatase 1	1792.66	0.320101	0.0714072	4.48276	7.36853e-06	0.0103661
26918	ENSMUSG00000030866	Ern2	endoplasmic reticulum (ER) to nucleus signalling 2	19.1563	0.20717	0.047002	4.40769	1.04481e-05	0.0132547
81879	ENSMUSG00000026380	Tfcp2l1	transcription factor CP2-like 1	717.361	0.350226	0.0796375	4.39775	1.09376e-05	0.0132547
27392	ENSMUSG00000056536	Pign	phosphatidylinositol glycan anchor biosynthesis, class N	1215.1	0.276474	0.0629375	4.39283	1.11883e-05	0.0132547
14594	ENSMUSG00000035778	Ggta1	glycoprotein galactosyltransferase alpha 1, 3	221.452	0.339282	0.0777421	4.3642	1.27589e-05	0.0143595
269437	ENSMUSG00000036834	Plch1	phospholipase C, eta 1	944.487	0.328757	0.077168	4.26028	2.04174e-05	0.0218845
244058	ENSMUSG00000070509	Rgma	repulsive guidance molecule family member A	3292.12	0.208279	0.0494996	4.2077	2.57985e-05	0.0263954
78806	ENSMUSG00000028801	Stpg1	sperm tail PG rich repeat containing 1	501.909	0.323264	0.0780416	4.14221	3.43982e-05	0.0336639
234311	ENSMUSG00000037921	Ddx60	DExD/H box helicase 60	53.5074	0.298743	0.0725421	4.1182	3.81836e-05	0.0349455
77920	ENSMUSG00000086363	A330102I10Rik	RIKEN cDNA A330102I10 gene	338.715	0.301681	0.0733225	4.11444	3.88128e-05	0.0349455
545260	ENSMUSG00000036412	Arsi	arylsulfatase i	131.134	0.299803	0.0731702	4.09734	4.17925e-05	0.036181
74770	ENSMUSG00000032523	Hhatl	hedgehog acyltransferase-like	920.601	0.277984	0.0684492	4.06117	4.88275e-05	0.0407059
68854	ENSMUSG00000031382	Asb11	ankyrin repeat and SOCS box-containing 11	164.199	0.325371	0.0806154	4.03609	5.43499e-05	0.0413707
15959	ENSMUSG00000074896	Ifit3	interferon-induced protein with tetratricopeptide repeats 3	292.891	0.319712	0.0791075	4.04149	5.31124e-05	0.0413707
70099	ENSMUSG00000034349	Smc4	structural maintenance of chromosomes 4	847.076	0.260561	0.0647357	4.02499	5.69768e-05	0.0413707
93880	ENSMUSG00000051242	Pcdhb9	protocadherin beta 9	861.662	-0.306852	0.0761276	-4.03075	5.5598e-05	0.0413707
73040	ENSMUSG00000099696	2900052N01Rik	RIKEN cDNA 2900052N01 gene	5301.64	-0.2984	0.0747533	-3.9918	6.55723e-05	0.046124

## Sheet: HOM 1hvs0h
ENTREZID	ENSEMBL	SYMBOL	GENENAME	BaseMean	log2FC	StdErr	Wald	Pval	P-adj
14282	ENSMUSG00000003545	Fosb	FBJ osteosarcoma oncogene B	1198.16	0.709583	0.0854129	8.30768	9.759e-17	1.58408e-12
18227	ENSMUSG00000026826	Nr4a2	nuclear receptor subfamily 4, group A, member 2	4305.74	0.540606	0.0744033	7.26589	3.70603e-13	3.00782e-09
384783	ENSMUSG00000038894	Irs2	insulin receptor substrate 2	4507.49	0.449773	0.0634131	7.09275	1.31475e-12	7.11365e-09
56323	ENSMUSG00000036052	Dnajb5	DnaJ heat shock protein family (Hsp40) member B5	11051.8	0.378905	0.0544293	6.96142	3.36856e-12	1.36696e-08
14284	ENSMUSG00000029135	Fosl2	fos-like antigen 2	4187.87	0.513845	0.0744842	6.89871	5.24751e-12	1.70355e-08
170737	ENSMUSG00000033545	Znrf1	zinc and ring finger 1	8077.05	0.217462	0.0328608	6.61768	3.64879e-11	9.87121e-08
59058	ENSMUSG00000025128	Bhlhe22	basic helix-loop-helix family, member e22	10461.4	0.3806	0.0615836	6.18023	6.40095e-10	1.48429e-06
211147	ENSMUSG00000022269	Marchf11	membrane associated ring-CH-type finger 11	240.038	0.466848	0.0759569	6.14623	7.93471e-10	1.60995e-06
16598	ENSMUSG00000055148	Klf2	Kruppel-like factor 2 (lung)	508.316	0.493193	0.0828614	5.95202	2.64849e-09	4.77671e-06
12053	ENSMUSG00000022508	Bcl6	B cell leukemia/lymphoma 6	3760.27	0.373104	0.0635201	5.87379	4.25935e-09	6.91378e-06
76487	ENSMUSG00000050423	Ppp1r3g	protein phosphatase 1, regulatory subunit 3G	685.819	0.484837	0.0843852	5.74552	9.16392e-09	1.35226e-05
338523	ENSMUSG00000042599	Kdm7a	lysine (K)-specific demethylase 7A	8024.51	0.328032	0.058548	5.60279	2.10933e-08	2.85322e-05
18013	ENSMUSG00000038255	Neurod2	neurogenic differentiation 2	16000.5	0.251006	0.0452229	5.55042	2.84987e-08	3.5584e-05
71704	ENSMUSG00000021895	Arhgef3	Rho guanine nucleotide exchange factor (GEF) 3	7005.64	0.292267	0.0531739	5.49644	3.87526e-08	4.49308e-05
18451	ENSMUSG00000019916	P4ha1	procollagen-proline, 2-oxoglutarate 4-dioxygenase (proline 4-hydroxylase), alpha 1 polypeptide	4034.7	0.302712	0.0552321	5.48072	4.2361e-08	4.58402e-05
69718	ENSMUSG00000060733	Ipmk	inositol polyphosphate multikinase	3710.69	0.239325	0.0437916	5.46509	4.62673e-08	4.69382e-05
17347	ENSMUSG00000020190	Mknk2	MAP kinase-interacting serine/threonine kinase 2	2875.21	0.266976	0.0501969	5.31858	1.04578e-07	9.43058e-05
235344	ENSMUSG00000037112	Sik2	salt inducible kinase 2	1322.26	0.294129	0.0552731	5.32139	1.02979e-07	9.43058e-05
235086	ENSMUSG00000034275	Igsf9b	immunoglobulin superfamily, member 9B	1061.25	0.313142	0.0596397	5.25056	1.51634e-07	0.000129543
210573	ENSMUSG00000096847	Tmem151b	transmembrane protein 151B	10203.8	0.259257	0.0503251	5.15164	2.58223e-07	0.000209573
56275	ENSMUSG00000006456	Rbm14	RNA binding motif protein 14	2523.67	0.241838	0.0478343	5.05575	4.28698e-07	0.000331364
17873	ENSMUSG00000015312	Gadd45b	growth arrest and DNA-damage-inducible 45 beta	779.561	0.410794	0.081611	5.03357	4.81437e-07	0.000355213
217201	ENSMUSG00000035007	Rundc1	RUN domain containing 1	1525.95	0.281904	0.0564889	4.99044	6.02425e-07	0.000425155
20807	ENSMUSG00000015605	Srf	serum response factor	5565.71	0.227026	0.0456159	4.97691	6.46085e-07	0.000436969
19401	ENSMUSG00000037992	Rara	retinoic acid receptor, alpha	1479.32	0.347834	0.0707836	4.91405	8.92162e-07	0.000524485
68310	ENSMUSG00000043872	Zmym1	zinc finger, MYM domain containing 1	2290.4	0.327876	0.0666745	4.91756	8.76285e-07	0.000524485
67238	ENSMUSG00000083012	Fam220a	family with sequence similarity 220, member A	3963.02	0.221511	0.0451024	4.9113	9.0473e-07	0.000524485
80889	ENSMUSG00000070462	Tlnrd1	talin rod domain containing 1	2764.71	0.298276	0.0605207	4.9285	8.2862e-07	0.000524485
77976	ENSMUSG00000020032	Nuak1	NUAK family, SNF1-like kinase, 1	5373.03	0.263892	0.0544092	4.85013	1.23382e-06	0.000677955
432530	ENSMUSG00000020431	Adcy1	adenylate cyclase 1	124904	0.26196	0.0541178	4.84056	1.29476e-06	0.000677955
231868	ENSMUSG00000039244	E130309D02Rik	RIKEN cDNA E130309D02 gene	1428.97	0.199838	0.0412573	4.84369	1.27451e-06	0.000677955
13655	ENSMUSG00000033730	Egr3	early growth response 3	4022.68	0.36159	0.0749626	4.82361	1.40983e-06	0.000693463
210162	ENSMUSG00000030757	Zkscan2	zinc finger with KRAB and SCAN domains 2	1295.86	-0.318305	0.0659148	-4.82904	1.37191e-06	0.000693463
105859	ENSMUSG00000042109	Csdc2	cold shock domain containing C2, RNA binding	7018.92	0.123267	0.0256107	4.81311	1.48597e-06	0.000709418
76179	ENSMUSG00000063317	Usp31	ubiquitin specific peptidase 31	9935.58	0.151529	0.0319132	4.74816	2.05273e-06	0.000951999
227731	ENSMUSG00000026819	Slc25a25	solute carrier family 25 (mitochondrial carrier, phosphate carrier), member 25	3915.71	0.248292	0.0523552	4.74245	2.11147e-06	0.000952038
18124	ENSMUSG00000028341	Nr4a3	nuclear receptor subfamily 4, group A, member 3	2873.69	0.373778	0.0791892	4.72006	2.35773e-06	0.00103434
13371	ENSMUSG00000007682	Dio2	deiodinase, iodothyronine, type II	5834.62	0.359627	0.0764556	4.70373	2.55446e-06	0.00109116
74155	ENSMUSG00000028967	Errfi1	ERBB receptor feedback inhibitor 1	3615.7	0.377632	0.0810062	4.66177	3.13499e-06	0.00128584
17722	ENSMUSG00000064368	ND6	NADH dehydrogenase subunit 6	55180.5	-0.307052	0.065897	-4.65957	3.16866e-06	0.00128584
50760	ENSMUSG00000030598	Fbxo17	F-box protein 17	84.5933	-0.384241	0.0825846	-4.65269	3.2763e-06	0.0012971
75869	ENSMUSG00000017418	Arl5b	ADP-ribosylation factor-like 5B	1353.27	0.341275	0.073472	4.64497	3.4012e-06	0.00131448
209630	ENSMUSG00000026657	Frmd4a	FERM domain containing 4A	4726.97	0.22521	0.0487159	4.62293	3.78362e-06	0.00142827
78783	ENSMUSG00000001632	Brpf1	bromodomain and PHD finger containing, 1	3298.03	0.145901	0.0316555	4.60903	4.04555e-06	0.00149244
381511	ENSMUSG00000049225	Pdp1	pyruvate dehydrogenase phosphatase catalytic subunit 1	4778.16	0.248705	0.054189	4.58959	4.44125e-06	0.00160201
240672	ENSMUSG00000034765	Dusp5	dual specificity phosphatase 5	1119.3	0.382849	0.0836806	4.57513	4.75934e-06	0.00167943
407812	ENSMUSG00000060314	Zfp941	zinc finger protein 941	1156.41	-0.340309	0.074645	-4.55903	5.13899e-06	0.00177481
68617	ENSMUSG00000052105	Mtcl1	microtubule crosslinking factor 1	4085.56	0.216267	0.0476484	4.5388	5.65745e-06	0.00187412
52065	ENSMUSG00000070056	Mfhas1	malignant fibrous histiocytoma amplified sequence 1	3832.13	0.202088	0.0444829	4.54305	5.54449e-06	0.00187412
68939	ENSMUSG00000049907	Rasl11b	RAS-like, family 11, member B	5059.22	0.349334	0.0773664	4.51531	6.3223e-06	0.00201899
232947	ENSMUSG00000051403	Ppp1r37	protein phosphatase 1, regulatory subunit 37	9029.28	0.122202	0.0270681	4.5146	6.34354e-06	0.00201899
19246	ENSMUSG00000027540	Ptpn1	protein tyrosine phosphatase, non-receptor type 1	4257.96	0.248525	0.0551643	4.50518	6.63167e-06	0.00203104
14579	ENSMUSG00000028214	Gem	GTP binding protein (gene overexpressed in skeletal muscle)	250.686	0.37812	0.08393	4.50518	6.63157e-06	0.00203104
353047	ENSMUSG00000034247	Plekhm1	pleckstrin homology domain containing, family M (with RUN domain) member 1	2260.29	0.196933	0.0438367	4.49244	7.04127e-06	0.00207832
328232	ENSMUSG00000051335	Gfod1	glucose-fructose oxidoreductase domain containing 1	12225.5	0.232016	0.0516461	4.49241	7.04212e-06	0.00207832
319520	ENSMUSG00000031530	Dusp4	dual specificity phosphatase 4	2015.08	0.33102	0.0738815	4.48042	7.44958e-06	0.00215931
81703	ENSMUSG00000034271	Jdp2	Jun dimerization protein 2	2764.1	0.269257	0.0607166	4.43465	9.22234e-06	0.00262626
78779	ENSMUSG00000033594	Spata2l	spermatogenesis associated 2-like	3331.94	0.261491	0.0592889	4.41045	1.03158e-05	0.002887
56484	ENSMUSG00000048756	Foxo3	forkhead box O3	2009.58	0.279972	0.063841	4.38546	1.15741e-05	0.00307985
77630	ENSMUSG00000035456	Prdm8	PR domain containing 8	8356.24	0.323973	0.0738271	4.38827	1.14258e-05	0.00307985
272359	ENSMUSG00000044030	Irf2bp1	interferon regulatory factor 2 binding protein 1	3561.87	0.160727	0.0365976	4.39173	1.12454e-05	0.00307985
52864	ENSMUSG00000039738	Slx4	SLX4 structure-specific endonuclease subunit homolog (S. cerevisiae)	1807.66	0.222346	0.0512434	4.33902	1.43123e-05	0.00372759
110593	ENSMUSG00000057637	Prdm2	PR domain containing 2, with ZNF domain	7483.47	0.243753	0.0562077	4.33664	1.44676e-05	0.00372759
223527	ENSMUSG00000022338	Eny2	ENY2 transcription and export complex 2 subunit	3121.47	-0.18149	0.0421486	-4.30594	1.66277e-05	0.00415232
53322	ENSMUSG00000030659	Nucb2	nucleobindin 2	819.33	-0.252161	0.0585398	-4.30751	1.65099e-05	0.00415232
72033	ENSMUSG00000027806	Tsc22d2	TSC22 domain family, member 2	3375.39	0.193257	0.0449382	4.3005	1.70412e-05	0.00419109
16601	ENSMUSG00000033863	Klf9	Kruppel-like factor 9	14724	0.261909	0.061026	4.29176	1.7726e-05	0.00429446
544678	ENSMUSG00000078490	Cfap74	cilia and flagella associated protein 74	714.766	-0.289642	0.0675435	-4.28823	1.80102e-05	0.00429914
226040	ENSMUSG00000048572	Tmem252	transmembrane protein 252	62.0826	0.286936	0.0675615	4.24703	2.16624e-05	0.00509599
195434	ENSMUSG00000079470	Utp14b	UTP14B small subunit processome component	718.318	0.337133	0.0797023	4.2299	2.33793e-05	0.00542132
239528	ENSMUSG00000036698	Ago2	argonaute RISC catalytic subunit 2	6361.03	0.201213	0.0477224	4.21632	2.48323e-05	0.00567715
97775	ENSMUSG00000052563	D930048N14Rik	RIKEN cDNA D930048N14 gene	245.896	-0.319989	0.0761642	-4.2013	2.65388e-05	0.00593033
319845	ENSMUSG00000035919	Bbs9	Bardet-Biedl syndrome 9 (human)	735.392	-0.256335	0.0610295	-4.20018	2.66704e-05	0.00593033
235050	ENSMUSG00000066829	Zfp810	zinc finger protein 810	1149.39	-0.269058	0.0646262	-4.1633	3.13686e-05	0.00688075
116914	ENSMUSG00000040918	Slc19a2	solute carrier family 19 (thiamine transporter), member 2	1179.01	0.219818	0.0529588	4.15074	3.31396e-05	0.00707792
71751	ENSMUSG00000033618	Map3k13	mitogen-activated protein kinase kinase kinase 13	1950.89	0.231908	0.0558406	4.15304	3.28084e-05	0.00707792
20682	ENSMUSG00000000567	Sox9	SRY (sex determining region Y)-box 9	2372.1	-0.338047	0.0817586	-4.13469	3.55436e-05	0.00743197
382034	ENSMUSG00000031822	Gse1	genetic suppressor element 1, coiled-coil protein	11075.4	0.187801	0.0454328	4.1336	3.5713e-05	0.00743197
545474	ENSMUSG00000060257	Scrt2	scratch family zinc finger 2	1613.66	0.274554	0.0665356	4.12643	3.6844e-05	0.00757028
214855	ENSMUSG00000037447	Arid5a	AT rich interactive domain 5A (MRF1-like)	714.561	0.312836	0.0760613	4.11294	3.90646e-05	0.00792621
244713	ENSMUSG00000057551	Zfp317	zinc finger protein 317	1970.58	-0.161181	0.0393576	-4.09529	4.21643e-05	0.00844953
56190	ENSMUSG00000027510	Rbm38	RNA binding motif protein 38	204.203	0.330875	0.0809711	4.08634	4.38228e-05	0.00867477
26556	ENSMUSG00000007617	Homer1	homer scaffolding protein 1	8987.39	0.265097	0.0649901	4.07904	4.52213e-05	0.00884377
67603	ENSMUSG00000019960	Dusp6	dual specificity phosphatase 6	4111.51	0.311708	0.0766405	4.06714	4.75931e-05	0.0091968
18223	ENSMUSG00000063160	Numbl	numb-like	9235.07	0.178902	0.0440361	4.06262	4.8525e-05	0.00926656
100504687	ENSMUSG00000096995	2810029C07Rik	RIKEN cDNA 2810029C07 gene	608.492	-0.319571	0.0788246	-4.0542	5.03068e-05	0.00949511
319830	ENSMUSG00000098912	1500004A13Rik	RIKEN cDNA 1500004A13 gene	1978.46	0.207563	0.0513201	4.04448	5.24387e-05	0.00978374
16907	ENSMUSG00000062075	Lmnb2	lamin B2	1725.07	0.173185	0.0429103	4.03598	5.43743e-05	0.00991689
329782	ENSMUSG00000085084	4930570G19Rik	RIKEN cDNA 4930570G19 gene	734.039	-0.300875	0.0745343	-4.03673	5.42016e-05	0.00991689
790910	NA	Gm11201	predicted gene 11201	236.716	0.327752	0.081332	4.02981	5.58219e-05	0.0100678
320165	ENSMUSG00000065954	Tacc1	transforming, acidic coiled-coil containing protein 1	12387.5	0.149648	0.0372015	4.02263	5.75523e-05	0.0102658
381066	ENSMUSG00000067931	Zfp948	zinc finger protein 948	808.222	0.293333	0.0732644	4.00376	6.23446e-05	0.0109998
381218	ENSMUSG00000064202	Spata6l	spermatogenesis associated 6 like	223.851	-0.312514	0.078239	-3.99435	6.48716e-05	0.0112021
381677	ENSMUSG00000037428	Vgf	VGF nerve growth factor inducible	17269.7	0.213374	0.0534049	3.99541	6.45823e-05	0.0112021
54140	ENSMUSG00000020123	Avpr1a	arginine vasopressin receptor 1A	55.7911	-0.210013	0.0526451	-3.98922	6.62907e-05	0.0113266
20482	ENSMUSG00000027660	Skil	SKI-like	8351.36	0.200028	0.0501992	3.98468	6.75725e-05	0.0114254
80909	ENSMUSG00000015944	Castor2	cytosolic arginine sensor for mTORC1 subunit 2	6400.87	0.209524	0.0527312	3.97343	7.08443e-05	0.0118551
22187	ENSMUSG00000019505	Ubb	ubiquitin B	16911.5	-0.0971408	0.024506	-3.96396	7.37174e-05	0.0120867
319478	ENSMUSG00000044365	Cxxc4	CXXC finger 4	1148.22	-0.278935	0.0703512	-3.96489	7.34299e-05	0.0120867
227094	ENSMUSG00000043015	Nemp2	nuclear envelope integral membrane protein 2	375.512	-0.30519	0.077143	-3.95616	7.61641e-05	0.0121205
320078	ENSMUSG00000038463	Olfml2b	olfactomedin-like 2B	3870.3	0.320269	0.0809335	3.95719	7.58373e-05	0.0121205
270210	ENSMUSG00000013419	Zfp651	zinc finger protein 651	7248.67	0.165228	0.0417248	3.95996	7.49627e-05	0.0121205
56349	ENSMUSG00000021215	Net1	neuroepithelial cell transforming gene 1	3159.08	0.264494	0.0669123	3.95284	7.72278e-05	0.0121705
217198	ENSMUSG00000035172	Plekhh3	pleckstrin homology domain containing, family H (with MyTH4 domain) member 3	998.808	0.283357	0.07196	3.93771	8.22636e-05	0.0128395
269593	ENSMUSG00000001089	Luzp1	leucine zipper protein 1	9711.06	0.175103	0.044541	3.93127	8.44991e-05	0.0130628
52829	ENSMUSG00000048706	Lurap1l	leucine rich adaptor protein 1-like	2402.88	0.295284	0.0752426	3.92442	8.69382e-05	0.0131886
20481	ENSMUSG00000029050	Ski	ski sarcoma viral oncogene homolog (avian)	13981.6	0.146323	0.0372743	3.92558	8.6521e-05	0.0131886
66989	ENSMUSG00000005936	Kctd20	potassium channel tetramerisation domain containing 20	2965.57	0.127485	0.0325552	3.91596	9.00456e-05	0.0135335
791309	NA	Gm9919	predicted gene 9919	49.3788	-0.325068	0.0831774	-3.90813	9.30141e-05	0.0136682
27273	ENSMUSG00000019577	Pdk4	pyruvate dehydrogenase kinase, isoenzyme 4	1086.76	0.334059	0.0854612	3.90889	9.27204e-05	0.0136682
104175	ENSMUSG00000042978	Sbk1	SH3-binding kinase 1	7453.26	0.283818	0.0726444	3.90695	9.34676e-05	0.0136682
17710	ENSMUSG00000064358	COX3	cytochrome c oxidase subunit III	1329.21	-0.324815	0.083207	-3.9037	9.47325e-05	0.0137294
12696	ENSMUSG00000045193	Cirbp	cold inducible RNA binding protein	3339.03	-0.231584	0.0594274	-3.89692	9.74242e-05	0.0138306
74026	ENSMUSG00000052915	Msl1	male specific lethal 1	11175.2	0.107728	0.0276987	3.88928	0.000100542	0.0138306
13653	ENSMUSG00000038418	Egr1	early growth response 1	12903.4	0.319169	0.0820382	3.89049	0.000100042	0.0138306
20439	ENSMUSG00000036432	Siah2	siah E3 ubiquitin protein ligase 2	1105.48	0.286787	0.0736596	3.89341	9.88455e-05	0.0138306
22704	ENSMUSG00000051351	Zfp46	zinc finger protein 46	3327.31	-0.245929	0.0631221	-3.89608	9.77631e-05	0.0138306
76491	ENSMUSG00000042073	Abhd14b	abhydrolase domain containing 14b	883.81	-0.241509	0.0620822	-3.89014	0.000100185	0.0138306
22035	ENSMUSG00000039304	Tnfsf10	tumor necrosis factor (ligand) superfamily, member 10	107.678	-0.326749	0.0840881	-3.8858	0.000101995	0.0139125
18626	ENSMUSG00000020893	Per1	period circadian clock 1	6841.65	0.330311	0.0853331	3.87084	0.000108461	0.0139454
107182	ENSMUSG00000040565	Btaf1	B-TFIID TATA-box binding protein associated factor 1	4263.6	0.248415	0.0641067	3.87502	0.000106614	0.0139454
16656	ENSMUSG00000028634	Hivep3	human immunodeficiency virus type I enhancer binding protein 3	3298.17	0.222952	0.0576195	3.86939	0.000109109	0.0139454
74178	ENSMUSG00000042608	Stk40	serine/threonine kinase 40	2195.78	0.2609	0.0673461	3.87402	0.000107055	0.0139454
20893	ENSMUSG00000030103	Bhlhe40	basic helix-loop-helix family, member e40	8310.05	0.258134	0.0666946	3.8704	0.000108659	0.0139454
233033	ENSMUSG00000109336	Samd4b	sterile alpha motif domain containing 4B	5641.29	0.154848	0.0399703	3.87407	0.000107031	0.0139454
20650	ENSMUSG00000041308	Sntb2	syntrophin, basic 2	1545.61	0.285249	0.0736591	3.87255	0.000107701	0.0139454
56496	ENSMUSG00000067377	Tspan6	tetraspanin 6	789.808	-0.220992	0.056947	-3.88066	0.000104174	0.0139454
271377	ENSMUSG00000022601	Zbtb11	zinc finger and BTB domain containing 11	4224.62	0.163833	0.042376	3.86616	0.000110561	0.0140205
13656	ENSMUSG00000071341	Egr4	early growth response 4	3277.47	0.300603	0.0778559	3.86102	0.000112916	0.0142082
71591	ENSMUSG00000022526	Zfp251	zinc finger protein 251	4523.55	0.188594	0.048889	3.85761	0.000114503	0.014297
243219	ENSMUSG00000051339	2900026A02Rik	RIKEN cDNA 2900026A02 gene	7950.79	0.260649	0.0676089	3.85524	0.000115615	0.0143257
170729	ENSMUSG00000048385	Scrt1	scratch family zinc finger 1	9993.84	0.154148	0.0400522	3.84867	0.000118761	0.014604
54004	ENSMUSG00000034480	Diaph2	diaphanous related formin 2	2612.67	0.192305	0.050204	3.83047	0.0001279	0.0156096
212943	ENSMUSG00000032265	Tent5a	terminal nucleotidyltransferase 5A	529.406	0.326967	0.0855523	3.82183	0.000132464	0.016046
14687	ENSMUSG00000040009	Gnaz	guanine nucleotide binding protein, alpha z subunit	3649.45	0.171685	0.0450321	3.81251	0.000137562	0.0165401
54486	ENSMUSG00000029919	Hpgds	hematopoietic prostaglandin D synthase	375.556	-0.247444	0.0649815	-3.80792	0.000140142	0.0167263
12295	ENSMUSG00000020882	Cacnb1	calcium channel, voltage-dependent, beta 1 subunit	6655.03	0.160262	0.0421566	3.80159	0.00014377	0.0170341
230577	ENSMUSG00000043572	Pars2	prolyl-tRNA synthetase (mitochondrial)(putative)	603.765	-0.237219	0.0625554	-3.79214	0.000149354	0.0175454
101148	ENSMUSG00000042742	Bmt2	base methyltransferase of 25S rRNA 2	2476.19	0.178277	0.0470305	3.79066	0.000150247	0.0175454
16969	ENSMUSG00000035011	Zbtb7a	zinc finger and BTB domain containing 7a	10344.5	0.13786	0.0364162	3.78569	0.000153282	0.017772
18030	ENSMUSG00000056749	Nfil3	nuclear factor, interleukin 3, regulated	684.753	0.279429	0.0739645	3.77789	0.000158163	0.0182015
214987	ENSMUSG00000046691	Chtf8	CTF8, chromosome transmission fidelity factor 8	5611.98	0.168327	0.0445881	3.77515	0.000159913	0.0182015
53328	ENSMUSG00000006373	Pgrmc1	progesterone receptor membrane component 1	15260.3	-0.144452	0.038271	-3.77447	0.00016035	0.0182015
72739	ENSMUSG00000021327	Zkscan3	zinc finger with KRAB and SCAN domains 3	2075.68	0.171166	0.045381	3.77175	0.000162105	0.0182728
17937	ENSMUSG00000025402	Nab2	Ngfi-A binding protein 2	2991.1	0.238766	0.0633916	3.76652	0.000165536	0.0185309
81489	ENSMUSG00000005483	Dnajb1	DnaJ heat shock protein family (Hsp40) member B1	3276.93	0.286432	0.0761033	3.76373	0.000167398	0.018611
30939	ENSMUSG00000020415	Pttg1	pituitary tumor-transforming gene 1	739.743	-0.318539	0.0846831	-3.76154	0.000168872	0.0186471
18387	ENSMUSG00000025905	Oprk1	opioid receptor, kappa 1	115.534	-0.310068	0.082777	-3.74582	0.000179805	0.0197202
56381	ENSMUSG00000040761	Spen	spen family transcription repressor	6992.57	0.195128	0.0521644	3.74063	0.000183559	0.0199968
20405	ENSMUSG00000003200	Sh3gl1	SH3-domain GRB2-like 1	3191.47	0.179744	0.0481135	3.73585	0.000187086	0.0200458
214150	ENSMUSG00000028842	Ago3	argonaute RISC catalytic subunit 3	2496.1	0.221757	0.0593772	3.73471	0.000187929	0.0200458
71514	ENSMUSG00000028820	Sfpq	splicing factor proline/glutamine rich (polypyrimidine tract binding protein associated)	15354.3	0.163903	0.0438669	3.73638	0.000186691	0.0200458
654801	ENSMUSG00000043290	Zfp784	zinc finger protein 784	427.394	-0.226877	0.0607702	-3.73335	0.000188948	0.0200458
56490	ENSMUSG00000022708	Zbtb20	zinc finger and BTB domain containing 20	3405.49	0.253121	0.0678789	3.72901	0.000192234	0.0202619
74309	ENSMUSG00000020435	Osbp2	oxysterol binding protein 2	7115.66	0.181827	0.0488641	3.72107	0.000198377	0.0205801
71710	ENSMUSG00000027550	Lrrcc1	leucine rich repeat and coiled-coil domain containing 1	1552.2	-0.274176	0.0737308	-3.71861	0.000200324	0.0205801
244144	ENSMUSG00000035713	Usp35	ubiquitin specific peptidase 35	1240.71	-0.182473	0.0490539	-3.71984	0.000199346	0.0205801
331026	ENSMUSG00000070284	Gmppb	GDP-mannose pyrophosphorylase B	689.031	0.234911	0.0631014	3.72276	0.000197055	0.0205801
71523	ENSMUSG00000034587	8430429K09Rik	RIKEN cDNA 8430429K09 gene	384.009	-0.23592	0.0637847	-3.69869	0.000216713	0.0221239
76551	ENSMUSG00000048701	Ccdc6	coiled-coil domain containing 6	4671.96	0.215388	0.0582777	3.69589	0.000219118	0.0222295
21981	ENSMUSG00000021285	Ppp1r13b	protein phosphatase 1, regulatory subunit 13B	8513.17	0.16738	0.0453345	3.6921	0.000222411	0.0224235
237222	ENSMUSG00000040586	Ofd1	OFD1, centriole and centriolar satellite protein	651.175	-0.220316	0.0598797	-3.6793	0.000233873	0.0234335
108682	ENSMUSG00000031700	Gpt2	glutamic pyruvate transaminase (alanine aminotransferase) 2	6129.24	0.283634	0.0771617	3.67584	0.000237066	0.0236077
18585	ENSMUSG00000041119	Pde9a	phosphodiesterase 9A	786.994	-0.270028	0.0735753	-3.67009	0.000242463	0.0237088
230793	ENSMUSG00000037692	Ahdc1	AT hook, DNA binding motif, containing 1	5479.1	0.161323	0.043935	3.67186	0.000240792	0.0237088
11836	ENSMUSG00000001127	Araf	Araf proto-oncogene, serine/threonine kinase	8968.53	-0.103739	0.0282607	-3.67079	0.000241798	0.0237088
106326	ENSMUSG00000022807	Osbpl11	oxysterol binding protein-like 11	2212.2	0.185608	0.050631	3.6659	0.000246468	0.0237239
18231	ENSMUSG00000046178	Nxph1	neurexophilin 1	1601.3	-0.17542	0.0478786	-3.66386	0.000248444	0.0237239
12398	ENSMUSG00000006362	Cbfa2t3	CBFA2/RUNX1 translocation partner 3	2958.28	0.242422	0.0661662	3.66384	0.000248464	0.0237239
108068	ENSMUSG00000023192	Grm2	glutamate receptor, metabotropic 2	5244.56	0.271412	0.0740339	3.66605	0.000246328	0.0237239
268752	ENSMUSG00000014547	Wdfy2	WD repeat and FYVE domain containing 2	776.233	0.250492	0.0684135	3.66144	0.000250801	0.023807
13714	ENSMUSG00000026436	Elk4	ELK4, member of ETS oncogene family	1391.07	0.212745	0.0582811	3.65033	0.000261908	0.024369
230971	ENSMUSG00000057751	Megf6	multiple EGF-like-domains 6	256.129	-0.310334	0.0849386	-3.65363	0.000258561	0.024369
214162	ENSMUSG00000002028	Kmt2a	lysine (K)-specific methyltransferase 2A	14954.4	0.174092	0.047686	3.6508	0.00026143	0.024369
74211	ENSMUSG00000032300	1700017B05Rik	RIKEN cDNA 1700017B05 gene	1359.49	0.223652	0.0612826	3.64952	0.000262727	0.024369
246710	ENSMUSG00000022075	Rhobtb2	Rho-related BTB domain containing 2	5058.82	0.186136	0.0510734	3.64449	0.000267927	0.0244566
100503620	NA	Gm15337	predicted gene 15337	61.0786	-0.300335	0.0823931	-3.64515	0.000267232	0.0244566
17705	ENSMUSG00000064357	ATP6	ATP synthase F0 subunit 6	979.094	-0.305661	0.0838754	-3.64423	0.000268191	0.0244566
109929	ENSMUSG00000056459	Zbtb25	zinc finger and BTB domain containing 25	556.667	-0.219988	0.060535	-3.63407	0.000278985	0.0252988
237403	ENSMUSG00000051067	Lingo3	leucine rich repeat and Ig domain containing 3	5128.67	0.285751	0.0787485	3.62865	0.000284909	0.0255505
27049	ENSMUSG00000003382	Etv3	ets variant 3	2262.27	0.183448	0.0505415	3.62966	0.000283791	0.0255505
12660	ENSMUSG00000024843	Chka	choline kinase alpha	4959.55	0.151181	0.0416953	3.62586	0.000288007	0.0256864
17709	ENSMUSG00000064354	COX2	cytochrome c oxidase subunit II	1434.98	-0.300564	0.0829406	-3.62385	0.00029025	0.025745
17859	ENSMUSG00000025025	Mxi1	MAX interactor 1, dimerization protein	4606.06	0.161734	0.044659	3.62153	0.000292865	0.0258358
104263	ENSMUSG00000053470	Kdm3a	lysine (K)-specific demethylase 3A	2828.81	0.166777	0.0461548	3.61342	0.000302185	0.0265138
50997	ENSMUSG00000017314	Mpp2	membrane protein, palmitoylated 2 (MAGUK p55 subfamily member 2)	13546.9	0.158361	0.0438825	3.60875	0.000307675	0.0267351
68554	ENSMUSG00000062691	Cebpzos	CCAAT/enhancer binding protein (C/EBP), zeta, opposite strand	244.709	-0.267025	0.0739994	-3.60848	0.000308	0.0267351
67636	ENSMUSG00000040370	Etfrf1	electron transfer flavoprotein regulatory factor 1	940.721	-0.203936	0.0566553	-3.5996	0.000318708	0.0275174
243510	ENSMUSG00000107499	Ccdc142	coiled-coil domain containing 142	812.426	-0.255039	0.070896	-3.59737	0.000321453	0.0275927
71069	ENSMUSG00000038143	Stox2	storkhead box 2	11742	0.110479	0.0307217	3.59614	0.00032298	0.0275927
98999	ENSMUSG00000039501	Znfx1	zinc finger, NFX1-type containing 1	4157.5	0.151503	0.0421596	3.59355	0.000326202	0.0277221
12455	ENSMUSG00000011960	Ccnt1	cyclin T1	1249.78	0.176743	0.0492161	3.59117	0.000329203	0.0278313
233826	ENSMUSG00000044702	Palb2	partner and localizer of BRCA2	84.4012	-0.300154	0.0837363	-3.58451	0.00033771	0.0284026
13488	ENSMUSG00000021478	Drd1	dopamine receptor D1	372.161	-0.296804	0.08303	-3.57466	0.000350678	0.0293412
53324	ENSMUSG00000059991	Nptx2	neuronal pentraxin 2	2803.32	0.269483	0.07588	3.55143	0.00038314	0.031893
12929	ENSMUSG00000006134	Crkl	v-crk avian sarcoma virus CT10 oncogene homolog-like	3385.18	0.154933	0.0436921	3.54603	0.000391087	0.0323884
170753	ENSMUSG00000040209	Zfp704	zinc finger protein 704	7183.28	0.146321	0.0413042	3.54253	0.000396307	0.0326541
98396	ENSMUSG00000013275	Slc41a1	solute carrier family 41, member 1	7262.11	0.138184	0.0390488	3.53875	0.000402024	0.0327923
73430	ENSMUSG00000070709	Zfp974	zinc finger protein 974	681.119	-0.242621	0.0685492	-3.53937	0.000401087	0.0327923
70536	ENSMUSG00000024084	Qpct	glutaminyl-peptide cyclotransferase (glutaminyl cyclase)	720.536	-0.28416	0.0805286	-3.52869	0.000417624	0.0337257
85030	ENSMUSG00000024793	Tnfrsf25	tumor necrosis factor receptor superfamily, member 25	1280.03	0.29368	0.0832179	3.52905	0.000417062	0.0337257
238377	ENSMUSG00000047415	Gpr68	G protein-coupled receptor 68	1475.01	0.249511	0.0709817	3.51515	0.000439512	0.0353176
319998	ENSMUSG00000051703	Tmem198	transmembrane protein 198	4265.17	0.180798	0.0514619	3.51323	0.00044269	0.0353978
11434	ENSMUSG00000022622	Acr	acrosin prepropeptide	45.0017	-0.285071	0.0812466	-3.50871	0.000450286	0.0356539
225289	ENSMUSG00000033632	AW554918	expressed sequence AW554918	860.276	-0.178571	0.050883	-3.50944	0.000449043	0.0356539
218210	ENSMUSG00000021374	Nup153	nucleoporin 153	4010.26	0.137657	0.0392671	3.50566	0.000455485	0.0358904
94187	ENSMUSG00000045333	Zfp423	zinc finger protein 423	1027.56	-0.285861	0.0816303	-3.5019	0.000461958	0.0362247
237775	ENSMUSG00000054519	Zfp867	zinc finger protein 867	780.418	-0.223467	0.0639933	-3.49204	0.000479341	0.037407
216456	ENSMUSG00000044005	Gls2	glutaminase 2 (liver, mitochondrial)	1250.14	0.223255	0.0640061	3.48803	0.000486589	0.037791
22326	ENSMUSG00000006270	Vax1	ventral anterior homeobox 1	58.8514	-0.208211	0.059877	-3.47732	0.000506457	0.0391467
328108	ENSMUSG00000035614	Togaram1	TOG array regulator of axonemal microtubules 1	4745.72	0.143662	0.0414078	3.46943	0.000521564	0.0397466
67434	ENSMUSG00000022237	Ankrd33b	ankyrin repeat domain 33B	6897.07	0.241151	0.0694937	3.47011	0.000520244	0.0397466
320541	ENSMUSG00000042202	Slc35e2	solute carrier family 35, member E2	3191.63	0.160767	0.0463296	3.47006	0.000520334	0.0397466
79560	ENSMUSG00000041231	Ublcp1	ubiquitin-like domain containing CTD phosphatase 1	1491.58	-0.249265	0.0720837	-3.458	0.000544207	0.0410864
213393	ENSMUSG00000048489	Depp1	DEPP1 autophagy regulator	50.5026	0.198079	0.0572756	3.45835	0.0005435	0.0410864
15451	ENSMUSG00000001249	Hpn	hepsin	77.075	0.295197	0.0855262	3.45154	0.00055739	0.0418869
170749	ENSMUSG00000018401	Mtmr4	myotubularin related protein 4	6461.64	0.166432	0.0482544	3.44905	0.00056257	0.0420813
67168	ENSMUSG00000033446	Lpar6	lysophosphatidic acid receptor 6	359.392	-0.271223	0.0786814	-3.4471	0.000566632	0.0421907
17391	ENSMUSG00000027612	Mmp24	matrix metallopeptidase 24	3070.33	0.145184	0.0422217	3.43862	0.000584691	0.0431396
74840	ENSMUSG00000032575	Manf	mesencephalic astrocyte-derived neurotrophic factor	2553.53	0.17137	0.0498215	3.43968	0.000582396	0.0431396
103768	ENSMUSG00000045007	Tubg2	tubulin, gamma 2	2023.39	-0.206356	0.0600992	-3.43359	0.000595635	0.0436537
14734	ENSMUSG00000055653	Gpc3	glypican 3	249.592	-0.283634	0.0826208	-3.43296	0.000597037	0.0436537
232227	ENSMUSG00000034312	Iqsec1	IQ motif and Sec7 domain 1	18368.6	0.122599	0.0357817	3.42631	0.000611831	0.0445347
69131	ENSMUSG00000003119	Cdk12	cyclin-dependent kinase 12	2499.79	0.170098	0.0496659	3.42485	0.000615143	0.0445759
237353	ENSMUSG00000037990	Sh3rf3	SH3 domain containing ring finger 3	2042.64	0.179352	0.0524639	3.41859	0.000629465	0.0452101
17721	ENSMUSG00000064367	ND5	NADH dehydrogenase subunit 5	195353	-0.226892	0.0663468	-3.41979	0.000626689	0.0452101
21366	ENSMUSG00000030096	Slc6a6	solute carrier family 6 (neurotransmitter transporter, taurine), member 6	9588.28	-0.180576	0.0529282	-3.41172	0.00064554	0.0461604
66213	ENSMUSG00000020397	Med7	mediator complex subunit 7	1245.4	0.1817	0.0534406	3.40004	0.000673769	0.0471171
70611	ENSMUSG00000035329	Fbxo33	F-box protein 33	3669.19	0.128281	0.0377671	3.39663	0.000682218	0.0471171
75678	ENSMUSG00000021385	Ippk	inositol 1,3,4,5,6-pentakisphosphate 2-kinase	2599.7	0.207039	0.060885	3.40049	0.000672658	0.0471171
71175	ENSMUSG00000022141	Nipbl	NIPBL cohesin loading factor	4903.65	0.161802	0.0477165	3.39089	0.000696656	0.0471171
223775	ENSMUSG00000035828	Pim3	proviral integration site 3	3078.27	0.258288	0.0761422	3.39218	0.000693384	0.0471171
26407	ENSMUSG00000014426	Map3k4	mitogen-activated protein kinase kinase kinase 4	4537.41	0.178302	0.05253	3.39428	0.000688082	0.0471171
66943	ENSMUSG00000034006	Slc66a2	solute carrier family 66 member 2	1866.18	0.214239	0.0629675	3.40238	0.000668018	0.0471171
231863	ENSMUSG00000066640	Fbxl18	F-box and leucine-rich repeat protein 18	1722.56	0.174432	0.0513404	3.39755	0.00067991	0.0471171
54378	ENSMUSG00000078815	Cacng6	calcium channel, voltage-dependent, gamma subunit 6	97.6913	0.28477	0.0839627	3.39162	0.000694808	0.0471171
22282	ENSMUSG00000058239	Usf2	upstream transcription factor 2	3135.86	0.145739	0.0428842	3.39844	0.000677713	0.0471171
16504	ENSMUSG00000062785	Kcnc3	potassium voltage gated channel, Shaw-related subfamily, member 3	16119.3	0.1534	0.0451082	3.40072	0.000672079	0.0471171
381921	ENSMUSG00000059981	Taok2	TAO kinase 2	11026.3	0.121456	0.0357753	3.39497	0.000686374	0.0471171
15571	ENSMUSG00000003410	Elavl3	ELAV like RNA binding protein 3	18857.7	0.113994	0.0335163	3.40115	0.000671036	0.0471171
56468	ENSMUSG00000037104	Socs5	suppressor of cytokine signaling 5	8954.88	0.148841	0.0439415	3.38726	0.000705938	0.0475468
110532	ENSMUSG00000020262	Adarb1	adenosine deaminase, RNA-specific, B1	14235.4	0.129236	0.0381721	3.3856	0.000710223	0.0476378
269585	ENSMUSG00000061894	Zscan20	zinc finger and SCAN domains 20	543.86	0.227277	0.0672182	3.38119	0.000721722	0.0482098
226419	ENSMUSG00000016526	Dyrk3	dual-specificity tyrosine-(Y)-phosphorylation regulated kinase 3	1114.15	0.260279	0.0770514	3.37799	0.000730177	0.0485747
57259	ENSMUSG00000048546	Tob2	transducer of ERBB2, 2	2407.59	0.268764	0.0795992	3.37647	0.000734222	0.0486445
11852	ENSMUSG00000054364	Rhob	ras homolog family member B	29256.3	0.127648	0.0379029	3.36776	0.000757828	0.0490082
52708	ENSMUSG00000042472	Zfp410	zinc finger protein 410	1431.02	0.136442	0.0404954	3.36932	0.000753536	0.0490082
239102	ENSMUSG00000040721	Zfhx2	zinc finger homeobox 2	5651.04	0.216339	0.0641916	3.37021	0.000751114	0.0490082
224624	ENSMUSG00000025730	Rab40c	Rab40C, member RAS oncogene family	3084.22	0.190377	0.0564758	3.37094	0.000749115	0.0490082
71101	ENSMUSG00000037355	Uvssa	UV stimulated scaffold protein A	982.26	-0.221503	0.0657429	-3.36923	0.000753798	0.0490082
142682	ENSMUSG00000061410	Zcchc14	zinc finger, CCHC domain containing 14	9539.77	0.120155	0.0356689	3.36862	0.000755467	0.0490082
18383	ENSMUSG00000063727	Tnfrsf11b	tumor necrosis factor receptor superfamily, member 11b (osteoprotegerin)	57.5411	-0.270593	0.0804787	-3.3623	0.000772972	0.0497892

## Sheet: HOM 3hvs0h
ENTREZID	ENSEMBL	SYMBOL	GENENAME	BaseMean	log2FC	StdErr	Wald	Pval	P-adj
14828	ENSMUSG00000026864	Hspa5	heat shock protein 5	16197.7	0.340511	0.0570412	5.96956	2.37897e-09	2.5283e-05
66853	ENSMUSG00000025509	Pnpla2	patatin-like phospholipase domain containing 2	1280.49	0.397681	0.0672718	5.91156	3.38892e-09	2.5283e-05
227120	ENSMUSG00000038349	Plcl1	phospholipase C-like 1	4344.9	0.31799	0.057865	5.49539	3.89854e-08	0.0001939
270118	ENSMUSG00000031925	Maml2	mastermind like transcriptional coactivator 2	2049.7	0.438134	0.0808695	5.41779	6.03393e-08	0.000225081
14282	ENSMUSG00000003545	Fosb	FBJ osteosarcoma oncogene B	1198.16	0.446852	0.0854197	5.23125	1.68368e-07	0.000502443
105859	ENSMUSG00000042109	Csdc2	cold shock domain containing C2, RNA binding	7018.92	0.133294	0.0256796	5.19066	2.09551e-07	0.000506035
71514	ENSMUSG00000028820	Sfpq	splicing factor proline/glutamine rich (polypyrimidine tract binding protein associated)	15354.3	0.226716	0.0438745	5.16738	2.374e-07	0.000506035
74018	ENSMUSG00000026024	Als2	alsin Rho guanine nucleotide exchange factor	5478.2	0.290142	0.0575675	5.04004	4.65447e-07	0.000868116
22436	ENSMUSG00000024066	Xdh	xanthine dehydrogenase	352.061	0.419875	0.0840932	4.99297	5.94572e-07	0.000972996
67800	ENSMUSG00000030747	Dgat2	diacylglycerol O-acyltransferase 2	6663.3	0.325285	0.0653824	4.97511	6.52098e-07	0.000972996
233332	ENSMUSG00000058145	Adamts17	a disintegrin-like and metallopeptidase (reprolysin type) with thrombospondin type 1 motif, 17	742.766	0.34444	0.0699962	4.92084	8.61742e-07	0.00116891
216892	ENSMUSG00000040447	Spns2	spinster homolog 2	6448.15	0.324479	0.0665208	4.87786	1.07243e-06	0.00123091
18013	ENSMUSG00000038255	Neurod2	neurogenic differentiation 2	16000.5	0.22086	0.0452406	4.8819	1.05066e-06	0.00123091
13371	ENSMUSG00000007682	Dio2	deiodinase, iodothyronine, type II	5834.62	0.364285	0.0764626	4.76422	1.89583e-06	0.00183547
384783	ENSMUSG00000038894	Irs2	insulin receptor substrate 2	4507.49	0.301873	0.0634633	4.75666	1.9682e-06	0.00183547
73095	ENSMUSG00000002346	Slc25a42	solute carrier family 25, member 42	2380.83	0.238522	0.0499113	4.77892	1.7624e-06	0.00183547
12053	ENSMUSG00000022508	Bcl6	B cell leukemia/lymphoma 6	3760.27	0.299381	0.0635637	4.70994	2.47795e-06	0.00194597
74055	ENSMUSG00000024998	Plce1	phospholipase C, epsilon 1	998.511	0.356185	0.0754718	4.71945	2.36484e-06	0.00194597
53608	ENSMUSG00000028862	Map3k6	mitogen-activated protein kinase kinase kinase 6	246.816	0.394485	0.0835753	4.72012	2.35706e-06	0.00194597
11744	ENSMUSG00000021866	Anxa11	annexin A11	2002.12	0.31155	0.066708	4.67035	3.0068e-06	0.00224323
21981	ENSMUSG00000021285	Ppp1r13b	protein phosphatase 1, regulatory subunit 13B	8513.17	0.209761	0.0453521	4.62517	3.74296e-06	0.00265946
237979	ENSMUSG00000041592	Sdk2	sidekick cell adhesion molecule 2	927.39	0.292908	0.06359	4.60619	4.10108e-06	0.00268328
20602	ENSMUSG00000029478	Ncor2	nuclear receptor co-repressor 2	18269.7	0.228631	0.0497173	4.59861	4.2532e-06	0.00268328
11982	ENSMUSG00000025324	Atp10a	ATPase, class V, type 10A	639.799	0.368671	0.0802234	4.59556	4.31598e-06	0.00268328
52708	ENSMUSG00000042472	Zfp410	zinc finger protein 410	1431.02	0.186072	0.0406186	4.58096	4.62853e-06	0.00276249
17347	ENSMUSG00000020190	Mknk2	MAP kinase-interacting serine/threonine kinase 2	2875.21	0.229059	0.0502825	4.55545	5.22742e-06	0.00288883
16601	ENSMUSG00000033863	Klf9	Kruppel-like factor 9	14724	0.278036	0.0610329	4.55551	5.22577e-06	0.00288883
72780	ENSMUSG00000019880	Rspo3	R-spondin 3	698.818	-0.319349	0.0702253	-4.54749	5.42894e-06	0.00289304
22433	ENSMUSG00000020484	Xbp1	X-box binding protein 1	4195.12	0.244518	0.0539067	4.53594	5.73464e-06	0.00295057
237403	ENSMUSG00000051067	Lingo3	leucine rich repeat and Ig domain containing 3	5128.67	0.356525	0.0787513	4.52722	5.97638e-06	0.00297245
545474	ENSMUSG00000060257	Scrt2	scratch family zinc finger 2	1613.66	0.299395	0.0665794	4.49681	6.89819e-06	0.00332025
14623	ENSMUSG00000040055	Gjb6	gap junction protein, beta 6	3603.87	0.356915	0.0795637	4.4859	7.26074e-06	0.00338555
21969	ENSMUSG00000070544	Top1	topoisomerase (DNA) I	5762.31	0.168219	0.0379031	4.43812	9.07466e-06	0.00410312
73130	ENSMUSG00000063406	Tmed5	transmembrane p24 trafficking protein 5	2325.95	-0.229901	0.0520702	-4.4152	1.00916e-05	0.00442871
78618	ENSMUSG00000049076	Acap2	ArfGAP with coiled-coil, ankyrin repeat and PH domains 2	14008.3	0.238641	0.0543831	4.38814	1.14323e-05	0.00479474
18132	ENSMUSG00000015468	Notch4	notch 4	464.741	0.327963	0.0747823	4.38557	1.15683e-05	0.00479474
224796	ENSMUSG00000023959	Clic5	chloride intracellular channel 5	430.117	0.322144	0.0739073	4.35876	1.30801e-05	0.00494834
240444	ENSMUSG00000059852	Kcng2	potassium voltage-gated channel, subfamily G, member 2	2546.61	0.280395	0.0641762	4.36915	1.24732e-05	0.00494834
231659	ENSMUSG00000041638	Gcn1	GCN1 activator of EIF2AK4	9550.74	0.251223	0.057677	4.35568	1.32655e-05	0.00494834
142682	ENSMUSG00000061410	Zcchc14	zinc finger, CCHC domain containing 14	9539.77	0.155543	0.0356941	4.35767	1.31453e-05	0.00494834
98396	ENSMUSG00000013275	Slc41a1	solute carrier family 41, member 1	7262.11	0.169577	0.039079	4.33933	1.4292e-05	0.00520126
228852	ENSMUSG00000037754	Ppp1r16b	protein phosphatase 1, regulatory subunit 16B	16161.8	0.247218	0.0573102	4.31368	1.60556e-05	0.00570395
56334	ENSMUSG00000029390	Tmed2	transmembrane p24 trafficking protein 2	2173.57	-0.30954	0.0722924	-4.28178	1.85406e-05	0.00638435
30956	ENSMUSG00000029695	Aass	aminoadipate-semialdehyde synthase	365.312	0.316846	0.0740577	4.27837	1.88266e-05	0.00638435
232947	ENSMUSG00000051403	Ppp1r37	protein phosphatase 1, regulatory subunit 37	9029.28	0.115688	0.0271251	4.26496	1.99935e-05	0.0066294
76561	ENSMUSG00000028007	Snx7	sorting nexin 7	841.017	-0.24506	0.0575384	-4.25908	2.05274e-05	0.00665848
17710	ENSMUSG00000064358	COX3	cytochrome c oxidase subunit III	1329.21	-0.352506	0.083223	-4.23568	2.27858e-05	0.00723376
239319	ENSMUSG00000041849	Card6	caspase recruitment domain family, member 6	403.756	0.348688	0.0825177	4.22561	2.3829e-05	0.00725617
223701	ENSMUSG00000042292	Mrtfa	myocardin related transcription factor A	6553.69	0.285006	0.0674048	4.22827	2.35496e-05	0.00725617
233781	ENSMUSG00000030657	Xylt1	xylosyltransferase 1	1506.13	-0.255278	0.0605114	-4.21867	2.45746e-05	0.00733354
93961	ENSMUSG00000074892	B3galt5	UDP-Gal:betaGlcNAc beta 1,3-galactosyltransferase, polypeptide 5	5450.92	0.287904	0.0683599	4.21159	2.5358e-05	0.00741896
56275	ENSMUSG00000006456	Rbm14	RNA binding motif protein 14	2523.67	0.201306	0.0479439	4.19878	2.68354e-05	0.00755493
75695	ENSMUSG00000029392	Rilpl1	Rab interacting lysosomal protein-like 1	4451.84	0.243778	0.0580153	4.20196	2.64614e-05	0.00755493
171580	ENSMUSG00000019823	Mical1	microtubule associated monooxygenase, calponin and LIM domain containing 1	608.931	-0.273715	0.0656152	-4.17152	3.0257e-05	0.00821731
170835	ENSMUSG00000034570	Inpp5j	inositol polyphosphate 5-phosphatase J	6504.61	0.326515	0.078277	4.17128	3.02897e-05	0.00821731
30939	ENSMUSG00000020415	Pttg1	pituitary tumor-transforming gene 1	739.743	-0.351856	0.0846984	-4.15423	3.26387e-05	0.00849188
56195	ENSMUSG00000028134	Ptbp2	polypyrimidine tract binding protein 2	7015.98	-0.132881	0.0319927	-4.15346	3.27487e-05	0.00849188
231134	ENSMUSG00000044716	Dok7	docking protein 7	807.674	0.269771	0.0649794	4.15165	3.30091e-05	0.00849188
338523	ENSMUSG00000042599	Kdm7a	lysine (K)-specific demethylase 7A	8024.51	0.242139	0.0585757	4.13377	3.56857e-05	0.00902486
16706	ENSMUSG00000018334	Ksr1	kinase suppressor of ras 1	7783.95	0.289333	0.0701451	4.12478	3.71091e-05	0.00922841
209039	ENSMUSG00000037003	Tns2	tensin 2	1118.07	0.305703	0.0743635	4.11093	3.94065e-05	0.00963909
22187	ENSMUSG00000019505	Ubb	ubiquitin B	16911.5	-0.0995787	0.0245408	-4.05769	4.95614e-05	0.0112152
170720	ENSMUSG00000013483	Card14	caspase recruitment domain family, member 14	60.468	0.317965	0.0783852	4.05644	4.9826e-05	0.0112152
75607	ENSMUSG00000037989	Wnk2	WNK lysine deficient protein kinase 2	8179.62	0.170824	0.0421749	4.05038	5.11349e-05	0.0112152
98828	ENSMUSG00000039128	Cdc123	cell division cycle 123	3508.4	-0.132068	0.0326721	-4.04223	5.29445e-05	0.0112152
18227	ENSMUSG00000026826	Nr4a2	nuclear receptor subfamily 4, group A, member 2	4305.74	0.300792	0.0744385	4.04081	5.32667e-05	0.0112152
15234	ENSMUSG00000028864	Hgf	hepatocyte growth factor	145.732	-0.344113	0.084704	-4.06254	4.8541e-05	0.0112152
243270	ENSMUSG00000049241	Hcar1	hydrocarboxylic acid receptor 1	131.637	0.278214	0.0687469	4.04693	5.18943e-05	0.0112152
100505050	NA	NA	NA	4741.14	0.165822	0.0410413	4.04037	5.33661e-05	0.0112152
16525	ENSMUSG00000033998	Kcnk1	potassium channel, subfamily K, member 1	6460.26	0.184135	0.0452558	4.06875	4.72651e-05	0.0112152
17709	ENSMUSG00000064354	COX2	cytochrome c oxidase subunit II	1434.98	-0.335558	0.0829572	-4.04495	5.23335e-05	0.0112152
17105	ENSMUSG00000069516	Lyz2	lysozyme 2	325.558	-0.339498	0.0841411	-4.03486	5.46342e-05	0.0112532
56190	ENSMUSG00000027510	Rbm38	RNA binding motif protein 38	204.203	0.327076	0.0810986	4.03306	5.50556e-05	0.0112532
108682	ENSMUSG00000031700	Gpt2	glutamic pyruvate transaminase (alanine aminotransferase) 2	6129.24	0.309589	0.0771669	4.01194	6.02224e-05	0.012143
237353	ENSMUSG00000037990	Sh3rf3	SH3 domain containing ring finger 3	2042.64	0.210544	0.0525279	4.00823	6.11761e-05	0.0121708
239273	ENSMUSG00000032849	Abcc4	ATP-binding cassette, sub-family C (CFTR/MRP), member 4	940.724	0.276533	0.0691061	4.00158	6.29208e-05	0.0123532
14677	ENSMUSG00000057614	Gnai1	guanine nucleotide binding protein (G protein), alpha inhibiting 1	14182.4	-0.134222	0.0335858	-3.99639	6.4317e-05	0.0124633
64209	ENSMUSG00000031770	Herpud1	homocysteine-inducible, endoplasmic reticulum stress-inducible, ubiquitin-like domain member 1	2791.7	0.230404	0.0577242	3.99146	6.56681e-05	0.012562
494468	ENSMUSG00000072969	Armcx5	armadillo repeat containing, X-linked 5	1321.12	-0.193303	0.0484756	-3.98764	6.67339e-05	0.0126043
74840	ENSMUSG00000032575	Manf	mesencephalic astrocyte-derived neurotrophic factor	2553.53	0.198678	0.0498807	3.98306	6.80347e-05	0.0126893
107566	ENSMUSG00000031776	Arl2bp	ADP-ribosylation factor-like 2 binding protein	7955.55	-0.0968375	0.0243514	-3.97667	6.98864e-05	0.0128738
74309	ENSMUSG00000020435	Osbp2	oxysterol binding protein 2	7115.66	0.194272	0.0488893	3.97372	7.07598e-05	0.0128757
269717	ENSMUSG00000039747	Orai2	ORAI calcium release-activated calcium modulator 2	15645.1	0.221757	0.0560079	3.95939	7.5142e-05	0.0135084
223666	ENSMUSG00000033697	Arhgap39	Rho GTPase activating protein 39	12763	0.265502	0.0672126	3.95018	7.80923e-05	0.0138716
277414	ENSMUSG00000068735	Trp53i11	transformation related protein 53 inducible protein 11	5134.55	0.146436	0.0371041	3.94662	7.92634e-05	0.013914
17101	ENSMUSG00000019726	Lyst	lysosomal trafficking regulator	8653.78	0.264823	0.0673453	3.93231	8.41342e-05	0.0144927
75678	ENSMUSG00000021385	Ippk	inositol 1,3,4,5,6-pentakisphosphate 2-kinase	2599.7	0.23932	0.0609189	3.92851	8.54741e-05	0.0144927
241303	ENSMUSG00000050592	Fam78a	family with sequence similarity 78, member A	332.647	0.296744	0.0754899	3.93092	8.46231e-05	0.0144927
320873	ENSMUSG00000022321	Cdh10	cadherin 10	2510.03	-0.242809	0.061934	-3.92044	8.83859e-05	0.014818
20887	ENSMUSG00000030711	Sult1a1	sulfotransferase family 1A, phenol-preferring, member 1	490.379	0.331957	0.0847332	3.91767	8.94089e-05	0.014823
22751	ENSMUSG00000031907	Zfp90	zinc finger protein 90	788.575	-0.234054	0.0598271	-3.91218	9.14676e-05	0.0149977
64136	ENSMUSG00000022769	Sdf2l1	stromal cell-derived factor 2-like 1	667.622	0.301918	0.0772849	3.90656	9.36182e-05	0.0150202
70598	ENSMUSG00000034898	Filip1	filamin A interacting protein 1	1536.59	-0.33208	0.0849788	-3.90779	9.31425e-05	0.0150202
70757	ENSMUSG00000035376	Hacd2	3-hydroxyacyl-CoA dehydratase 2	2721.96	0.191574	0.0490728	3.90387	9.46673e-05	0.0150269
230735	ENSMUSG00000028876	Epha10	Eph receptor A10	3752.58	0.315576	0.0811781	3.88745	0.000101303	0.0159109
68709	ENSMUSG00000044006	Cilp2	cartilage intermediate layer protein 2	176.596	0.325729	0.0846797	3.8466	0.00011977	0.0186155
320078	ENSMUSG00000038463	Olfml2b	olfactomedin-like 2B	3870.3	0.310584	0.0809404	3.83719	0.000124449	0.0186515
76551	ENSMUSG00000048701	Ccdc6	coiled-coil domain containing 6	4671.96	0.223817	0.0583044	3.83876	0.000123659	0.0186515
76487	ENSMUSG00000050423	Ppp1r3g	protein phosphatase 1, regulatory subunit 3G	685.819	0.32383	0.0844163	3.8361	0.000125002	0.0186515
17705	ENSMUSG00000064357	ATP6	ATP synthase F0 subunit 6	979.094	-0.322325	0.0838682	-3.84323	0.000121427	0.0186515
218236	ENSMUSG00000038014	Fam120a	family with sequence similarity 120, member A	12778.8	0.118908	0.0311345	3.81918	0.000133898	0.0195991
16598	ENSMUSG00000055148	Klf2	Kruppel-like factor 2 (lung)	508.316	0.316748	0.0829396	3.81903	0.00013398	0.0195991
18627	ENSMUSG00000055866	Per2	period circadian clock 2	2950.52	0.314218	0.0824575	3.81067	0.000138592	0.0196797
380694	ENSMUSG00000044707	Ccnjl	cyclin J-like	636.23	0.272275	0.0714844	3.80888	0.000139598	0.0196797
76954	ENSMUSG00000031024	Denn2b	DENN domain containing 2B	1967.01	0.272608	0.0715786	3.80851	0.000139806	0.0196797
14182	ENSMUSG00000031565	Fgfr1	fibroblast growth factor receptor 1	11069.1	0.169296	0.0444296	3.81044	0.00013872	0.0196797
79560	ENSMUSG00000041231	Ublcp1	ubiquitin-like domain containing CTD phosphatase 1	1491.58	-0.274319	0.0721407	-3.80255	0.000143214	0.019971
74090	ENSMUSG00000032278	Paqr5	progestin and adipoQ receptor family member V	248.848	0.320829	0.0845628	3.79397	0.00014826	0.0204832
237860	ENSMUSG00000037926	Ssh2	slingshot protein phosphatase 2	3940.74	0.186494	0.0492727	3.78494	0.000153744	0.021046
68465	ENSMUSG00000030168	Adipor2	adiponectin receptor 2	4438.47	0.296763	0.0784651	3.78211	0.000155506	0.0210936
58175	ENSMUSG00000002459	Rgs20	regulator of G-protein signaling 20	1055.81	-0.218641	0.0578537	-3.77921	0.000157329	0.0211487
242481	NA	NA	NA	4687.15	0.24503	0.0651227	3.76259	0.000168166	0.0224036
66943	ENSMUSG00000034006	Slc66a2	solute carrier family 66 member 2	1866.18	0.236673	0.063015	3.75583	0.00017277	0.0228133
67188	ENSMUSG00000097787	2700046G09Rik	RIKEN cDNA 2700046G09 gene	163.394	-0.303523	0.0809623	-3.74895	0.00017758	0.0230406
20399	ENSMUSG00000030733	Sh2b1	SH2B adaptor protein 1	5091.93	0.130598	0.0348301	3.74956	0.000177145	0.0230406
17859	ENSMUSG00000025025	Mxi1	MAX interactor 1, dimerization protein	4606.06	0.167391	0.0447081	3.7441	0.000181044	0.0232876
72739	ENSMUSG00000021327	Zkscan3	zinc finger with KRAB and SCAN domains 3	2075.68	0.170091	0.0454943	3.73874	0.000184943	0.0235858
225724	ENSMUSG00000024558	Mapk4	mitogen-activated protein kinase 4	4026.38	0.217898	0.0583782	3.73253	0.000189569	0.0239709
320817	ENSMUSG00000052812	Atad2b	ATPase family, AAA domain containing 2B	2154.7	0.187646	0.0503463	3.72711	0.000193689	0.0242811
217837	ENSMUSG00000057963	Itpk1	inositol 1,3,4-triphosphate 5/6 kinase	4543.01	0.238678	0.0641234	3.72217	0.000197518	0.0242811
230577	ENSMUSG00000043572	Pars2	prolyl-tRNA synthetase (mitochondrial)(putative)	603.765	-0.233641	0.0627565	-3.72297	0.000196891	0.0242811
116701	ENSMUSG00000008090	Fgfrl1	fibroblast growth factor receptor-like 1	1053.03	-0.310393	0.0834192	-3.72088	0.000198532	0.0242811
328329	ENSMUSG00000034751	Mast4	microtubule associated serine/threonine kinase family member 4	6062.41	0.254783	0.0687663	3.70505	0.000211345	0.025438
208647	ENSMUSG00000038648	Creb3l2	cAMP responsive element binding protein 3-like 2	715.745	0.251376	0.0678479	3.70499	0.000211401	0.025438
74229	ENSMUSG00000025931	Paqr8	progestin and adipoQ receptor family member VIII	12976.5	0.249707	0.0676914	3.68891	0.000225219	0.0264606
27261	ENSMUSG00000035711	Dok3	docking protein 3	523.414	0.291975	0.0791195	3.69031	0.000223982	0.0264606
59058	ENSMUSG00000025128	Bhlhe22	basic helix-loop-helix family, member e22	10461.4	0.227418	0.061608	3.69137	0.000223051	0.0264606
12804	ENSMUSG00000028444	Cntfr	ciliary neurotrophic factor receptor	3876.43	0.174549	0.0473657	3.68513	0.000228583	0.0265642
231452	ENSMUSG00000029415	Sdad1	SDA1 domain containing 1	1712.45	-0.20251	0.0549711	-3.68393	0.000229662	0.0265642
13655	ENSMUSG00000033730	Egr3	early growth response 3	4022.68	0.275546	0.0749835	3.67475	0.000238081	0.0273261
230848	ENSMUSG00000060862	Zbtb40	zinc finger and BTB domain containing 40	1001.17	0.252704	0.0689936	3.66271	0.00024956	0.0281696
74646	ENSMUSG00000039911	Spsb1	splA/ryanodine receptor domain and SOCS box containing 1	1944.49	0.259218	0.070797	3.66142	0.000250818	0.0281696
68553	ENSMUSG00000032572	Col6a4	collagen, type VI, alpha 4	230.579	0.156435	0.0427286	3.66114	0.000251093	0.0281696
170737	ENSMUSG00000033545	Znrf1	zinc and ring finger 1	8077.05	0.120343	0.032944	3.65296	0.000259238	0.0288663
210293	ENSMUSG00000038608	Dock10	dedicator of cytokinesis 10	10034.9	0.219994	0.060305	3.64802	0.000264271	0.0289595
21390	ENSMUSG00000034881	Tbxa2r	thromboxane A2 receptor	61.7606	-0.305364	0.0837429	-3.64644	0.000265897	0.0289595
57778	ENSMUSG00000055805	Fmnl1	formin-like 1	9369.89	0.244553	0.0670096	3.64952	0.000262731	0.0289595
12696	ENSMUSG00000045193	Cirbp	cold inducible RNA binding protein	3339.03	-0.215686	0.0594643	-3.62715	0.000286566	0.0307615
72587	ENSMUSG00000029647	Pan3	PAN3 poly(A) specific ribonuclease subunit	2607.2	0.169004	0.0465887	3.62757	0.0002861	0.0307615
20239	ENSMUSG00000042605	Atxn2	ataxin 2	6264.47	0.126919	0.035045	3.62159	0.000292799	0.0312061
238384	ENSMUSG00000041771	Slc24a4	solute carrier family 24 (sodium/potassium/calcium exchanger), member 4	2081.61	0.224136	0.0619651	3.61713	0.000297893	0.0314085
79456	ENSMUSG00000033762	Recql4	RecQ protein-like 4	216.5	0.306561	0.0854123	3.58919	0.000331706	0.0314085
68554	ENSMUSG00000062691	Cebpzos	CCAAT/enhancer binding protein (C/EBP), zeta, opposite strand	244.709	-0.266883	0.0742551	-3.59414	0.000325468	0.0314085
227618	ENSMUSG00000026961	Lrrc26	leucine rich repeat containing 26	197.9	0.295794	0.0824284	3.5885	0.000332587	0.0314085
108927	ENSMUSG00000048332	Lhfp	lipoma HMGIC fusion partner	955.428	0.274101	0.076017	3.60578	0.000311213	0.0314085
242022	ENSMUSG00000037016	Frem2	Fras1 related extracellular matrix protein 2	370.231	-0.285587	0.0794179	-3.596	0.000323143	0.0314085
20525	ENSMUSG00000028645	Slc2a1	solute carrier family 2 (facilitated glucose transporter), member 1	4281.6	0.291832	0.0810587	3.60026	0.000317901	0.0314085
242748	ENSMUSG00000041544	Disp3	dispatched RND transporter family member 3	4419.05	0.220225	0.0613163	3.59163	0.000328618	0.0314085
666938	ENSMUSG00000092060	Bend4	BEN domain containing 4	1292.85	0.232675	0.0646876	3.5969	0.00032203	0.0314085
231287	ENSMUSG00000046808	Atp10d	ATPase, class V, type 10D	377.986	0.30516	0.0848504	3.59645	0.000322592	0.0314085
15932	ENSMUSG00000033540	Idua	iduronidase, alpha-L	870.728	-0.289483	0.0803546	-3.60257	0.000315092	0.0314085
243308	ENSMUSG00000056014	A430033K04Rik	RIKEN cDNA A430033K04 gene	780.813	-0.291482	0.0810899	-3.59455	0.000324955	0.0314085
17425	ENSMUSG00000056493	Foxk1	forkhead box K1	8214.55	0.199673	0.0552808	3.61198	0.000303867	0.0314085
12304	ENSMUSG00000025823	Pdia4	protein disulfide isomerase associated 4	2825.54	0.233519	0.064698	3.60936	0.000306951	0.0314085
11519	ENSMUSG00000030000	Add2	adducin 2 (beta)	14526.2	0.201311	0.0558136	3.60684	0.000309943	0.0314085
244654	ENSMUSG00000033763	Mtss2	MTSS I-BAR domain containing 2	13165.4	-0.167516	0.0464074	-3.60969	0.000306558	0.0314085
12282	ENSMUSG00000032115	Hyou1	hypoxia up-regulated 1	7140.54	0.151768	0.0422846	3.58921	0.000331681	0.0314085
333639	ENSMUSG00000059401	Mamld1	mastermind-like domain containing 1	1941.69	0.23213	0.0644492	3.60175	0.000316088	0.0314085
208659	ENSMUSG00000020614	Fam20a	FAM20A, golgi associated secretory pathway pseudokinase	876.738	0.195814	0.054644	3.58344	0.000339092	0.0317629
231605	ENSMUSG00000033316	Galnt9	polypeptide N-acetylgalactosaminyltransferase 9	7795.68	0.254846	0.0711729	3.58066	0.000342727	0.0317629
66939	ENSMUSG00000037257	Aagab	alpha- and gamma-adaptin binding protein	4659.13	0.142723	0.0398492	3.58158	0.000341527	0.0317629
100504156	ENSMUSG00000096753	Fam181a	family with sequence similarity 181, member A	62.2849	-0.240363	0.0671928	-3.57721	0.000347288	0.0318235
14229	ENSMUSG00000024222	Fkbp5	FK506 binding protein 5	5346.46	0.305222	0.0855229	3.5689	0.000358487	0.0318235
114601	ENSMUSG00000024937	Ehbp1l1	EH domain binding protein 1-like 1	1126.86	-0.202928	0.056869	-3.56835	0.000359243	0.0318235
241296	ENSMUSG00000007476	Lrrc8a	leucine rich repeat containing 8A VRAC subunit A	3235.42	0.18828	0.0527664	3.56819	0.000359463	0.0318235
214616	ENSMUSG00000118663	Spata5l1	spermatogenesis associated 5-like 1	269.947	0.279992	0.0784734	3.56799	0.000359732	0.0318235
57915	ENSMUSG00000029174	Tbc1d1	TBC1 domain family, member 1	2374.8	0.253439	0.0710415	3.56747	0.000360443	0.0318235
67978	ENSMUSG00000118662	Tctn2	tectonic family member 2	1194.21	0.253264	0.0708426	3.57503	0.000350189	0.0318235
17161	ENSMUSG00000025037	Maoa	monoamine oxidase A	2088.69	-0.168494	0.0471958	-3.57012	0.000356821	0.0318235
98415	ENSMUSG00000026434	Nucks1	nuclear casein kinase and cyclin-dependent kinase substrate 1	11142.8	-0.16016	0.0452319	-3.54088	0.000398797	0.0342264
73174	ENSMUSG00000038517	Tbkbp1	TBK1 binding protein 1	5520.03	0.196267	0.0553905	3.54333	0.000395102	0.0342264
76737	ENSMUSG00000023272	Creld2	cysteine-rich with EGF-like domains 2	849.321	0.243671	0.0687481	3.5444	0.000393503	0.0342264
77573	ENSMUSG00000029434	Vps33a	VPS33A CORVET/HOPS core subunit	7374.57	0.178541	0.0504258	3.54066	0.000399129	0.0342264
68854	ENSMUSG00000031382	Asb11	ankyrin repeat and SOCS box-containing 11	156.186	0.303233	0.0855043	3.54641	0.000390519	0.0342264
71175	ENSMUSG00000022141	Nipbl	NIPBL cohesin loading factor	4903.65	0.168925	0.047757	3.53718	0.000404418	0.0343599
54378	ENSMUSG00000078815	Cacng6	calcium channel, voltage-dependent, gamma subunit 6	97.6913	0.296684	0.0839126	3.53563	0.000406797	0.0343599
235504	ENSMUSG00000049624	Slc17a5	solute carrier family 17 (anion/sugar transporter), member 5	2147.78	-0.220089	0.0622579	-3.53512	0.000407594	0.0343599
56484	ENSMUSG00000048756	Foxo3	forkhead box O3	2009.58	0.225776	0.0639147	3.53246	0.000411716	0.0345124
106878	ENSMUSG00000038059	Smim3	small integral membrane protein 3	983.966	0.296058	0.0838526	3.53069	0.000414474	0.0345305
241656	ENSMUSG00000039913	Pak5	p21 (RAC1) activated kinase 5	2318.16	-0.199438	0.0565521	-3.52662	0.000420904	0.0345305
319478	ENSMUSG00000044365	Cxxc4	CXXC finger 4	1148.22	-0.247981	0.0704034	-3.52229	0.00042784	0.0345305
16157	ENSMUSG00000073889	Il11ra1	interleukin 11 receptor, alpha chain 1	1688.36	0.231404	0.0656593	3.52431	0.000424586	0.0345305
79362	ENSMUSG00000030256	Bhlhe41	basic helix-loop-helix family, member e41	1843.9	0.250214	0.0710409	3.52211	0.000428131	0.0345305
244668	ENSMUSG00000001995	Sipa1l2	signal-induced proliferation-associated 1 like 2	6926.94	0.241811	0.0685798	3.52598	0.000421913	0.0345305
75974	ENSMUSG00000031093	Dock11	dedicator of cytokinesis 11	1469.44	0.251249	0.0712456	3.52652	0.000421059	0.0345305
226641	ENSMUSG00000026663	Atf6	activating transcription factor 6	7130.18	0.167181	0.047538	3.51679	0.000436792	0.0349168
12575	ENSMUSG00000023067	Cdkn1a	cyclin-dependent kinase inhibitor 1A (P21)	588.968	0.299708	0.085234	3.5163	0.0004376	0.0349168
224105	ENSMUSG00000022781	Pak2	p21 (RAC1) activated kinase 2	3853.01	0.115174	0.0328533	3.5057	0.000455408	0.0361443
81630	ENSMUSG00000051390	Zbtb22	zinc finger and BTB domain containing 22	2027.12	-0.170561	0.0489069	-3.48746	0.000487635	0.0384974
66593	ENSMUSG00000029433	Diablo	diablo, IAP-binding mitochondrial protein	1185.2	-0.25303	0.0725848	-3.486	0.000490308	0.0385047
109620	ENSMUSG00000054889	Dsp	desmoplakin	6709.58	0.296894	0.0853158	3.47994	0.00050153	0.0391797
17755	ENSMUSG00000052727	Map1b	microtubule-associated protein 1B	95193.8	0.195346	0.0561634	3.47817	0.000504848	0.0391891
12660	ENSMUSG00000024843	Chka	choline kinase alpha	4959.55	0.145117	0.0417518	3.4757	0.00050953	0.0391891
108068	ENSMUSG00000023192	Grm2	glutamate receptor, metabotropic 2	5244.56	0.257413	0.0740453	3.47643	0.000508144	0.0391891
68732	ENSMUSG00000021338	Carmil1	capping protein regulator and myosin 1 linker 1	2185.95	0.169036	0.0488827	3.458	0.000544201	0.0410102
27398	ENSMUSG00000002767	Mrpl2	mitochondrial ribosomal protein L2	1754.38	-0.169471	0.0489917	-3.45918	0.000541823	0.0410102
50794	ENSMUSG00000052040	Klf13	Kruppel-like factor 13	19197.3	0.137406	0.0397153	3.45978	0.000540611	0.0410102
74365	ENSMUSG00000016239	Lonrf3	LON peptidase N-terminal domain and ring finger 3	2868.94	0.238885	0.0690623	3.45898	0.000542224	0.0410102
16504	ENSMUSG00000062785	Kcnc3	potassium voltage gated channel, Shaw-related subfamily, member 3	16119.3	0.155808	0.0451223	3.45302	0.000554352	0.0413575
20443	ENSMUSG00000032038	St3gal4	ST3 beta-galactoside alpha-2,3-sialyltransferase 4	1115.96	0.19573	0.056679	3.4533	0.000553775	0.0413575
102857	ENSMUSG00000019558	Slc6a8	solute carrier family 6 (neurotransmitter transporter, creatine), member 8	7295.18	0.148244	0.0429656	3.4503	0.000559966	0.0415684
68703	ENSMUSG00000039852	Rere	arginine glutamic acid dipeptide (RE) repeats	12932.1	0.16994	0.0493115	3.44627	0.00056839	0.0418033
83436	ENSMUSG00000031557	Plekha2	pleckstrin homology domain-containing, family A (phosphoinositide binding specific) member 2	3819.45	0.215121	0.0624244	3.4461	0.000568734	0.0418033
381406	ENSMUSG00000039725	Trp53rka	transformation related protein 53 regulating kinase A	1084.58	-0.185317	0.0538085	-3.44402	0.000573143	0.0419209
382034	ENSMUSG00000031822	Gse1	genetic suppressor element 1, coiled-coil protein	11075.4	0.156442	0.0454588	3.44141	0.0005787	0.0421209
236643	ENSMUSG00000054453	Sytl5	synaptotagmin-like 5	242.277	-0.276361	0.0803389	-3.43995	0.000581831	0.0421432
237940	ENSMUSG00000078651	Aoc2	amine oxidase, copper containing 2 (retina-specific)	398.297	0.284005	0.0826373	3.43676	0.000588713	0.0421933
20405	ENSMUSG00000003200	Sh3gl1	SH3-domain GRB2-like 1	3191.47	0.165258	0.0481861	3.42958	0.000604524	0.0421933
328949	ENSMUSG00000071856	Mcc	mutated in colorectal cancers	1440.76	-0.237235	0.069167	-3.42989	0.000603818	0.0421933
74103	ENSMUSG00000053702	Nebl	nebulette	4710.31	0.195397	0.0570207	3.42677	0.000610801	0.0421933
99031	ENSMUSG00000042359	Osbpl6	oxysterol binding protein-like 6	7215.5	0.221802	0.064633	3.43172	0.000599771	0.0421933
71878	ENSMUSG00000027654	Fam83d	family with sequence similarity 83, member D	358.883	0.238383	0.069522	3.42888	0.000606071	0.0421933
65254	ENSMUSG00000029168	Dpysl5	dihydropyrimidinase-like 5	2826.5	0.256424	0.0747296	3.43135	0.000600582	0.0421933
68420	ENSMUSG00000041870	Ankrd13a	ankyrin repeat domain 13a	4111.39	0.236119	0.0688605	3.42895	0.000605918	0.0421933
18223	ENSMUSG00000063160	Numbl	numb-like	9235.07	0.151057	0.0440682	3.4278	0.000608501	0.0421933
53376	ENSMUSG00000032010	Usp2	ubiquitin specific peptidase 2	4685.76	0.171206	0.0498999	3.43099	0.000601386	0.0421933
18578	ENSMUSG00000028525	Pde4b	phosphodiesterase 4B, cAMP specific	5369.4	-0.147803	0.0431708	-3.42367	0.000617808	0.0424807
67111	ENSMUSG00000029413	Naaa	N-acylethanolamine acid amidase	2605.01	-0.246416	0.0721323	-3.41616	0.00063511	0.0434701
432530	ENSMUSG00000020431	Adcy1	adenylate cyclase 1	124904	0.184709	0.0541198	3.41296	0.000642625	0.0437097
328108	ENSMUSG00000035614	Togaram1	TOG array regulator of axonemal microtubules 1	4745.72	0.141465	0.0414659	3.41161	0.000645805	0.0437097
68070	ENSMUSG00000022197	Pdzd2	PDZ domain containing 2	5880.54	0.289571	0.0848948	3.41094	0.0006474	0.0437097
16416	ENSMUSG00000020689	Itgb3	integrin beta 3	218.179	-0.274889	0.0807065	-3.40604	0.000659135	0.0443016
68310	ENSMUSG00000043872	Zmym1	zinc finger, MYM domain containing 1	2290.4	0.226679	0.0667444	3.39622	0.000683231	0.0457152
382562	ENSMUSG00000020639	Pfn4	profilin family, member 4	341.049	-0.246641	0.072809	-3.3875	0.000705326	0.0457573
81703	ENSMUSG00000034271	Jdp2	Jun dimerization protein 2	2764.1	0.20599	0.0607823	3.38898	0.000701521	0.0457573
56724	ENSMUSG00000024146	Cript	cysteine-rich PDZ-binding protein	2106.46	-0.152757	0.0450287	-3.39243	0.000692745	0.0457573
76897	ENSMUSG00000039717	Ralyl	RALY RNA binding protein-like	3572.3	-0.167326	0.0493273	-3.39217	0.000693422	0.0457573
69671	ENSMUSG00000023153	Tmem52	transmembrane protein 52	104.063	0.246479	0.0727445	3.38828	0.000703334	0.0457573
17122	ENSMUSG00000037235	Mxd4	Max dimerization protein 4	2410.77	0.24082	0.0710817	3.38793	0.000704231	0.0457573
243219	ENSMUSG00000051339	2900026A02Rik	RIKEN cDNA 2900026A02 gene	7950.79	0.229245	0.0676221	3.39009	0.000698707	0.0457573
50799	ENSMUSG00000015112	Slc25a13	solute carrier family 25 (mitochondrial carrier, adenine nucleotide translocator), member 13	245.319	0.279331	0.0825503	3.38377	0.000714982	0.0461829
74633	ENSMUSG00000086918	4930429F24Rik	RIKEN cDNA 4930429F24 gene	136.204	-0.283754	0.0840747	-3.37502	0.0007381	0.0474707
21961	ENSMUSG00000055322	Tns1	tensin 1	3236.79	0.246523	0.0731985	3.36787	0.000757525	0.0480535
381418	ENSMUSG00000074872	Ctxn2	cortexin 2	347.907	-0.23461	0.0696803	-3.36695	0.000760045	0.0480535
78339	ENSMUSG00000036565	Ttyh3	tweety family member 3	16483.4	0.153726	0.0456382	3.36836	0.000756171	0.0480535
50770	ENSMUSG00000031441	Atp11a	ATPase, class VI, type 11A	5056.82	0.208253	0.0617956	3.37003	0.000751597	0.0480535
71704	ENSMUSG00000021895	Arhgef3	Rho guanine nucleotide exchange factor (GEF) 3	7005.64	0.178831	0.0532196	3.36024	0.000778737	0.0490276
225998	ENSMUSG00000036192	Rorb	RAR-related orphan receptor beta	1386.51	-0.226799	0.0675227	-3.35886	0.000782652	0.049067
74030	ENSMUSG00000001768	Rin2	Ras and Rab interactor 2	2541.22	0.25957	0.0773843	3.3543	0.000795672	0.0496746
269529	ENSMUSG00000048232	Fbxo10	F-box protein 10	4776.19	0.183645	0.0547793	3.35246	0.000800981	0.0497976

## Sheet: HOM 3hvs1h
ENTREZID	ENSEMBL	SYMBOL	GENENAME	BaseMean	log2FC	StdErr	Wald	Pval	P-adj
211147	ENSMUSG00000022269	Marchf11	membrane associated ring-CH-type finger 11	240.038	-0.420332	0.0760739	-5.52532	3.28893e-08	0.000505114
18030	ENSMUSG00000056749	Nfil3	nuclear factor, interleukin 3, regulated	684.753	-0.380197	0.0741206	-5.12943	2.90615e-07	0.00186679
503610	ENSMUSG00000037553	Zdhhc18	zinc finger, DHHC domain containing 18	1804.04	-0.200725	0.039462	-5.08654	3.64655e-07	0.00186679
74055	ENSMUSG00000024998	Plce1	phospholipase C, epsilon 1	998.511	0.355483	0.0754658	4.71052	2.47084e-06	0.00758944
230971	ENSMUSG00000057751	Megf6	multiple EGF-like-domains 6	256.129	0.403189	0.0849422	4.74663	2.06838e-06	0.00758944
195434	ENSMUSG00000079470	Utp14b	UTP14B small subunit processome component	718.318	-0.368951	0.0797582	-4.62587	3.7303e-06	0.0080979
21386	ENSMUSG00000018604	Tbx3	T-box 3	152.845	0.393566	0.0855518	4.60033	4.2182e-06	0.0080979
233781	ENSMUSG00000030657	Xylt1	xylosyltransferase 1	1506.13	-0.280272	0.0604874	-4.63357	3.59421e-06	0.0080979
235493	ENSMUSG00000034858	Fam214a	family with sequence similarity 214, member A	3768.09	0.296979	0.0649535	4.57217	4.82691e-06	0.00823685
67603	ENSMUSG00000019960	Dusp6	dual specificity phosphatase 6	4111.51	-0.333402	0.0766534	-4.34947	1.36467e-05	0.0209586
14260	ENSMUSG00000044042	Fmn1	formin 1	1465.49	-0.256409	0.0600167	-4.27228	1.9348e-05	0.0270134
381673	ENSMUSG00000052014	A330070K13Rik	RIKEN cDNA A330070K13 gene	40.4313	-0.339695	0.080188	-4.23623	2.27301e-05	0.0290908
52588	ENSMUSG00000037824	Tspan14	tetraspanin 14	2208.58	-0.226597	0.0541945	-4.18118	2.89995e-05	0.0302901
56323	ENSMUSG00000036052	Dnajb5	DnaJ heat shock protein family (Hsp40) member B5	11051.8	-0.225753	0.0544236	-4.14807	3.35285e-05	0.0302901
100705	ENSMUSG00000042010	Acacb	acetyl-Coenzyme A carboxylase beta	604.861	0.35434	0.0851266	4.1625	3.1478e-05	0.0302901
23948	ENSMUSG00000029436	Mmp17	matrix metallopeptidase 17	15136.1	-0.236769	0.0565221	-4.18897	2.80228e-05	0.0302901
270110	ENSMUSG00000051495	Irf2bp2	interferon regulatory factor 2 binding protein 2	2116.43	-0.267475	0.0643334	-4.15764	3.21547e-05	0.0302901
69718	ENSMUSG00000060733	Ipmk	inositol polyphosphate multikinase	3710.69	-0.177962	0.0438206	-4.06115	4.8832e-05	0.0372016
15234	ENSMUSG00000028864	Hgf	hepatocyte growth factor	145.732	-0.343225	0.0846976	-4.05236	5.07045e-05	0.0372016
333050	ENSMUSG00000061578	Ksr2	kinase suppressor of ras 2	2274.17	-0.186058	0.0458434	-4.05856	4.93757e-05	0.0372016
29807	ENSMUSG00000029735	Tpk1	thiamine pyrophosphokinase	144.553	-0.329359	0.0812911	-4.0516	5.08681e-05	0.0372016
68553	ENSMUSG00000032572	Col6a4	collagen, type VI, alpha 4	230.579	0.170844	0.0427284	3.99838	6.37784e-05	0.0445231
66853	ENSMUSG00000025509	Pnpla2	patatin-like phospholipase domain containing 2	1280.49	0.267801	0.067186	3.98597	6.72064e-05	0.0448763
170755	ENSMUSG00000025915	Sgk3	serum/glucocorticoid regulated kinase 3	856.346	0.327417	0.083912	3.90191	9.54385e-05	0.0458045
17873	ENSMUSG00000015312	Gadd45b	growth arrest and DNA-damage-inducible 45 beta	779.561	-0.319494	0.0816161	-3.9146	9.05546e-05	0.0458045
77976	ENSMUSG00000020032	Nuak1	NUAK family, SNF1-like kinase, 1	5373.03	-0.213693	0.0544254	-3.92635	8.62447e-05	0.0458045
225998	ENSMUSG00000036192	Rorb	RAR-related orphan receptor beta	1386.51	-0.26551	0.0674981	-3.93359	8.36849e-05	0.0458045
667370	ENSMUSG00000062488	Ifit3b	interferon-induced protein with tetratricopeptide repeats 3B	145.805	0.334117	0.0853018	3.91688	8.97033e-05	0.0458045
75869	ENSMUSG00000017418	Arl5b	ADP-ribosylation factor-like 5B	1353.27	-0.28707	0.0734939	-3.90603	9.38235e-05	0.0458045
241656	ENSMUSG00000039913	Pak5	p21 (RAC1) activated kinase 5	2318.16	-0.221594	0.0565348	-3.91961	8.86936e-05	0.0458045
53608	ENSMUSG00000028862	Map3k6	mitogen-activated protein kinase kinase kinase 6	246.816	0.330659	0.0835914	3.95566	7.63243e-05	0.0458045
14284	ENSMUSG00000029135	Fosl2	fos-like antigen 2	4187.87	-0.292363	0.0744709	-3.92587	8.64161e-05	0.0458045
11514	ENSMUSG00000022376	Adcy8	adenylate cyclase 8	1848.79	-0.30009	0.0775332	-3.87047	0.000108624	0.0490662
212516	ENSMUSG00000030321	Efcab12	EF-hand calcium binding domain 12	341.264	0.331751	0.0855535	3.8777	0.000105447	0.0490662

## Sheet: WT 1hvs0h
ENTREZID	ENSEMBL	SYMBOL	GENENAME	BaseMean	log2FC	StdErr	Wald	Pval	P-adj
14282	ENSMUSG00000003545	Fosb	FBJ osteosarcoma oncogene B	1064.45	0.608629	0.079671	7.63927	2.18452e-14	3.75803e-10
66412	ENSMUSG00000042659	Arrdc4	arrestin domain containing 4	1022.37	0.270062	0.0539786	5.00313	5.6406e-07	0.00485177
102436	ENSMUSG00000035202	Lars2	leucyl-tRNA synthetase, mitochondrial	57734.5	-0.333172	0.0692072	-4.81412	1.47852e-06	0.0084783
100861531	NA	Rn45s	45S pre-ribosomal RNA	656027	-0.329265	0.0709583	-4.64025	3.4798e-06	0.0149657
104175	ENSMUSG00000042978	Sbk1	SH3-binding kinase 1	7980.91	0.302922	0.0671168	4.51336	6.38093e-06	0.0219542
17873	ENSMUSG00000015312	Gadd45b	growth arrest and DNA-damage-inducible 45 beta	805.431	0.342292	0.0765851	4.46943	7.84297e-06	0.0224871
11910	ENSMUSG00000026628	Atf3	activating transcription factor 3	72.025	0.296435	0.067899	4.36583	1.26642e-05	0.0311231
14284	ENSMUSG00000029135	Fosl2	fos-like antigen 2	4373.89	0.317259	0.0754502	4.20488	2.61216e-05	0.0345669
225872	ENSMUSG00000045903	Npas4	neuronal PAS domain protein 4	766.039	0.299461	0.0707281	4.23398	2.29592e-05	0.0345669
228980	ENSMUSG00000039117	Taf4	TATA-box binding protein associated factor 4	1798.68	0.197514	0.0467325	4.22649	2.3737e-05	0.0345669
78797	ENSMUSG00000006471	Ndor1	NADPH dependent diflavin oxidoreductase 1	2539.73	0.181842	0.0431416	4.21501	2.49771e-05	0.0345669
59054	ENSMUSG00000021731	Mrps30	mitochondrial ribosomal protein S30	1561.5	-0.195658	0.0460365	-4.25006	2.13717e-05	0.0345669
329504	ENSMUSG00000074890	Lcmt2	leucine carboxyl methyltransferase 2	541.787	-0.307842	0.0726053	-4.23994	2.23575e-05	0.0345669
223435	ENSMUSG00000022263	Trio	triple functional domain (PTPRF interacting)	19462.5	0.128485	0.0306913	4.18637	2.83446e-05	0.0348294
216850	ENSMUSG00000018476	Kdm6b	KDM1 lysine (K)-specific demethylase 6B	3728.2	0.25944	0.0625279	4.1492	3.33646e-05	0.0382648
13655	ENSMUSG00000033730	Egr3	early growth response 3	4265.82	0.271614	0.0658717	4.12338	3.73354e-05	0.0401425
76457	ENSMUSG00000068114	Ccdc134	coiled-coil domain containing 134	586.39	0.266783	0.0653196	4.08427	4.42148e-05	0.0447427
56323	ENSMUSG00000036052	Dnajb5	DnaJ heat shock protein family (Hsp40) member B5	10960.9	0.25098	0.062132	4.03947	5.35731e-05	0.049689
108097	ENSMUSG00000038205	Prkab2	protein kinase, AMP-activated, beta 2 non-catalytic subunit	3673.15	0.202528	0.0502077	4.03381	5.48795e-05	0.049689

## Sheet: WT 3hvs0h
ENTREZID	ENSEMBL	SYMBOL	GENENAME	BaseMean	log2FC	StdErr	Wald	Pval	P-adj
223701	ENSMUSG00000042292	Mrtfa	myocardin related transcription factor A	6691.78	0.301357	0.060069	5.01685	5.25262e-07	0.00382496
23984	ENSMUSG00000023868	Pde10a	phosphodiesterase 10A	6880.37	0.283724	0.0558302	5.08192	3.73645e-07	0.00382496
57778	ENSMUSG00000055805	Fmnl1	formin-like 1	10118.6	0.262624	0.055685	4.71625	2.40235e-06	0.0058313
223435	ENSMUSG00000022263	Trio	triple functional domain (PTPRF interacting)	19462.5	0.14616	0.0306344	4.77111	1.83214e-06	0.0058313
22436	ENSMUSG00000024066	Xdh	xanthine dehydrogenase	402.214	0.368359	0.076367	4.82353	1.41038e-06	0.0058313
99031	ENSMUSG00000042359	Osbpl6	oxysterol binding protein-like 6	7753.3	0.233704	0.0492038	4.74972	2.03701e-06	0.0058313
16706	ENSMUSG00000018334	Ksr1	kinase suppressor of ras 1	8127.55	0.290499	0.0623032	4.66267	3.12141e-06	0.00649431
14229	ENSMUSG00000024222	Fkbp5	FK506 binding protein 5	5599.86	0.361493	0.0789565	4.57839	4.68573e-06	0.00853037
69719	ENSMUSG00000013629	Cad	carbamoyl-phosphate synthetase 2, aspartate transcarbamylase, and dihydroorotase	2081.9	0.253612	0.0565328	4.4861	7.25397e-06	0.0117385
270118	ENSMUSG00000031925	Maml2	mastermind like transcriptional coactivator 2	2176.2	0.34474	0.0772857	4.4606	8.17317e-06	0.0119034
108927	ENSMUSG00000048332	Lhfp	lipoma HMGIC fusion partner	1038.93	0.302203	0.0699857	4.31807	1.57397e-05	0.0208393
237979	ENSMUSG00000041592	Sdk2	sidekick cell adhesion molecule 2	1061.59	0.287784	0.0673339	4.27399	1.92002e-05	0.0233027
216892	ENSMUSG00000040447	Spns2	spinster homolog 2	7010.86	0.273629	0.0662299	4.1315	3.60402e-05	0.0328056
223666	ENSMUSG00000033697	Arhgap39	Rho GTPase activating protein 39	13420.8	0.25586	0.0617128	4.14598	3.38363e-05	0.0328056
100503147	ENSMUSG00000086006	Gm13293	predicted gene 13293	143.434	-0.332958	0.0800523	-4.15926	3.19284e-05	0.0328056
67860	ENSMUSG00000074457	S100a16	S100 calcium binding protein A16	3654.13	-0.241127	0.0577094	-4.17831	2.93689e-05	0.0328056
17387	ENSMUSG00000000957	Mmp14	matrix metallopeptidase 14 (membrane-inserted)	1058.23	-0.311959	0.0768678	-4.05839	4.94121e-05	0.0410686
100861531	NA	Rn45s	45S pre-ribosomal RNA	656027	-0.285776	0.070958	-4.0274	5.63974e-05	0.0410686
54670	ENSMUSG00000039529	Atp8b1	ATPase, class I, type 8B, member 1	185.361	-0.322896	0.0800693	-4.03271	5.51374e-05	0.0410686
208982	ENSMUSG00000007908	Hmgcll1	3-hydroxymethyl-3-methylglutaryl-Coenzyme A lyase-like 1	1032.15	-0.212013	0.0523788	-4.04769	5.17266e-05	0.0410686
239985	ENSMUSG00000069729	Arid1b	AT rich interactive domain 1B (SWI-like)	10379	0.166424	0.0415967	4.0009	6.31023e-05	0.0437629
50817	ENSMUSG00000037326	Capn15	calpain 15	2107.31	0.21443	0.0537518	3.98927	6.6278e-05	0.043876
93961	ENSMUSG00000074892	B3galt5	UDP-Gal:betaGlcNAc beta 1,3-galactosyltransferase, polypeptide 5	5954.45	0.265398	0.0667287	3.97727	6.97118e-05	0.0441427
72640	ENSMUSG00000074480	Mex3a	mex3 RNA binding family member A	367.078	-0.293109	0.0741097	-3.95507	7.6513e-05	0.0464306
75572	ENSMUSG00000060923	Acyp2	acylphosphatase 2, muscle type	824.895	-0.211694	0.0540382	-3.91748	8.94789e-05	0.0465418
21923	ENSMUSG00000028364	Tnc	tenascin C	716.991	-0.314363	0.0799293	-3.93301	8.38887e-05	0.0465418
20441	ENSMUSG00000028538	St3gal3	ST3 beta-galactoside alpha-2,3-sialyltransferase 3	3207.24	0.156367	0.0398847	3.92047	8.83747e-05	0.0465418
232400	ENSMUSG00000047228	A2ml1	alpha-2-macroglobulin like 1	493.34	-0.307335	0.0782141	-3.92941	8.5155e-05	0.0465418
58226	ENSMUSG00000024112	Cacna1h	calcium channel, voltage-dependent, T type, alpha 1H subunit	13360.7	0.248198	0.0635719	3.90421	9.45355e-05	0.0474764
230735	ENSMUSG00000028876	Epha10	Eph receptor A10	3585.88	0.290131	0.0747053	3.88367	0.000102892	0.0499504

## Sheet: WT 3hvs1h
ENTREZID	ENSEMBL	SYMBOL	GENENAME	BaseMean	log2FC	StdErr	Wald	Pval	P-adj
672511	ENSMUSG00000070327	Rnf213	ring finger protein 213	1159.34	-0.406195	0.0774195	-5.24667	1.54869e-07	0.00116175
226169	ENSMUSG00000055491	Pprc1	peroxisome proliferative activated receptor, gamma, coactivator-related 1	1922.43	-0.226477	0.0421581	-5.37209	7.7829e-08	0.00116175
329504	ENSMUSG00000074890	Lcmt2	leucine carboxyl methyltransferase 2	541.787	0.370303	0.0722935	5.12221	3.0197e-07	0.00151015
236573	ENSMUSG00000029298	Gbp9	guanylate-binding protein 9	138.089	-0.39372	0.0791988	-4.97128	6.65114e-07	0.00249468
14282	ENSMUSG00000003545	Fosb	FBJ osteosarcoma oncogene B	1064.45	-0.377267	0.079694	-4.73394	2.202e-06	0.00660731
195434	ENSMUSG00000079470	Utp14b	UTP14B small subunit processome component	497.364	-0.360593	0.0779947	-4.6233	3.77689e-06	0.00708309
52040	ENSMUSG00000039220	Ppp1r10	protein phosphatase 1, regulatory subunit 10	4425.12	0.228955	0.0495208	4.62342	3.77462e-06	0.00708309
235493	ENSMUSG00000034858	Fam214a	family with sequence similarity 214, member A	3980.72	0.300838	0.0650484	4.62484	3.74891e-06	0.00708309
93879	ENSMUSG00000045876	Pcdhb8	protocadherin beta 8	262.352	-0.338373	0.0763361	-4.43267	9.30749e-06	0.0155156
18933	ENSMUSG00000026586	Prrx1	paired related homeobox 1	506.847	-0.330469	0.0760042	-4.34803	1.37366e-05	0.0192176
100702	ENSMUSG00000104713	Gbp6	guanylate binding protein 6	71.338	-0.304245	0.0700629	-4.34245	1.40901e-05	0.0192176
225998	ENSMUSG00000036192	Rorb	RAR-related orphan receptor beta	1353.23	-0.312334	0.0724931	-4.30847	1.64389e-05	0.0205527
14066	ENSMUSG00000028128	F3	coagulation factor III	2378.76	-0.275302	0.0642148	-4.2872	1.80937e-05	0.0208815
69786	ENSMUSG00000054226	Tprkb	Tp53rk binding protein	4658.26	-0.20558	0.0482116	-4.26413	2.00687e-05	0.0215064
16154	ENSMUSG00000032089	Il10ra	interleukin 10 receptor, alpha	322.81	-0.308463	0.0737986	-4.17979	2.91773e-05	0.0291832
217578	ENSMUSG00000035021	Baz1a	bromodomain adjacent to zinc finger domain 1A	144.685	-0.321596	0.0786168	-4.09067	4.30123e-05	0.0358507
381823	ENSMUSG00000090698	Apold1	apolipoprotein L domain containing 1	231.2	-0.321494	0.0783677	-4.10238	4.08921e-05	0.0358507
73951	NA	4930413G21Rik	RIKEN cDNA 4930413G21 gene	1436.52	0.244997	0.0596554	4.10687	4.01051e-05	0.0358507
12747	ENSMUSG00000026034	Clk1	CDC-like kinase 1	7843.84	-0.234188	0.0584892	-4.00395	6.22938e-05	0.0423372
237979	ENSMUSG00000041592	Sdk2	sidekick cell adhesion molecule 2	1061.59	0.268639	0.0672566	3.99423	6.4904e-05	0.0423372
381066	ENSMUSG00000067931	Zfp948	zinc finger protein 948	790.228	-0.27303	0.0680997	-4.00927	6.09062e-05	0.0423372
77382	ENSMUSG00000105352	C030018K13Rik	RIKEN cDNA C030018K13 gene	248.18	-0.315062	0.0787647	-4.00004	6.33306e-05	0.0423372
66141	ENSMUSG00000025492	Ifitm3	interferon induced transmembrane protein 3	463.539	-0.301469	0.0754629	-3.99494	6.4711e-05	0.0423372
17691	ENSMUSG00000024042	Sik1	salt inducible kinase 1	870.878	-0.317876	0.0800657	-3.97019	7.1816e-05	0.044894
