# Supplementary material for: The Intellectual Disability Risk Gene Kdm5b Regulates Long-Term Memory Consolidation in the Hippocampus
Source: J Neurosci. 2024 Apr 4;44(19):e1544232024. doi: 10.1523/JNEUROSCI.1544-23.2024 (PMC11079963; doi:10.1523/JNEUROSCI.1544-23.2024)
Supplement: Table 5-2 — Extended data associated with the clustering of differentially expressed genes in wild-type and Kdm5bΔ/Δ mice upon learning as in Figure 5. Differentially expressed genes were clustered by their expression trajectories with k means clustering (k = 4). Tables include the list of genes within each cluster. Gene ontology analyses were conducted for each cluster using g:Profiler (https://biit.cs.ut.ee/gprofiler/gost). Download Table 5-2, XLSX file. [file jneuro-44-e1544232024-s005.xlsx]

## Sheet: DEGs
ENTREZID	ENSEMBL	SYMBOL
11434	ENSMUSG00000022622	Acr
11514	ENSMUSG00000022376	Adcy8
11519	ENSMUSG00000030000	Add2
11688	ENSMUSG00000020891	Alox8
11744	ENSMUSG00000021866	Anxa11
11761	ENSMUSG00000063558	Aox1
11836	ENSMUSG00000001127	Araf
11852	ENSMUSG00000054364	Rhob
11891	ENSMUSG00000032202	Rab27a
11910	ENSMUSG00000026628	Atf3
11982	ENSMUSG00000025324	Atp10a
11989	ENSMUSG00000031297	Slc7a3
12053	ENSMUSG00000022508	Bcl6
12282	ENSMUSG00000032115	Hyou1
12283	ENSMUSG00000036707	Cab39
12295	ENSMUSG00000020882	Cacnb1
12304	ENSMUSG00000025823	Pdia4
12398	ENSMUSG00000006362	Cbfa2t3
12443	ENSMUSG00000070348	Ccnd1
12455	ENSMUSG00000011960	Ccnt1
12488	ENSMUSG00000061665	Cd2ap
12570	ENSMUSG00000090071	Cdk5r2
12575	ENSMUSG00000023067	Cdkn1a
12609	ENSMUSG00000071637	Cebpd
12660	ENSMUSG00000024843	Chka
12696	ENSMUSG00000045193	Cirbp
12739	ENSMUSG00000070473	Cldn3
12747	ENSMUSG00000026034	Clk1
12798	ENSMUSG00000004665	Cnn2
12804	ENSMUSG00000028444	Cntfr
12929	ENSMUSG00000006134	Crkl
13134	ENSMUSG00000055639	Dach1
13371	ENSMUSG00000007682	Dio2
13388	ENSMUSG00000014773	Dll1
13488	ENSMUSG00000021478	Drd1
13653	ENSMUSG00000038418	Egr1
13655	ENSMUSG00000033730	Egr3
13656	ENSMUSG00000071341	Egr4
13714	ENSMUSG00000026436	Elk4
14012	ENSMUSG00000032092	Mpzl2
14048	ENSMUSG00000025932	Eya1
14066	ENSMUSG00000028128	F3
14182	ENSMUSG00000031565	Fgfr1
14229	ENSMUSG00000024222	Fkbp5
14260	ENSMUSG00000044042	Fmn1
14282	ENSMUSG00000003545	Fosb
14284	ENSMUSG00000029135	Fosl2
14369	ENSMUSG00000041075	Fzd7
14579	ENSMUSG00000028214	Gem
14594	ENSMUSG00000035778	Ggta1
14623	ENSMUSG00000040055	Gjb6
14677	ENSMUSG00000057614	Gnai1
14687	ENSMUSG00000040009	Gnaz
14706	ENSMUSG00000021303	Gng4
14726	ENSMUSG00000028583	Pdpn
14734	ENSMUSG00000055653	Gpc3
14828	ENSMUSG00000026864	Hspa5
15116	ENSMUSG00000003665	Has1
15234	ENSMUSG00000028864	Hgf
15451	ENSMUSG00000001249	Hpn
15460	ENSMUSG00000022096	Hr
15483	ENSMUSG00000016194	Hsd11b1
15571	ENSMUSG00000003410	Elavl3
15894	ENSMUSG00000037405	Icam1
15904	ENSMUSG00000021379	Id4
15932	ENSMUSG00000033540	Idua
15959	ENSMUSG00000074896	Ifit3
16154	ENSMUSG00000032089	Il10ra
16157	ENSMUSG00000073889	Il11ra1
16324	ENSMUSG00000037035	Inhbb
16416	ENSMUSG00000020689	Itgb3
16504	ENSMUSG00000062785	Kcnc3
16525	ENSMUSG00000033998	Kcnk1
16598	ENSMUSG00000055148	Klf2
16601	ENSMUSG00000033863	Klf9
16656	ENSMUSG00000028634	Hivep3
16706	ENSMUSG00000018334	Ksr1
16907	ENSMUSG00000062075	Lmnb2
16969	ENSMUSG00000035011	Zbtb7a
17101	ENSMUSG00000019726	Lyst
17105	ENSMUSG00000069516	Lyz2
17122	ENSMUSG00000037235	Mxd4
17161	ENSMUSG00000025037	Maoa
17347	ENSMUSG00000020190	Mknk2
17387	ENSMUSG00000000957	Mmp14
17391	ENSMUSG00000027612	Mmp24
17425	ENSMUSG00000056493	Foxk1
17691	ENSMUSG00000024042	Sik1
17705	ENSMUSG00000064357	ATP6
17709	ENSMUSG00000064354	COX2
17710	ENSMUSG00000064358	COX3
17721	ENSMUSG00000064367	ND5
17722	ENSMUSG00000064368	ND6
17724	ENSMUSG00000064337	mt-Rnr1
17725	ENSMUSG00000064339	mt-Rnr2
17755	ENSMUSG00000052727	Map1b
17859	ENSMUSG00000025025	Mxi1
17873	ENSMUSG00000015312	Gadd45b
17937	ENSMUSG00000025402	Nab2
18013	ENSMUSG00000038255	Neurod2
18030	ENSMUSG00000056749	Nfil3
18124	ENSMUSG00000028341	Nr4a3
18132	ENSMUSG00000015468	Notch4
18223	ENSMUSG00000063160	Numbl
18226	ENSMUSG00000109511	Nup62
18227	ENSMUSG00000026826	Nr4a2
18231	ENSMUSG00000046178	Nxph1
18295	ENSMUSG00000021390	Ogn
18383	ENSMUSG00000063727	Tnfrsf11b
18387	ENSMUSG00000025905	Oprk1
18451	ENSMUSG00000019916	P4ha1
18578	ENSMUSG00000028525	Pde4b
18585	ENSMUSG00000041119	Pde9a
18626	ENSMUSG00000020893	Per1
18627	ENSMUSG00000055866	Per2
18933	ENSMUSG00000026586	Prrx1
19201	ENSMUSG00000025429	Pstpip2
19246	ENSMUSG00000027540	Ptpn1
19272	ENSMUSG00000019889	Ptprk
19290	ENSMUSG00000043991	Pura
19401	ENSMUSG00000037992	Rara
19659	ENSMUSG00000046402	Rbp1
19716	ENSMUSG00000050071	Bex1
19791	ENSMUSG00000119584	Rn18s
20215	ENSMUSG00000056055	Sag
20239	ENSMUSG00000042605	Atxn2
20399	ENSMUSG00000030733	Sh2b1
20405	ENSMUSG00000003200	Sh3gl1
20439	ENSMUSG00000036432	Siah2
20441	ENSMUSG00000028538	St3gal3
20443	ENSMUSG00000032038	St3gal4
20473	ENSMUSG00000038805	Six3
20481	ENSMUSG00000029050	Ski
20482	ENSMUSG00000027660	Skil
20525	ENSMUSG00000028645	Slc2a1
20602	ENSMUSG00000029478	Ncor2
20630	ENSMUSG00000024217	Snrpc
20650	ENSMUSG00000041308	Sntb2
20660	ENSMUSG00000049313	Sorl1
20682	ENSMUSG00000000567	Sox9
20720	ENSMUSG00000026249	Serpine2
20807	ENSMUSG00000015605	Srf
20821	ENSMUSG00000030966	Trim21
20849	ENSMUSG00000062939	Stat4
20852	ENSMUSG00000002147	Stat6
20887	ENSMUSG00000030711	Sult1a1
20893	ENSMUSG00000030103	Bhlhe40
21366	ENSMUSG00000030096	Slc6a6
21376	ENSMUSG00000011114	Tbrg1
21386	ENSMUSG00000018604	Tbx3
21390	ENSMUSG00000034881	Tbxa2r
21808	ENSMUSG00000039239	Tgfb2
21923	ENSMUSG00000028364	Tnc
21961	ENSMUSG00000055322	Tns1
21969	ENSMUSG00000070544	Top1
21981	ENSMUSG00000021285	Ppp1r13b
22035	ENSMUSG00000039304	Tnfsf10
22160	ENSMUSG00000035799	Twist1
22187	ENSMUSG00000019505	Ubb
22282	ENSMUSG00000058239	Usf2
22326	ENSMUSG00000006270	Vax1
22360	ENSMUSG00000048978	Nrsn1
22433	ENSMUSG00000020484	Xbp1
22436	ENSMUSG00000024066	Xdh
22445	ENSMUSG00000057836	Xlr3a
22704	ENSMUSG00000051351	Zfp46
22751	ENSMUSG00000031907	Zfp90
22754	ENSMUSG00000031374	Zfp92
22762	ENSMUSG00000022306	Zfpm2
23805	ENSMUSG00000020135	Apc2
23948	ENSMUSG00000029436	Mmp17
23962	ENSMUSG00000029561	Oasl2
23984	ENSMUSG00000023868	Pde10a
26407	ENSMUSG00000014426	Map3k4
26556	ENSMUSG00000007617	Homer1
26918	ENSMUSG00000030866	Ern2
27049	ENSMUSG00000003382	Etv3
27261	ENSMUSG00000035711	Dok3
27273	ENSMUSG00000019577	Pdk4
27392	ENSMUSG00000056536	Pign
27398	ENSMUSG00000002767	Mrpl2
29807	ENSMUSG00000029735	Tpk1
29875	ENSMUSG00000030536	Iqgap1
30939	ENSMUSG00000020415	Pttg1
30956	ENSMUSG00000029695	Aass
50760	ENSMUSG00000030598	Fbxo17
50770	ENSMUSG00000031441	Atp11a
50794	ENSMUSG00000052040	Klf13
50799	ENSMUSG00000015112	Slc25a13
50817	ENSMUSG00000037326	Capn15
50880	ENSMUSG00000026307	Scly
50997	ENSMUSG00000017314	Mpp2
52040	ENSMUSG00000039220	Ppp1r10
52065	ENSMUSG00000070056	Mfhas1
52588	ENSMUSG00000037824	Tspan14
52589	ENSMUSG00000051359	Ncald
52708	ENSMUSG00000042472	Zfp410
52829	ENSMUSG00000048706	Lurap1l
52864	ENSMUSG00000039738	Slx4
53322	ENSMUSG00000030659	Nucb2
53324	ENSMUSG00000059991	Nptx2
53328	ENSMUSG00000006373	Pgrmc1
53376	ENSMUSG00000032010	Usp2
53599	ENSMUSG00000019818	Cd164
53608	ENSMUSG00000028862	Map3k6
54004	ENSMUSG00000034480	Diaph2
54140	ENSMUSG00000020123	Avpr1a
54378	ENSMUSG00000078815	Cacng6
54486	ENSMUSG00000029919	Hpgds
54670	ENSMUSG00000039529	Atp8b1
56190	ENSMUSG00000027510	Rbm38
56195	ENSMUSG00000028134	Ptbp2
56275	ENSMUSG00000006456	Rbm14
56323	ENSMUSG00000036052	Dnajb5
56334	ENSMUSG00000029390	Tmed2
56349	ENSMUSG00000021215	Net1
56381	ENSMUSG00000040761	Spen
56461	ENSMUSG00000079056	Kcnip3
56468	ENSMUSG00000037104	Socs5
56484	ENSMUSG00000048756	Foxo3
56490	ENSMUSG00000022708	Zbtb20
56496	ENSMUSG00000067377	Tspan6
56724	ENSMUSG00000024146	Cript
57259	ENSMUSG00000048546	Tob2
57319	ENSMUSG00000019872	Smpdl3a
57778	ENSMUSG00000055805	Fmnl1
57915	ENSMUSG00000029174	Tbc1d1
58175	ENSMUSG00000002459	Rgs20
58226	ENSMUSG00000024112	Cacna1h
59054	ENSMUSG00000021731	Mrps30
59058	ENSMUSG00000025128	Bhlhe22
64136	ENSMUSG00000022769	Sdf2l1
64209	ENSMUSG00000031770	Herpud1
65254	ENSMUSG00000029168	Dpysl5
66141	ENSMUSG00000025492	Ifitm3
66184	ENSMUSG00000063171	Rps4l
66213	ENSMUSG00000020397	Med7
66412	ENSMUSG00000042659	Arrdc4
66593	ENSMUSG00000029433	Diablo
66853	ENSMUSG00000025509	Pnpla2
66939	ENSMUSG00000037257	Aagab
66943	ENSMUSG00000034006	Slc66a2
66989	ENSMUSG00000005936	Kctd20
67111	ENSMUSG00000029413	Naaa
67168	ENSMUSG00000033446	Lpar6
67188	ENSMUSG00000097787	2700046G09Rik
67238	ENSMUSG00000083012	Fam220a
67434	ENSMUSG00000022237	Ankrd33b
67445	ENSMUSG00000040794	C1qtnf4
67603	ENSMUSG00000019960	Dusp6
67636	ENSMUSG00000040370	Etfrf1
67775	ENSMUSG00000033355	Rtp4
67800	ENSMUSG00000030747	Dgat2
67860	ENSMUSG00000074457	S100a16
67978	ENSMUSG00000118662	Tctn2
68070	ENSMUSG00000022197	Pdzd2
68310	ENSMUSG00000043872	Zmym1
68420	ENSMUSG00000041870	Ankrd13a
68465	ENSMUSG00000030168	Adipor2
68553	ENSMUSG00000032572	Col6a4
68554	ENSMUSG00000062691	Cebpzos
68617	ENSMUSG00000052105	Mtcl1
68703	ENSMUSG00000039852	Rere
68709	ENSMUSG00000044006	Cilp2
68732	ENSMUSG00000021338	Carmil1
68854	ENSMUSG00000031382	Asb11
68939	ENSMUSG00000049907	Rasl11b
69131	ENSMUSG00000003119	Cdk12
69372	ENSMUSG00000074576	Mocs3
69430	ENSMUSG00000043773	1700048O20Rik
69671	ENSMUSG00000023153	Tmem52
69718	ENSMUSG00000060733	Ipmk
69719	ENSMUSG00000013629	Cad
69786	ENSMUSG00000054226	Tprkb
70099	ENSMUSG00000034349	Smc4
70536	ENSMUSG00000024084	Qpct
70598	ENSMUSG00000034898	Filip1
70611	ENSMUSG00000035329	Fbxo33
70757	ENSMUSG00000035376	Hacd2
71069	ENSMUSG00000038143	Stox2
71101	ENSMUSG00000037355	Uvssa
71175	ENSMUSG00000022141	Nipbl
71375	ENSMUSG00000033713	Foxn3
71514	ENSMUSG00000028820	Sfpq
71523	ENSMUSG00000034587	8430429K09Rik
71591	ENSMUSG00000022526	Zfp251
71704	ENSMUSG00000021895	Arhgef3
71710	ENSMUSG00000027550	Lrrcc1
71751	ENSMUSG00000033618	Map3k13
71878	ENSMUSG00000027654	Fam83d
72033	ENSMUSG00000027806	Tsc22d2
72587	ENSMUSG00000029647	Pan3
72640	ENSMUSG00000074480	Mex3a
72668	ENSMUSG00000054074	Skida1
72693	ENSMUSG00000036699	Zcchc12
72739	ENSMUSG00000021327	Zkscan3
72780	ENSMUSG00000019880	Rspo3
73040	ENSMUSG00000099696	2900052N01Rik
73095	ENSMUSG00000002346	Slc25a42
73130	ENSMUSG00000063406	Tmed5
73174	ENSMUSG00000038517	Tbkbp1
73430	ENSMUSG00000070709	Zfp974
73951	ENSMUSG00000108452	4930413G21Rik
74018	ENSMUSG00000026024	Als2
74026	ENSMUSG00000052915	Msl1
74030	ENSMUSG00000001768	Rin2
74055	ENSMUSG00000024998	Plce1
74090	ENSMUSG00000032278	Paqr5
74103	ENSMUSG00000053702	Nebl
74134	ENSMUSG00000040703	Cyp2s1
74155	ENSMUSG00000028967	Errfi1
74178	ENSMUSG00000042608	Stk40
74211	ENSMUSG00000032300	1700017B05Rik
74229	ENSMUSG00000025931	Paqr8
74309	ENSMUSG00000020435	Osbp2
74365	ENSMUSG00000016239	Lonrf3
74387	ENSMUSG00000039851	4932438H23Rik
74633	ENSMUSG00000086918	4930429F24Rik
74646	ENSMUSG00000039911	Spsb1
74770	ENSMUSG00000032523	Hhatl
74840	ENSMUSG00000032575	Manf
75572	ENSMUSG00000060923	Acyp2
75607	ENSMUSG00000037989	Wnk2
75678	ENSMUSG00000021385	Ippk
75695	ENSMUSG00000029392	Rilpl1
75869	ENSMUSG00000017418	Arl5b
75974	ENSMUSG00000031093	Dock11
76179	ENSMUSG00000063317	Usp31
76457	ENSMUSG00000068114	Ccdc134
76487	ENSMUSG00000050423	Ppp1r3g
76491	ENSMUSG00000042073	Abhd14b
76551	ENSMUSG00000048701	Ccdc6
76561	ENSMUSG00000028007	Snx7
76737	ENSMUSG00000023272	Creld2
76897	ENSMUSG00000039717	Ralyl
76954	ENSMUSG00000031024	Denn2b
77382	ENSMUSG00000105352	C030018K13Rik
77573	ENSMUSG00000029434	Vps33a
77630	ENSMUSG00000035456	Prdm8
77920	ENSMUSG00000086363	A330102I10Rik
77976	ENSMUSG00000020032	Nuak1
78339	ENSMUSG00000036565	Ttyh3
78618	ENSMUSG00000049076	Acap2
78779	ENSMUSG00000033594	Spata2l
78783	ENSMUSG00000001632	Brpf1
78797	ENSMUSG00000006471	Ndor1
78806	ENSMUSG00000028801	Stpg1
79362	ENSMUSG00000030256	Bhlhe41
79456	ENSMUSG00000033762	Recql4
79560	ENSMUSG00000041231	Ublcp1
80889	ENSMUSG00000070462	Tlnrd1
80909	ENSMUSG00000015944	Castor2
80914	ENSMUSG00000026558	Uck2
81489	ENSMUSG00000005483	Dnajb1
81600	ENSMUSG00000062778	Chia1
81630	ENSMUSG00000051390	Zbtb22
81703	ENSMUSG00000034271	Jdp2
81879	ENSMUSG00000026380	Tfcp2l1
83436	ENSMUSG00000031557	Plekha2
85030	ENSMUSG00000024793	Tnfrsf25
93710	ENSMUSG00000103332	Pcdhga2
93717	ENSMUSG00000102440	Pcdhga9
93879	ENSMUSG00000045876	Pcdhb8
93880	ENSMUSG00000051242	Pcdhb9
93961	ENSMUSG00000074892	B3galt5
94187	ENSMUSG00000045333	Zfp423
97775	ENSMUSG00000052563	D930048N14Rik
98314	ENSMUSG00000073609	D2hgdh
98396	ENSMUSG00000013275	Slc41a1
98415	ENSMUSG00000026434	Nucks1
98828	ENSMUSG00000039128	Cdc123
98999	ENSMUSG00000039501	Znfx1
99031	ENSMUSG00000042359	Osbpl6
99899	ENSMUSG00000028037	Ifi44
100702	ENSMUSG00000104713	Gbp6
100705	ENSMUSG00000042010	Acacb
101148	ENSMUSG00000042742	Bmt2
102436	ENSMUSG00000035202	Lars2
102857	ENSMUSG00000019558	Slc6a8
103768	ENSMUSG00000045007	Tubg2
104009	ENSMUSG00000033684	Qsox1
104175	ENSMUSG00000042978	Sbk1
104263	ENSMUSG00000053470	Kdm3a
105844	ENSMUSG00000033170	Card10
105859	ENSMUSG00000042109	Csdc2
106326	ENSMUSG00000022807	Osbpl11
106878	ENSMUSG00000038059	Smim3
107182	ENSMUSG00000040565	Btaf1
107503	ENSMUSG00000038539	Atf5
107566	ENSMUSG00000031776	Arl2bp
108068	ENSMUSG00000023192	Grm2
108097	ENSMUSG00000038205	Prkab2
108682	ENSMUSG00000031700	Gpt2
108927	ENSMUSG00000048332	Lhfp
109620	ENSMUSG00000054889	Dsp
109929	ENSMUSG00000056459	Zbtb25
110012	ENSMUSG00000020308	Tpgs1
110532	ENSMUSG00000020262	Adarb1
110593	ENSMUSG00000057637	Prdm2
114249	ENSMUSG00000040998	Npnt
114601	ENSMUSG00000024937	Ehbp1l1
116701	ENSMUSG00000008090	Fgfrl1
116914	ENSMUSG00000040918	Slc19a2
116939	ENSMUSG00000041653	Pnpla3
140559	ENSMUSG00000038034	Igsf8
142682	ENSMUSG00000061410	Zcchc14
170720	ENSMUSG00000013483	Card14
170729	ENSMUSG00000048385	Scrt1
170737	ENSMUSG00000033545	Znrf1
170749	ENSMUSG00000018401	Mtmr4
170753	ENSMUSG00000040209	Zfp704
170755	ENSMUSG00000025915	Sgk3
170771	ENSMUSG00000026058	Khdrbs2
170835	ENSMUSG00000034570	Inpp5j
171580	ENSMUSG00000019823	Mical1
195434	ENSMUSG00000079470	Utp14b
208647	ENSMUSG00000038648	Creb3l2
208659	ENSMUSG00000020614	Fam20a
208982	ENSMUSG00000007908	Hmgcll1
209039	ENSMUSG00000037003	Tns2
209630	ENSMUSG00000026657	Frmd4a
210162	ENSMUSG00000030757	Zkscan2
210293	ENSMUSG00000038608	Dock10
210573	ENSMUSG00000096847	Tmem151b
210719	ENSMUSG00000061013	Mkx
210741	ENSMUSG00000050138	Kcnk12
211135	ENSMUSG00000079038	D130040H23Rik
211147	ENSMUSG00000022269	Marchf11
212516	ENSMUSG00000030321	Efcab12
212943	ENSMUSG00000032265	Tent5a
213393	ENSMUSG00000048489	Depp1
214150	ENSMUSG00000028842	Ago3
214162	ENSMUSG00000002028	Kmt2a
214616	ENSMUSG00000118663	Spata5l1
214685	ENSMUSG00000063765	Chadl
214855	ENSMUSG00000037447	Arid5a
214987	ENSMUSG00000046691	Chtf8
216456	ENSMUSG00000044005	Gls2
216459	ENSMUSG00000039824	Myl6b
216850	ENSMUSG00000018476	Kdm6b
216892	ENSMUSG00000040447	Spns2
217198	ENSMUSG00000035172	Plekhh3
217201	ENSMUSG00000035007	Rundc1
217578	ENSMUSG00000035021	Baz1a
217837	ENSMUSG00000057963	Itpk1
218210	ENSMUSG00000021374	Nup153
218236	ENSMUSG00000038014	Fam120a
223435	ENSMUSG00000022263	Trio
223527	ENSMUSG00000022338	Eny2
223666	ENSMUSG00000033697	Arhgap39
223701	ENSMUSG00000042292	Mrtfa
223775	ENSMUSG00000035828	Pim3
224105	ENSMUSG00000022781	Pak2
224624	ENSMUSG00000025730	Rab40c
224796	ENSMUSG00000023959	Clic5
225289	ENSMUSG00000033632	AW554918
225583	ENSMUSG00000050875	Minar2
225724	ENSMUSG00000024558	Mapk4
225872	ENSMUSG00000045903	Npas4
225998	ENSMUSG00000036192	Rorb
226040	ENSMUSG00000048572	Tmem252
226169	ENSMUSG00000055491	Pprc1
226359	ENSMUSG00000036907	C1ql2
226419	ENSMUSG00000016526	Dyrk3
226641	ENSMUSG00000026663	Atf6
227094	ENSMUSG00000043015	Nemp2
227120	ENSMUSG00000038349	Plcl1
227580	ENSMUSG00000049630	C1ql3
227618	ENSMUSG00000026961	Lrrc26
227731	ENSMUSG00000026819	Slc25a25
228357	ENSMUSG00000027253	Lrp4
228852	ENSMUSG00000037754	Ppp1r16b
228980	ENSMUSG00000039117	Taf4
230577	ENSMUSG00000043572	Pars2
230735	ENSMUSG00000028876	Epha10
230793	ENSMUSG00000037692	Ahdc1
230848	ENSMUSG00000060862	Zbtb40
230971	ENSMUSG00000057751	Megf6
231134	ENSMUSG00000044716	Dok7
231287	ENSMUSG00000046808	Atp10d
231452	ENSMUSG00000029415	Sdad1
231605	ENSMUSG00000033316	Galnt9
231659	ENSMUSG00000041638	Gcn1
231863	ENSMUSG00000066640	Fbxl18
231868	ENSMUSG00000039244	E130309D02Rik
232227	ENSMUSG00000034312	Iqsec1
232400	ENSMUSG00000047228	A2ml1
232947	ENSMUSG00000051403	Ppp1r37
233033	ENSMUSG00000109336	Samd4b
233332	ENSMUSG00000058145	Adamts17
233781	ENSMUSG00000030657	Xylt1
233826	ENSMUSG00000044702	Palb2
234311	ENSMUSG00000037921	Ddx60
235050	ENSMUSG00000066829	Zfp810
235086	ENSMUSG00000034275	Igsf9b
235344	ENSMUSG00000037112	Sik2
235493	ENSMUSG00000034858	Fam214a
235504	ENSMUSG00000049624	Slc17a5
236573	ENSMUSG00000029298	Gbp9
236643	ENSMUSG00000054453	Sytl5
237222	ENSMUSG00000040586	Ofd1
237353	ENSMUSG00000037990	Sh3rf3
237403	ENSMUSG00000051067	Lingo3
237775	ENSMUSG00000054519	Zfp867
237860	ENSMUSG00000037926	Ssh2
237940	ENSMUSG00000078651	Aoc2
237979	ENSMUSG00000041592	Sdk2
238377	ENSMUSG00000047415	Gpr68
238384	ENSMUSG00000041771	Slc24a4
239102	ENSMUSG00000040721	Zfhx2
239273	ENSMUSG00000032849	Abcc4
239319	ENSMUSG00000041849	Card6
239364	ENSMUSG00000038984	Tspyl5
239528	ENSMUSG00000036698	Ago2
239556	ENSMUSG00000022416	Cacna1i
239985	ENSMUSG00000069729	Arid1b
240444	ENSMUSG00000059852	Kcng2
240672	ENSMUSG00000034765	Dusp5
241296	ENSMUSG00000007476	Lrrc8a
241303	ENSMUSG00000050592	Fam78a
241656	ENSMUSG00000039913	Pak5
242022	ENSMUSG00000037016	Frem2
242481	ENSMUSG00000090053	Palm2
242748	ENSMUSG00000041544	Disp3
243219	ENSMUSG00000051339	2900026A02Rik
243270	ENSMUSG00000049241	Hcar1
243308	ENSMUSG00000056014	A430033K04Rik
243510	ENSMUSG00000107499	Ccdc142
244058	ENSMUSG00000070509	Rgma
244144	ENSMUSG00000035713	Usp35
244654	ENSMUSG00000033763	Mtss2
244668	ENSMUSG00000001995	Sipa1l2
244713	ENSMUSG00000057551	Zfp317
246710	ENSMUSG00000022075	Rhobtb2
268752	ENSMUSG00000014547	Wdfy2
269437	ENSMUSG00000036834	Plch1
269529	ENSMUSG00000048232	Fbxo10
269585	ENSMUSG00000061894	Zscan20
269593	ENSMUSG00000001089	Luzp1
269717	ENSMUSG00000039747	Orai2
270110	ENSMUSG00000051495	Irf2bp2
270118	ENSMUSG00000031925	Maml2
270210	ENSMUSG00000013419	Zfp651
271377	ENSMUSG00000022601	Zbtb11
272359	ENSMUSG00000044030	Irf2bp1
276919	ENSMUSG00000049396	Gemin4
277414	ENSMUSG00000068735	Trp53i11
319478	ENSMUSG00000044365	Cxxc4
319520	ENSMUSG00000031530	Dusp4
319830	ENSMUSG00000098912	1500004A13Rik
319845	ENSMUSG00000035919	Bbs9
319998	ENSMUSG00000051703	Tmem198
320078	ENSMUSG00000038463	Olfml2b
320165	ENSMUSG00000065954	Tacc1
320492	ENSMUSG00000057715	A830018L16Rik
320541	ENSMUSG00000042202	Slc35e2
320817	ENSMUSG00000052812	Atad2b
320873	ENSMUSG00000022321	Cdh10
328108	ENSMUSG00000035614	Togaram1
328232	ENSMUSG00000051335	Gfod1
328329	ENSMUSG00000034751	Mast4
328417	ENSMUSG00000054509	Parp4
328949	ENSMUSG00000071856	Mcc
329217	ENSMUSG00000097814	Panct2
329504	ENSMUSG00000074890	Lcmt2
329782	ENSMUSG00000085084	4930570G19Rik
330627	ENSMUSG00000031026	Trim66
331026	ENSMUSG00000070284	Gmppb
333050	ENSMUSG00000061578	Ksr2
333639	ENSMUSG00000059401	Mamld1
338523	ENSMUSG00000042599	Kdm7a
353047	ENSMUSG00000034247	Plekhm1
380669	ENSMUSG00000063804	Lin28b
380694	ENSMUSG00000044707	Ccnjl
381066	ENSMUSG00000067931	Zfp948
381218	ENSMUSG00000064202	Spata6l
381406	ENSMUSG00000039725	Trp53rka
381418	ENSMUSG00000074872	Ctxn2
381511	ENSMUSG00000049225	Pdp1
381673	ENSMUSG00000052014	A330070K13Rik
381677	ENSMUSG00000037428	Vgf
381693	ENSMUSG00000029658	Wdr95
381823	ENSMUSG00000090698	Apold1
381921	ENSMUSG00000059981	Taok2
382034	ENSMUSG00000031822	Gse1
382562	ENSMUSG00000020639	Pfn4
384783	ENSMUSG00000038894	Irs2
407812	ENSMUSG00000060314	Zfp941
408065	ENSMUSG00000078995	Zfp456
432530	ENSMUSG00000020431	Adcy1
433520	ENSMUSG00000094786	Gm14403
434437	ENSMUSG00000032607	Amt
494468	ENSMUSG00000072969	Armcx5
503610	ENSMUSG00000037553	Zdhhc18
544678	ENSMUSG00000078490	Cfap74
545260	ENSMUSG00000036412	Arsi
545474	ENSMUSG00000060257	Scrt2
545902	ENSMUSG00000035429	Ptprh
574437	ENSMUSG00000073125	Xlr3b
626802	ENSMUSG00000078864	Gm14322
627626	ENSMUSG00000042256	Ptchd4
628308	ENSMUSG00000078866	Zfp970
654801	ENSMUSG00000043290	Zfp784
666938	ENSMUSG00000092060	Bend4
667370	ENSMUSG00000062488	Ifit3b
668171	ENSMUSG00000073060	Zxda
672511	ENSMUSG00000070327	Rnf213
790910	ENSMUSG00000072637	Gm11201
791309	ENSMUSG00000053739	Gm9919
100039123	ENSMUSG00000078877	Gm14295
100043902	ENSMUSG00000093460	Six3os1
100503147	ENSMUSG00000086006	Gm13293
100503620	ENSMUSG00000085289	Gm15337
100504156	ENSMUSG00000096753	Fam181a
100504687	ENSMUSG00000096995	2810029C07Rik
100505050	ENSMUSG00000051586	protein MICAL-3-like
100628626	NA	Mir5105
100861531	NA	Rn45s

## Sheet: Cluster 1
Geneid
X1500004A13Rik
Apold1
Arhgef3
Arid5a
Arl5b
Atf3
Baz1a
Bhlhe22
Bmt2
Btaf1
Cacng6
Castor2
Cbfa2t3
Ccdc134
Ccdc6
Ccnt1
Cdk12
Chka
Clk1
Crkl
D130040H23Rik
Depp1
Diaph2
Dnajb1
Dnajb5
Dusp4
Dusp5
Dusp6
Dyrk3
Egr1
Egr3
Egr4
Elavl3
Elk4
Errfi1
Etv3
F3
Fam220a
Fam78a
Fmn1
Fosb
Fosl2
Gadd45b
Gem
Gfod1
Gm16534
Gmppb
Homer1
Igsf9b
Ints15
Ipmk
Irf2bp2
Irs2
Kdm3a
Kdm6b
Kdm7a
Klf2
Kmt2a
Ksr2
Lars2
Lmnb2
Luzp1
Map3k13
Marchf11
Med7
Mex3a
Mfhas1
Mknk2
Mtmr4
Nab2
Nfil3
Npas4
Nr4a2
Nr4a3
Nuak1
Osbpl11
P4ha1
Pdk4
Per1
Pprc1
Prdm2
Prkab2
Prrx1
Ptpn1
Rara
Rasl11b
Rbm14
Rbm38
Rnf213
Sag
Samd4b
Sbk1
Scrt1
Siah2
Sik1
Sik2
Ski
Skil
Slc19a2
Slc25a25
Slx4
Spata2l
Spen
Srf
Stk40
Tacc1
Taf4
Tent5a
Tlnrd1
Tmem151b
Tmem252
Tob2
Tpk1
Trio
Tsc22d2
Wdfy2
Zbtb11
Zfp948
Zmym1
Znrf1
Zscan20

## Sheet: Cluster 1 GOterms
source	term_name	term_id	highlighted	adjusted_p_value	negative_log10_of_adjusted_p_value	term_size	query_size	intersection_size	effective_domain_size	intersections
GO:MF	transcription regulator activity	GO:0140110	TRUE	2.86883e-13	12.5423	1818	117	38	25287	ARID5A,ATF3,BHLHE22,BTAF1,CBFA2T3,DNAJB1,EGR1,EGR3,EGR4,ELK4,ETV3,FOSB,FOSL2,IRF2BP2,KDM3A,KDM7A,KLF2,MED7,NAB2,NFIL3,NPAS4,NR4A2,NR4A3,PPRC1,PRDM2,PRRX1,RARA,RBM14,SCRT1,SKI,SKIL,SPEN,SRF,TACC1,TOB2,ZBTB11,ZFP948,ZSCAN20
GO:MF	sequence-specific DNA binding	GO:0043565	FALSE	1.92395e-08	7.71581	1606	117	29	25287	ARID5A,ATF3,BHLHE22,CCNT1,EGR1,EGR3,EGR4,ELK4,ETV3,FOSB,FOSL2,KDM6B,KLF2,KMT2A,NFIL3,NPAS4,NR4A2,NR4A3,PER1,PRDM2,PRRX1,RARA,SCRT1,SKIL,SRF,TAF4,ZBTB11,ZFP948,ZSCAN20
GO:MF	sequence-specific double-stranded DNA binding	GO:1990837	FALSE	1.92395e-08	7.71581	1501	117	28	25287	ARID5A,ATF3,BHLHE22,CCNT1,EGR1,EGR3,EGR4,ELK4,ETV3,FOSB,FOSL2,KDM6B,KLF2,NFIL3,NPAS4,NR4A2,NR4A3,PER1,PRDM2,PRRX1,RARA,SCRT1,SKIL,SRF,TAF4,ZBTB11,ZFP948,ZSCAN20
GO:MF	heterocyclic compound binding	GO:1901363	FALSE	1.92395e-08	7.71581	6866	117	64	25287	ARID5A,ARL5B,ATF3,BAZ1A,BHLHE22,BTAF1,CCNT1,CDK12,CHKA,CLK1,DYRK3,EGR1,EGR3,EGR4,ELAVL3,ELK4,ETV3,FOSB,FOSL2,GEM,GFOD1,GMPPB,IPMK,KDM3A,KDM6B,KLF2,KMT2A,KSR2,LARS2,MAP3K13,MEX3A,MFHAS1,MKNK2,NFIL3,NPAS4,NR4A2,NR4A3,NUAK1,P4HA1,PDK4,PER1,PPRC1,PRDM2,PRRX1,RARA,RASL11B,RBM14,RBM38,SAMD4B,SBK1,SCRT1,SIK1,SIK2,SKIL,SLX4,SPEN,SRF,STK40,TAF4,TPK1,TRIO,ZBTB11,ZFP948,ZSCAN20
GO:MF	transcription regulatory region nucleic acid binding	GO:0001067	FALSE	1.92395e-08	7.71581	1435	117	27	25287	ARID5A,ATF3,CCNT1,EGR1,EGR3,EGR4,ELK4,ETV3,FOSB,FOSL2,KDM6B,KLF2,NFIL3,NPAS4,NR4A2,NR4A3,PER1,PRDM2,PRRX1,RARA,SCRT1,SKIL,SRF,TAF4,ZBTB11,ZFP948,ZSCAN20
GO:MF	transcription cis-regulatory region binding	GO:0000976	TRUE	1.92395e-08	7.71581	1431	117	27	25287	ARID5A,ATF3,CCNT1,EGR1,EGR3,EGR4,ELK4,ETV3,FOSB,FOSL2,KDM6B,KLF2,NFIL3,NPAS4,NR4A2,NR4A3,PER1,PRDM2,PRRX1,RARA,SCRT1,SKIL,SRF,TAF4,ZBTB11,ZFP948,ZSCAN20
GO:MF	organic cyclic compound binding	GO:0097159	FALSE	2.58559e-08	7.58744	6951	117	64	25287	ARID5A,ARL5B,ATF3,BAZ1A,BHLHE22,BTAF1,CCNT1,CDK12,CHKA,CLK1,DYRK3,EGR1,EGR3,EGR4,ELAVL3,ELK4,ETV3,FOSB,FOSL2,GEM,GFOD1,GMPPB,IPMK,KDM3A,KDM6B,KLF2,KMT2A,KSR2,LARS2,MAP3K13,MEX3A,MFHAS1,MKNK2,NFIL3,NPAS4,NR4A2,NR4A3,NUAK1,P4HA1,PDK4,PER1,PPRC1,PRDM2,PRRX1,RARA,RASL11B,RBM14,RBM38,SAMD4B,SBK1,SCRT1,SIK1,SIK2,SKIL,SLX4,SPEN,SRF,STK40,TAF4,TPK1,TRIO,ZBTB11,ZFP948,ZSCAN20
GO:MF	double-stranded DNA binding	GO:0003690	FALSE	3.0662e-08	7.5134	1601	117	28	25287	ARID5A,ATF3,BHLHE22,CCNT1,EGR1,EGR3,EGR4,ELK4,ETV3,FOSB,FOSL2,KDM6B,KLF2,NFIL3,NPAS4,NR4A2,NR4A3,PER1,PRDM2,PRRX1,RARA,SCRT1,SKIL,SRF,TAF4,ZBTB11,ZFP948,ZSCAN20
GO:MF	transcription factor binding	GO:0008134	TRUE	3.0662e-08	7.5134	631	117	18	25287	ARID5A,BTAF1,CCNT1,CRKL,FAM220A,KDM3A,NR4A2,NR4A3,PER1,PRRX1,RARA,SIK1,SKI,SPEN,SRF,TACC1,TAF4,TOB2
GO:MF	DNA-binding transcription factor binding	GO:0140297	FALSE	9.55158e-08	7.01992	522	117	16	25287	ARID5A,CCNT1,CRKL,FAM220A,KDM3A,NR4A2,NR4A3,PER1,PRRX1,SIK1,SKI,SPEN,SRF,TACC1,TAF4,TOB2
GO:MF	DNA-binding transcription factor activity, RNA polymerase II-specific	GO:0000981	FALSE	1.45543e-07	6.83701	1287	117	24	25287	ATF3,BHLHE22,EGR1,EGR3,EGR4,ELK4,ETV3,FOSB,FOSL2,KLF2,NFIL3,NPAS4,NR4A2,NR4A3,PRDM2,PRRX1,RARA,SCRT1,SKI,SKIL,SRF,ZBTB11,ZFP948,ZSCAN20
GO:MF	RNA polymerase II cis-regulatory region sequence-specific DNA binding	GO:0000978	FALSE	2.19679e-07	6.65821	1110	117	22	25287	ATF3,EGR1,EGR3,EGR4,ELK4,FOSB,FOSL2,KDM6B,KLF2,NFIL3,NPAS4,NR4A2,NR4A3,PER1,PRRX1,RARA,SCRT1,SKIL,SRF,ZBTB11,ZFP948,ZSCAN20
GO:MF	RNA polymerase II transcription regulatory region sequence-specific DNA binding	GO:0000977	FALSE	2.32703e-07	6.6332	1330	117	24	25287	ATF3,EGR1,EGR3,EGR4,ELK4,ETV3,FOSB,FOSL2,KDM6B,KLF2,NFIL3,NPAS4,NR4A2,NR4A3,PER1,PRDM2,PRRX1,RARA,SCRT1,SKIL,SRF,ZBTB11,ZFP948,ZSCAN20
GO:MF	DNA binding	GO:0003677	FALSE	2.32703e-07	6.6332	2424	117	33	25287	ARID5A,ATF3,BAZ1A,BHLHE22,BTAF1,CCNT1,EGR1,EGR3,EGR4,ELK4,ETV3,FOSB,FOSL2,KDM3A,KDM6B,KLF2,KMT2A,NFIL3,NPAS4,NR4A2,NR4A3,PER1,PRDM2,PRRX1,RARA,SCRT1,SKIL,SLX4,SRF,TAF4,ZBTB11,ZFP948,ZSCAN20
GO:MF	cis-regulatory region sequence-specific DNA binding	GO:0000987	FALSE	2.50349e-07	6.60145	1134	117	22	25287	ATF3,EGR1,EGR3,EGR4,ELK4,FOSB,FOSL2,KDM6B,KLF2,NFIL3,NPAS4,NR4A2,NR4A3,PER1,PRRX1,RARA,SCRT1,SKIL,SRF,ZBTB11,ZFP948,ZSCAN20
GO:MF	catalytic activity, acting on a protein	GO:0140096	TRUE	2.50349e-07	6.60145	2313	117	32	25287	CDK12,CHKA,CLK1,DUSP4,DUSP5,DUSP6,DYRK3,F3,KDM3A,KDM6B,KDM7A,KMT2A,KSR2,MAP3K13,MARCHF11,MED7,MKNK2,MTMR4,NUAK1,P4HA1,PDK4,PRDM2,PRKAB2,PTPN1,RNF213,SBK1,SIAH2,SIK1,SIK2,STK40,TRIO,ZNRF1
GO:MF	DNA-binding transcription factor activity	GO:0003700	FALSE	2.65979e-07	6.57515	1358	117	24	25287	ATF3,BHLHE22,EGR1,EGR3,EGR4,ELK4,ETV3,FOSB,FOSL2,KLF2,NFIL3,NPAS4,NR4A2,NR4A3,PRDM2,PRRX1,RARA,SCRT1,SKI,SKIL,SRF,ZBTB11,ZFP948,ZSCAN20
GO:MF	ion binding	GO:0043167	TRUE	3.66081e-07	6.43642	5919	117	55	25287	ARL5B,BAZ1A,BMT2,BTAF1,CBFA2T3,CDK12,CHKA,CLK1,DYRK3,EGR1,EGR3,EGR4,GEM,GMPPB,IPMK,IRF2BP2,KDM3A,KDM6B,KDM7A,KLF2,KMT2A,KSR2,LARS2,MAP3K13,MARCHF11,MEX3A,MFHAS1,MKNK2,MTMR4,NR4A2,NR4A3,NUAK1,P4HA1,PDK4,PTPN1,RARA,RASL11B,RNF213,SBK1,SCRT1,SIAH2,SIK1,SIK2,SKI,SLC25A25,SLX4,STK40,TPK1,TRIO,WDFY2,ZBTB11,ZFP948,ZMYM1,ZNRF1,ZSCAN20
GO:MF	transcription coregulator activity	GO:0003712	FALSE	8.94358e-07	6.04849	478	117	14	25287	ARID5A,BTAF1,CBFA2T3,DNAJB1,IRF2BP2,KDM3A,KDM7A,MED7,NAB2,PPRC1,RBM14,SPEN,TACC1,TOB2
GO:MF	transferase activity, transferring phosphorus-containing groups	GO:0016772	FALSE	1.08873e-06	5.96308	938	117	19	25287	CDK12,CHKA,CLK1,DYRK3,GMPPB,IPMK,KSR2,MAP3K13,MKNK2,NUAK1,PDK4,PRKAB2,SBK1,SIK1,SIK2,STK40,TENT5A,TPK1,TRIO
GO:MF	DNA-binding transcription activator activity, RNA polymerase II-specific	GO:0001228	FALSE	1.67745e-06	5.77535	507	117	14	25287	ATF3,EGR1,EGR3,EGR4,ELK4,FOSB,FOSL2,NPAS4,NR4A2,NR4A3,PRDM2,PRRX1,SRF,ZFP948
GO:MF	protein kinase activity	GO:0004672	FALSE	1.71206e-06	5.76648	596	117	15	25287	CDK12,CHKA,CLK1,DYRK3,KSR2,MAP3K13,MKNK2,NUAK1,PDK4,PRKAB2,SBK1,SIK1,SIK2,STK40,TRIO
GO:MF	kinase activity	GO:0016301	FALSE	1.71206e-06	5.76648	779	117	17	25287	CDK12,CHKA,CLK1,DYRK3,IPMK,KSR2,MAP3K13,MKNK2,NUAK1,PDK4,PRKAB2,SBK1,SIK1,SIK2,STK40,TPK1,TRIO
GO:MF	DNA-binding transcription activator activity	GO:0001216	FALSE	1.71206e-06	5.76648	513	117	14	25287	ATF3,EGR1,EGR3,EGR4,ELK4,FOSB,FOSL2,NPAS4,NR4A2,NR4A3,PRDM2,PRRX1,SRF,ZFP948
GO:MF	phosphotransferase activity, alcohol group as acceptor	GO:0016773	FALSE	2.16043e-06	5.66546	700	117	16	25287	CDK12,CHKA,CLK1,DYRK3,IPMK,KSR2,MAP3K13,MKNK2,NUAK1,PDK4,PRKAB2,SBK1,SIK1,SIK2,STK40,TRIO
GO:MF	RNA polymerase II-specific DNA-binding transcription factor binding	GO:0061629	FALSE	3.02947e-06	5.51863	382	117	12	25287	ARID5A,CRKL,FAM220A,KDM3A,NR4A2,NR4A3,PRRX1,SPEN,SRF,TACC1,TAF4,TOB2
GO:MF	cation binding	GO:0043169	FALSE	1.15442e-05	4.93764	4180	117	41	25287	BAZ1A,BMT2,CBFA2T3,CHKA,DYRK3,EGR1,EGR3,EGR4,GEM,IPMK,IRF2BP2,KDM3A,KDM6B,KDM7A,KLF2,KMT2A,MAP3K13,MARCHF11,MEX3A,MKNK2,MTMR4,NR4A2,NR4A3,P4HA1,PTPN1,RARA,RNF213,SCRT1,SIAH2,SIK1,SIK2,SKI,SLC25A25,SLX4,TPK1,WDFY2,ZBTB11,ZFP948,ZMYM1,ZNRF1,ZSCAN20
GO:MF	protein serine/threonine kinase activity	GO:0004674	FALSE	1.16002e-05	4.93553	438	117	12	25287	CDK12,CLK1,DYRK3,MAP3K13,MKNK2,NUAK1,PRKAB2,SBK1,SIK1,SIK2,STK40,TRIO
GO:MF	protein serine kinase activity	GO:0106310	FALSE	4.12197e-05	4.3849	332	117	10	25287	CDK12,CLK1,DYRK3,MAP3K13,MKNK2,NUAK1,SBK1,SIK1,STK40,TRIO
GO:MF	transferase activity	GO:0016740	FALSE	5.20008e-05	4.28399	2289	117	27	25287	BMT2,CDK12,CHKA,CLK1,DYRK3,GMPPB,IPMK,KMT2A,KSR2,MAP3K13,MARCHF11,MED7,MKNK2,NUAK1,PDK4,PRDM2,PRKAB2,RNF213,SBK1,SIAH2,SIK1,SIK2,STK40,TENT5A,TPK1,TRIO,ZNRF1
GO:MF	chromatin binding	GO:0003682	FALSE	6.58053e-05	4.18174	617	117	13	25287	ARID5A,CBFA2T3,CCNT1,EGR1,ELK4,FOSL2,KDM3A,KDM6B,KMT2A,PER1,RARA,SKIL,SRF
GO:MF	metal ion binding	GO:0046872	FALSE	0.000102277	3.99022	4079	117	38	25287	BAZ1A,CBFA2T3,DYRK3,EGR1,EGR3,EGR4,GEM,IPMK,IRF2BP2,KDM3A,KDM6B,KDM7A,KLF2,KMT2A,MAP3K13,MARCHF11,MEX3A,MKNK2,MTMR4,NR4A2,NR4A3,P4HA1,PTPN1,RARA,RNF213,SCRT1,SIAH2,SIK1,SIK2,SKI,SLC25A25,SLX4,WDFY2,ZBTB11,ZFP948,ZMYM1,ZNRF1,ZSCAN20
GO:MF	purine ribonucleoside triphosphate binding	GO:0035639	FALSE	0.000107631	3.96806	1836	117	23	25287	ARL5B,BTAF1,CDK12,CHKA,CLK1,DYRK3,GEM,GMPPB,IPMK,KSR2,LARS2,MAP3K13,MFHAS1,MKNK2,NUAK1,PDK4,RASL11B,SBK1,SIK1,SIK2,STK40,TPK1,TRIO
GO:MF	protein tyrosine/threonine phosphatase activity	GO:0008330	FALSE	0.000117219	3.931	10	117	3	25287	DUSP4,DUSP5,DUSP6
GO:MF	purine ribonucleotide binding	GO:0032555	FALSE	0.000205299	3.68761	1918	117	23	25287	ARL5B,BTAF1,CDK12,CHKA,CLK1,DYRK3,GEM,GMPPB,IPMK,KSR2,LARS2,MAP3K13,MFHAS1,MKNK2,NUAK1,PDK4,RASL11B,SBK1,SIK1,SIK2,STK40,TPK1,TRIO
GO:MF	ribonucleotide binding	GO:0032553	FALSE	0.000233691	3.63136	1937	117	23	25287	ARL5B,BTAF1,CDK12,CHKA,CLK1,DYRK3,GEM,GMPPB,IPMK,KSR2,LARS2,MAP3K13,MFHAS1,MKNK2,NUAK1,PDK4,RASL11B,SBK1,SIK1,SIK2,STK40,TPK1,TRIO
GO:MF	MAP kinase tyrosine/serine/threonine phosphatase activity	GO:0017017	FALSE	0.000255278	3.59299	13	117	3	25287	DUSP4,DUSP5,DUSP6
GO:MF	DNA-binding transcription repressor activity	GO:0001217	FALSE	0.000298223	3.52546	343	117	9	25287	ATF3,ETV3,NFIL3,PRDM2,PRRX1,RARA,SCRT1,SKI,SKIL
GO:MF	purine nucleotide binding	GO:0017076	FALSE	0.000471573	3.32645	2036	117	23	25287	ARL5B,BTAF1,CDK12,CHKA,CLK1,DYRK3,GEM,GMPPB,IPMK,KSR2,LARS2,MAP3K13,MFHAS1,MKNK2,NUAK1,PDK4,RASL11B,SBK1,SIK1,SIK2,STK40,TPK1,TRIO
GO:MF	nucleic acid binding	GO:0003676	FALSE	0.000481276	3.31761	4747	117	40	25287	ARID5A,ATF3,BAZ1A,BHLHE22,BTAF1,CCNT1,EGR1,EGR3,EGR4,ELAVL3,ELK4,ETV3,FOSB,FOSL2,KDM3A,KDM6B,KLF2,KMT2A,MEX3A,NFIL3,NPAS4,NR4A2,NR4A3,PER1,PPRC1,PRDM2,PRRX1,RARA,RBM14,RBM38,SAMD4B,SCRT1,SKIL,SLX4,SPEN,SRF,TAF4,ZBTB11,ZFP948,ZSCAN20
GO:MF	nucleotide binding	GO:0000166	FALSE	0.000485044	3.31422	2193	117	24	25287	ARL5B,BTAF1,CDK12,CHKA,CLK1,DYRK3,GEM,GFOD1,GMPPB,IPMK,KSR2,LARS2,MAP3K13,MFHAS1,MKNK2,NUAK1,PDK4,RASL11B,SBK1,SIK1,SIK2,STK40,TPK1,TRIO
GO:MF	nucleoside phosphate binding	GO:1901265	FALSE	0.000485044	3.31422	2193	117	24	25287	ARL5B,BTAF1,CDK12,CHKA,CLK1,DYRK3,GEM,GFOD1,GMPPB,IPMK,KSR2,LARS2,MAP3K13,MFHAS1,MKNK2,NUAK1,PDK4,RASL11B,SBK1,SIK1,SIK2,STK40,TPK1,TRIO
GO:MF	MAP kinase phosphatase activity	GO:0033549	FALSE	0.000620657	3.20715	18	117	3	25287	DUSP4,DUSP5,DUSP6
GO:MF	protein tyrosine phosphatase activity	GO:0004725	FALSE	0.000623703	3.20502	94	117	5	25287	DUSP4,DUSP5,DUSP6,MTMR4,PTPN1
GO:MF	small molecule binding	GO:0036094	FALSE	0.000768867	3.11415	2569	117	26	25287	ARL5B,BTAF1,CDK12,CHKA,CLK1,DYRK3,GEM,GFOD1,GMPPB,IPMK,KSR2,LARS2,MAP3K13,MFHAS1,MKNK2,NUAK1,P4HA1,PDK4,RARA,RASL11B,SBK1,SIK1,SIK2,STK40,TPK1,TRIO
GO:MF	nuclear receptor binding	GO:0016922	FALSE	0.000768867	3.11415	159	117	6	25287	ARID5A,KDM3A,NR4A2,NR4A3,TACC1,TOB2
GO:MF	nuclear glucocorticoid receptor binding	GO:0035259	FALSE	0.000790951	3.10185	20	117	3	25287	NR4A2,NR4A3,TACC1
GO:MF	anion binding	GO:0043168	FALSE	0.000880658	3.05519	2447	117	25	25287	ARL5B,BTAF1,CDK12,CHKA,CLK1,DYRK3,GEM,GMPPB,IPMK,KSR2,LARS2,MAP3K13,MFHAS1,MKNK2,NUAK1,P4HA1,PDK4,RARA,RASL11B,SBK1,SIK1,SIK2,STK40,TPK1,TRIO
GO:MF	enzyme binding	GO:0019899	FALSE	0.000880658	3.05519	2300	117	24	25287	CCNT1,CDK12,CRKL,DIAPH2,DNAJB1,EGR1,ERRFI1,ETV3,F3,IRS2,MAP3K13,MFHAS1,MTMR4,NR4A3,PER1,PRKAB2,PTPN1,RARA,SIAH2,SIK1,SKI,SLX4,SRF,TRIO
GO:MF	histone H3K27me2/H3K27me3 demethylase activity	GO:0071558	FALSE	0.000908	3.04191	4	117	2	25287	KDM6B,KDM7A
GO:MF	chromatin DNA binding	GO:0031490	FALSE	0.00091457	3.03878	105	117	5	25287	KDM3A,KDM6B,PER1,RARA,SRF
GO:MF	2-oxoglutarate-dependent dioxygenase activity	GO:0016706	FALSE	0.00098286	3.00751	57	117	4	25287	KDM3A,KDM6B,KDM7A,P4HA1
GO:MF	ATP binding	GO:0005524	FALSE	0.00110869	2.95519	1487	117	18	25287	BTAF1,CDK12,CHKA,CLK1,DYRK3,IPMK,KSR2,LARS2,MAP3K13,MKNK2,NUAK1,PDK4,SBK1,SIK1,SIK2,STK40,TPK1,TRIO
GO:MF	DNA-binding transcription repressor activity, RNA polymerase II-specific	GO:0001227	FALSE	0.00127898	2.89314	341	117	8	25287	ATF3,ETV3,NFIL3,PRDM2,PRRX1,SCRT1,SKI,SKIL
GO:MF	transcription corepressor activity	GO:0003714	FALSE	0.00135267	2.86881	182	117	6	25287	ARID5A,CBFA2T3,DNAJB1,IRF2BP2,SPEN,TOB2
GO:MF	histone H3K9me/H3K9me2 demethylase activity	GO:0140683	FALSE	0.00135267	2.86881	5	117	2	25287	KDM3A,KDM7A
GO:MF	histone demethylase activity	GO:0032452	FALSE	0.00161867	2.79084	27	117	3	25287	KDM3A,KDM6B,KDM7A
GO:MF	protein demethylase activity	GO:0140457	FALSE	0.00161867	2.79084	27	117	3	25287	KDM3A,KDM6B,KDM7A
GO:MF	carbohydrate derivative binding	GO:0097367	FALSE	0.00168364	2.77375	2277	117	23	25287	ARL5B,BTAF1,CDK12,CHKA,CLK1,DYRK3,GEM,GMPPB,IPMK,KSR2,LARS2,MAP3K13,MFHAS1,MKNK2,NUAK1,PDK4,RASL11B,SBK1,SIK1,SIK2,STK40,TPK1,TRIO
GO:MF	adenyl ribonucleotide binding	GO:0032559	FALSE	0.00175429	2.7559	1559	117	18	25287	BTAF1,CDK12,CHKA,CLK1,DYRK3,IPMK,KSR2,LARS2,MAP3K13,MKNK2,NUAK1,PDK4,SBK1,SIK1,SIK2,STK40,TPK1,TRIO
GO:MF	catalytic activity	GO:0003824	FALSE	0.0017719	2.75156	5667	117	43	25287	ARL5B,BMT2,BTAF1,CDK12,CHKA,CLK1,DUSP4,DUSP5,DUSP6,DYRK3,F3,GEM,GFOD1,GMPPB,IPMK,KDM3A,KDM6B,KDM7A,KMT2A,KSR2,LARS2,MAP3K13,MARCHF11,MED7,MKNK2,MTMR4,NUAK1,P4HA1,PDK4,PRDM2,PRKAB2,PTPN1,RASL11B,RNF213,SBK1,SIAH2,SIK1,SIK2,STK40,TENT5A,TPK1,TRIO,ZNRF1
GO:MF	kinase binding	GO:0019900	FALSE	0.00373068	2.42821	859	117	12	25287	CCNT1,CDK12,CRKL,ERRFI1,IRS2,NR4A3,PER1,PRKAB2,PTPN1,RARA,SIK1,SKI
GO:MF	zinc ion binding	GO:0008270	FALSE	0.00388786	2.41029	744	117	11	25287	EGR1,KDM7A,KMT2A,MARCHF11,NR4A2,NR4A3,PTPN1,RARA,SIAH2,SKI,ZMYM1
GO:MF	adenyl nucleotide binding	GO:0030554	FALSE	0.00388786	2.41029	1676	117	18	25287	BTAF1,CDK12,CHKA,CLK1,DYRK3,IPMK,KSR2,LARS2,MAP3K13,MKNK2,NUAK1,PDK4,SBK1,SIK1,SIK2,STK40,TPK1,TRIO
GO:MF	protein serine/threonine phosphatase activity	GO:0004722	FALSE	0.00437035	2.35948	89	117	4	25287	DUSP4,DUSP5,DUSP6,MTMR4
GO:MF	dioxygenase activity	GO:0051213	FALSE	0.00468026	2.32973	91	117	4	25287	KDM3A,KDM6B,KDM7A,P4HA1
GO:MF	protein kinase binding	GO:0019901	FALSE	0.00482361	2.31663	769	117	11	25287	CCNT1,CDK12,CRKL,ERRFI1,IRS2,NR4A3,PRKAB2,PTPN1,RARA,SIK1,SKI
GO:MF	protein serine/threonine/tyrosine kinase activity	GO:0004712	FALSE	0.00482361	2.31663	41	117	3	25287	CLK1,DYRK3,PDK4
GO:MF	demethylase activity	GO:0032451	FALSE	0.0051043	2.29206	42	117	3	25287	KDM3A,KDM6B,KDM7A
GO:MF	phosphoprotein phosphatase activity	GO:0004721	FALSE	0.00536588	2.27036	165	117	5	25287	DUSP4,DUSP5,DUSP6,MTMR4,PTPN1
GO:MF	protein tyrosine/serine/threonine phosphatase activity	GO:0008138	FALSE	0.00607483	2.21647	45	117	3	25287	DUSP4,DUSP5,DUSP6
GO:MF	histone H3K9 demethylase activity	GO:0032454	FALSE	0.00685047	2.16428	12	117	2	25287	KDM3A,KDM7A
GO:MF	transition metal ion binding	GO:0046914	FALSE	0.00744524	2.12812	1084	117	13	25287	EGR1,KDM3A,KDM7A,KMT2A,MARCHF11,NR4A2,NR4A3,P4HA1,PTPN1,RARA,SIAH2,SKI,ZMYM1
GO:MF	ligand-activated transcription factor activity	GO:0098531	FALSE	0.00744524	2.12812	49	117	3	25287	NR4A2,NR4A3,RARA
GO:MF	nuclear receptor activity	GO:0004879	FALSE	0.00744524	2.12812	49	117	3	25287	NR4A2,NR4A3,RARA
GO:MF	nuclear receptor coactivator activity	GO:0030374	TRUE	0.00864902	2.06303	52	117	3	25287	PPRC1,RBM14,TACC1
GO:MF	nuclear retinoid X receptor binding	GO:0046965	FALSE	0.0146081	1.83541	18	117	2	25287	ARID5A,TACC1
GO:MF	mannose-1-phosphate guanylyltransferase (GTP) activity	GO:0004475	TRUE	0.0193913	1.71239	1	117	1	25287	GMPPB
GO:MF	thiamine diphosphokinase activity	GO:0004788	TRUE	0.0193913	1.71239	1	117	1	25287	TPK1
GO:MF	thiamine binding	GO:0030975	FALSE	0.0193913	1.71239	1	117	1	25287	TPK1
GO:MF	inositol-1,4,5-trisphosphate 6-kinase activity	GO:0000823	TRUE	0.0193913	1.71239	1	117	1	25287	IPMK
GO:MF	inositol tetrakisphosphate 5-kinase activity	GO:0047326	TRUE	0.0193913	1.71239	1	117	1	25287	IPMK
GO:MF	myosin phosphatase activity	GO:0017018	FALSE	0.0193913	1.71239	72	117	3	25287	DUSP4,DUSP5,DUSP6
GO:MF	myo-inositol-1,2,3,4,6-heptakisphosphate 5-kinase activity	GO:0102732	FALSE	0.0193913	1.71239	1	117	1	25287	IPMK
GO:MF	inositol tetrakisphosphate 3-kinase activity	GO:0000824	FALSE	0.0193913	1.71239	1	117	1	25287	IPMK
GO:MF	serum response element binding	GO:0010736	FALSE	0.0193913	1.71239	1	117	1	25287	SRF
GO:MF	MAP kinase serine/threonine phosphatase activity	GO:1990439	FALSE	0.0193913	1.71239	1	117	1	25287	DUSP4
GO:MF	translation repressor activity	GO:0030371	TRUE	0.0283146	1.54799	27	117	2	25287	RARA,SAMD4B
GO:MF	insulin receptor binding	GO:0005158	TRUE	0.0283146	1.54799	27	117	2	25287	IRS2,PTPN1
GO:MF	nuclear thyroid hormone receptor binding	GO:0046966	FALSE	0.0300705	1.52186	28	117	2	25287	ARID5A,TACC1
GO:MF	phosphatase activity	GO:0016791	FALSE	0.0311058	1.50716	264	117	5	25287	DUSP4,DUSP5,DUSP6,MTMR4,PTPN1
GO:MF	nuclear retinoic acid receptor binding	GO:0042974	FALSE	0.0311841	1.50607	29	117	2	25287	ARID5A,TACC1
GO:MF	histone acetyltransferase binding	GO:0035035	FALSE	0.0311841	1.50607	29	117	2	25287	EGR1,NR4A3
GO:MF	leucine-tRNA ligase activity	GO:0004823	TRUE	0.0340964	1.46729	2	117	1	25287	LARS2
GO:MF	IkappaB kinase complex binding	GO:0106137	TRUE	0.0340964	1.46729	2	117	1	25287	MAP3K13
GO:MF	protein-cysteine methyltransferase activity	GO:0106363	TRUE	0.0340964	1.46729	2	117	1	25287	KMT2A
GO:MF	flavonoid binding	GO:0097243	FALSE	0.0340964	1.46729	2	117	1	25287	IPMK
GO:MF	inositol tetrakisphosphate 6-kinase activity	GO:0000825	FALSE	0.0340964	1.46729	2	117	1	25287	IPMK
GO:MF	inositol tetrakisphosphate kinase activity	GO:0051765	FALSE	0.0340964	1.46729	2	117	1	25287	IPMK
GO:MF	nuclear androgen receptor binding	GO:0050681	FALSE	0.0350677	1.45509	32	117	2	25287	ARID5A,KDM3A
GO:MF	protein phosphatase binding	GO:0019903	TRUE	0.0350677	1.45509	179	117	4	25287	IRS2,MFHAS1,MTMR4,PTPN1
GO:MF	RNA polymerase II general transcription initiation factor activity	GO:0016251	TRUE	0.0366024	1.43649	33	117	2	25287	PRRX1,TAF4
GO:MF	identical protein binding	GO:0042802	FALSE	0.037266	1.42869	2329	117	19	25287	ARID5A,ATF3,CASTOR2,CCDC6,CHKA,CRKL,HOMER1,KMT2A,LMNB2,MAP3K13,NAB2,NFIL3,NR4A3,P4HA1,SKI,SKIL,SRF,TLNRD1,TPK1
GO:MF	choline kinase activity	GO:0004103	FALSE	0.0477201	1.3213	3	117	1	25287	CHKA
GO:MF	cholinesterase activity	GO:0004104	TRUE	0.0477201	1.3213	3	117	1	25287	CHKA
GO:MF	hemi-methylated DNA-binding	GO:0044729	FALSE	0.0477201	1.3213	3	117	1	25287	EGR1
GO:MF	calcium channel regulator activity	GO:0005246	TRUE	0.0481373	1.31752	39	117	2	25287	CACNG6,GEM
GO:MF	protein domain specific binding	GO:0019904	FALSE	0.048877	1.3109	824	117	9	25287	CCDC6,ERRFI1,FMN1,IRS2,PRRX1,RARA,SKI,SKIL,TACC1
GO:MF	protein phosphatase 2A binding	GO:0051721	FALSE	0.049609	1.30444	40	117	2	25287	MFHAS1,PTPN1
GO:BP	regulation of cellular metabolic process	GO:0031323	TRUE	2.6908e-16	15.5701	5673	116	69	27334	ARID5A,ATF3,BAZ1A,BHLHE22,BTAF1,CBFA2T3,CCNT1,CDK12,CLK1,CRKL,DEPP1,DNAJB1,DNAJB5,DUSP5,DUSP6,EGR1,EGR3,EGR4,ELK4,ERRFI1,ETV3,FAM220A,FOSB,FOSL2,GADD45B,IRF2BP2,IRS2,KDM3A,KDM6B,KDM7A,KLF2,KMT2A,MAP3K13,MED7,MFHAS1,MKNK2,MTMR4,NAB2,NFIL3,NPAS4,NR4A2,NR4A3,NUAK1,PDK4,PER1,PPRC1,PRDM2,PRRX1,PTPN1,RARA,RBM14,RBM38,SAMD4B,SCRT1,SIK1,SKI,SKIL,SLX4,SPEN,SRF,TACC1,TAF4,TENT5A,TOB2,TSC22D2,WDFY2,ZBTB11,Z…
GO:BP	regulation of primary metabolic process	GO:0080090	FALSE	6.17879e-16	15.2091	6002	116	70	27334	ARID5A,ATF3,BAZ1A,BHLHE22,BTAF1,CBFA2T3,CCNT1,CDK12,CLK1,CRKL,DNAJB1,DNAJB5,DUSP5,DUSP6,EGR1,EGR3,EGR4,ELK4,ERRFI1,ETV3,F3,FAM220A,FOSB,FOSL2,GADD45B,IRF2BP2,IRS2,KDM3A,KDM6B,KDM7A,KLF2,KMT2A,MAP3K13,MED7,MFHAS1,MKNK2,MTMR4,NAB2,NFIL3,NPAS4,NR4A2,NR4A3,NUAK1,PDK4,PER1,PPRC1,PRDM2,PRRX1,PTPN1,RARA,RBM14,RBM38,SAMD4B,SCRT1,SIAH2,SIK1,SKI,SKIL,SLX4,SPEN,SRF,TACC1,TAF4,TENT5A,TOB2,TSC22D2,WDFY2,ZBTB1…
GO:BP	regulation of nitrogen compound metabolic process	GO:0051171	FALSE	2.09299e-15	14.6792	5820	116	68	27334	ARID5A,ATF3,BAZ1A,BHLHE22,BTAF1,CBFA2T3,CCNT1,CDK12,CLK1,CRKL,DNAJB1,DNAJB5,DUSP5,DUSP6,EGR1,EGR3,EGR4,ELK4,ERRFI1,ETV3,F3,FAM220A,FOSB,FOSL2,GADD45B,IRF2BP2,KDM3A,KDM6B,KDM7A,KLF2,KMT2A,MAP3K13,MED7,MFHAS1,MKNK2,NAB2,NFIL3,NPAS4,NR4A2,NR4A3,NUAK1,PDK4,PER1,PPRC1,PRDM2,PRRX1,PTPN1,RARA,RBM14,RBM38,SAMD4B,SCRT1,SIAH2,SIK1,SKI,SKIL,SLX4,SPEN,SRF,TACC1,TAF4,TENT5A,TOB2,TSC22D2,WDFY2,ZBTB11,ZFP948,ZS…
GO:BP	regulation of RNA metabolic process	GO:0051252	FALSE	2.15783e-15	14.666	3781	116	55	27334	ARID5A,ATF3,BAZ1A,BHLHE22,BTAF1,CBFA2T3,CCNT1,CDK12,CLK1,DNAJB1,DNAJB5,DUSP5,EGR1,EGR3,EGR4,ELK4,ETV3,FAM220A,FOSB,FOSL2,IRF2BP2,KDM3A,KDM6B,KDM7A,KLF2,KMT2A,MAP3K13,MED7,NAB2,NFIL3,NPAS4,NR4A2,NR4A3,PER1,PPRC1,PRDM2,PRRX1,RARA,RBM14,RBM38,SAMD4B,SCRT1,SIK1,SKI,SKIL,SPEN,SRF,TACC1,TAF4,TENT5A,TOB2,TSC22D2,ZBTB11,ZFP948,ZSCAN20
GO:BP	regulation of nucleobase-containing compound metabolic process	GO:0019219	FALSE	2.286e-15	14.6409	4098	116	57	27334	ARID5A,ATF3,BAZ1A,BHLHE22,BTAF1,CBFA2T3,CCNT1,CDK12,CLK1,DNAJB1,DNAJB5,DUSP5,EGR1,EGR3,EGR4,ELK4,ETV3,FAM220A,FOSB,FOSL2,IRF2BP2,KDM3A,KDM6B,KDM7A,KLF2,KMT2A,MAP3K13,MED7,NAB2,NFIL3,NPAS4,NR4A2,NR4A3,PDK4,PER1,PPRC1,PRDM2,PRRX1,RARA,RBM14,RBM38,SAMD4B,SCRT1,SIK1,SKI,SKIL,SLX4,SPEN,SRF,TACC1,TAF4,TENT5A,TOB2,TSC22D2,ZBTB11,ZFP948,ZSCAN20
GO:BP	regulation of DNA-templated transcription	GO:0006355	FALSE	2.17675e-14	13.6622	3461	116	51	27334	ARID5A,ATF3,BAZ1A,BHLHE22,BTAF1,CBFA2T3,CCNT1,CDK12,DNAJB1,DNAJB5,DUSP5,EGR1,EGR3,EGR4,ELK4,ETV3,FAM220A,FOSB,FOSL2,IRF2BP2,KDM3A,KDM6B,KDM7A,KLF2,KMT2A,MAP3K13,MED7,NAB2,NFIL3,NPAS4,NR4A2,NR4A3,PER1,PPRC1,PRDM2,PRRX1,RARA,RBM14,SCRT1,SIK1,SKI,SKIL,SPEN,SRF,TACC1,TAF4,TOB2,TSC22D2,ZBTB11,ZFP948,ZSCAN20
GO:BP	regulation of nucleic acid-templated transcription	GO:1903506	FALSE	2.17675e-14	13.6622	3463	116	51	27334	ARID5A,ATF3,BAZ1A,BHLHE22,BTAF1,CBFA2T3,CCNT1,CDK12,DNAJB1,DNAJB5,DUSP5,EGR1,EGR3,EGR4,ELK4,ETV3,FAM220A,FOSB,FOSL2,IRF2BP2,KDM3A,KDM6B,KDM7A,KLF2,KMT2A,MAP3K13,MED7,NAB2,NFIL3,NPAS4,NR4A2,NR4A3,PER1,PPRC1,PRDM2,PRRX1,RARA,RBM14,SCRT1,SIK1,SKI,SKIL,SPEN,SRF,TACC1,TAF4,TOB2,TSC22D2,ZBTB11,ZFP948,ZSCAN20
GO:BP	regulation of transcription by RNA polymerase II	GO:0006357	FALSE	2.17675e-14	13.6622	2536	116	44	27334	ARID5A,ATF3,BHLHE22,CBFA2T3,CCNT1,CDK12,DNAJB1,DNAJB5,EGR1,EGR3,EGR4,ELK4,ETV3,FAM220A,FOSB,FOSL2,IRF2BP2,KDM3A,KDM6B,KDM7A,KLF2,KMT2A,MED7,NFIL3,NPAS4,NR4A2,NR4A3,PER1,PPRC1,PRDM2,PRRX1,RARA,RBM14,SCRT1,SIK1,SKI,SKIL,SPEN,SRF,TAF4,TSC22D2,ZBTB11,ZFP948,ZSCAN20
GO:BP	regulation of RNA biosynthetic process	GO:2001141	FALSE	2.17675e-14	13.6622	3478	116	51	27334	ARID5A,ATF3,BAZ1A,BHLHE22,BTAF1,CBFA2T3,CCNT1,CDK12,DNAJB1,DNAJB5,DUSP5,EGR1,EGR3,EGR4,ELK4,ETV3,FAM220A,FOSB,FOSL2,IRF2BP2,KDM3A,KDM6B,KDM7A,KLF2,KMT2A,MAP3K13,MED7,NAB2,NFIL3,NPAS4,NR4A2,NR4A3,PER1,PPRC1,PRDM2,PRRX1,RARA,RBM14,SCRT1,SIK1,SKI,SKIL,SPEN,SRF,TACC1,TAF4,TOB2,TSC22D2,ZBTB11,ZFP948,ZSCAN20
GO:BP	regulation of metabolic process	GO:0019222	FALSE	2.17675e-14	13.6622	7329	116	74	27334	ARID5A,ATF3,BAZ1A,BHLHE22,BTAF1,CBFA2T3,CCNT1,CDK12,CLK1,CRKL,DEPP1,DNAJB1,DNAJB5,DUSP5,DUSP6,EGR1,EGR3,EGR4,ELK4,ERRFI1,ETV3,F3,FAM220A,FOSB,FOSL2,GADD45B,IRF2BP2,IRS2,KDM3A,KDM6B,KDM7A,KLF2,KMT2A,LMNB2,MAP3K13,MED7,MFHAS1,MKNK2,MTMR4,NAB2,NFIL3,NPAS4,NR4A2,NR4A3,NUAK1,PDK4,PER1,PPRC1,PRDM2,PRKAB2,PRRX1,PTPN1,RARA,RBM14,RBM38,SAMD4B,SCRT1,SIAH2,SIK1,SKI,SKIL,SLX4,SPEN,SRF,STK40,TACC1,TAF4,TENT5A…
GO:BP	regulation of biosynthetic process	GO:0009889	FALSE	2.46608e-14	13.608	4231	116	56	27334	ARID5A,ATF3,BAZ1A,BHLHE22,BTAF1,CBFA2T3,CCNT1,CDK12,DNAJB1,DNAJB5,DUSP5,EGR1,EGR3,EGR4,ELK4,ERRFI1,ETV3,FAM220A,FOSB,FOSL2,IRF2BP2,IRS2,KDM3A,KDM6B,KDM7A,KLF2,KMT2A,MAP3K13,MED7,MKNK2,NAB2,NFIL3,NPAS4,NR4A2,NR4A3,PDK4,PER1,PPRC1,PRDM2,PRRX1,RARA,RBM14,SAMD4B,SCRT1,SIK1,SKI,SKIL,SPEN,SRF,TACC1,TAF4,TOB2,TSC22D2,ZBTB11,ZFP948,ZSCAN20
GO:BP	regulation of macromolecule biosynthetic process	GO:0010556	FALSE	2.92506e-14	13.5339	3954	116	54	27334	ARID5A,ATF3,BAZ1A,BHLHE22,BTAF1,CBFA2T3,CCNT1,CDK12,DNAJB1,DNAJB5,DUSP5,EGR1,EGR3,EGR4,ELK4,ETV3,FAM220A,FOSB,FOSL2,IRF2BP2,IRS2,KDM3A,KDM6B,KDM7A,KLF2,KMT2A,MAP3K13,MED7,MKNK2,NAB2,NFIL3,NPAS4,NR4A2,NR4A3,PER1,PPRC1,PRDM2,PRRX1,RARA,RBM14,SAMD4B,SCRT1,SIK1,SKI,SKIL,SPEN,SRF,TACC1,TAF4,TOB2,TSC22D2,ZBTB11,ZFP948,ZSCAN20
GO:BP	regulation of macromolecule metabolic process	GO:0060255	FALSE	2.92506e-14	13.5339	6826	116	71	27334	ARID5A,ATF3,BAZ1A,BHLHE22,BTAF1,CBFA2T3,CCNT1,CDK12,CLK1,CRKL,DNAJB1,DNAJB5,DUSP5,DUSP6,EGR1,EGR3,EGR4,ELK4,ERRFI1,ETV3,F3,FAM220A,FOSB,FOSL2,GADD45B,IRF2BP2,IRS2,KDM3A,KDM6B,KDM7A,KLF2,KMT2A,LMNB2,MAP3K13,MED7,MFHAS1,MKNK2,MTMR4,NAB2,NFIL3,NPAS4,NR4A2,NR4A3,NUAK1,PER1,PPRC1,PRDM2,PRRX1,PTPN1,RARA,RBM14,RBM38,SAMD4B,SCRT1,SIAH2,SIK1,SKI,SKIL,SLX4,SPEN,SRF,STK40,TACC1,TAF4,TENT5A,TOB2,TSC22D2,WDFY…
GO:BP	transcription by RNA polymerase II	GO:0006366	FALSE	3.19369e-14	13.4957	2601	116	44	27334	ARID5A,ATF3,BHLHE22,CBFA2T3,CCNT1,CDK12,DNAJB1,DNAJB5,EGR1,EGR3,EGR4,ELK4,ETV3,FAM220A,FOSB,FOSL2,IRF2BP2,KDM3A,KDM6B,KDM7A,KLF2,KMT2A,MED7,NFIL3,NPAS4,NR4A2,NR4A3,PER1,PPRC1,PRDM2,PRRX1,RARA,RBM14,SCRT1,SIK1,SKI,SKIL,SPEN,SRF,TAF4,TSC22D2,ZBTB11,ZFP948,ZSCAN20
GO:BP	regulation of cellular biosynthetic process	GO:0031326	FALSE	3.54038e-14	13.451	4141	116	55	27334	ARID5A,ATF3,BAZ1A,BHLHE22,BTAF1,CBFA2T3,CCNT1,CDK12,DNAJB1,DNAJB5,DUSP5,EGR1,EGR3,EGR4,ELK4,ETV3,FAM220A,FOSB,FOSL2,IRF2BP2,IRS2,KDM3A,KDM6B,KDM7A,KLF2,KMT2A,MAP3K13,MED7,MKNK2,NAB2,NFIL3,NPAS4,NR4A2,NR4A3,PDK4,PER1,PPRC1,PRDM2,PRRX1,RARA,RBM14,SAMD4B,SCRT1,SIK1,SKI,SKIL,SPEN,SRF,TACC1,TAF4,TOB2,TSC22D2,ZBTB11,ZFP948,ZSCAN20
GO:BP	nucleic acid-templated transcription	GO:0097659	FALSE	4.25783e-14	13.3708	3579	116	51	27334	ARID5A,ATF3,BAZ1A,BHLHE22,BTAF1,CBFA2T3,CCNT1,CDK12,DNAJB1,DNAJB5,DUSP5,EGR1,EGR3,EGR4,ELK4,ETV3,FAM220A,FOSB,FOSL2,IRF2BP2,KDM3A,KDM6B,KDM7A,KLF2,KMT2A,MAP3K13,MED7,NAB2,NFIL3,NPAS4,NR4A2,NR4A3,PER1,PPRC1,PRDM2,PRRX1,RARA,RBM14,SCRT1,SIK1,SKI,SKIL,SPEN,SRF,TACC1,TAF4,TOB2,TSC22D2,ZBTB11,ZFP948,ZSCAN20
GO:BP	DNA-templated transcription	GO:0006351	FALSE	4.25783e-14	13.3708	3578	116	51	27334	ARID5A,ATF3,BAZ1A,BHLHE22,BTAF1,CBFA2T3,CCNT1,CDK12,DNAJB1,DNAJB5,DUSP5,EGR1,EGR3,EGR4,ELK4,ETV3,FAM220A,FOSB,FOSL2,IRF2BP2,KDM3A,KDM6B,KDM7A,KLF2,KMT2A,MAP3K13,MED7,NAB2,NFIL3,NPAS4,NR4A2,NR4A3,PER1,PPRC1,PRDM2,PRRX1,RARA,RBM14,SCRT1,SIK1,SKI,SKIL,SPEN,SRF,TACC1,TAF4,TOB2,TSC22D2,ZBTB11,ZFP948,ZSCAN20
GO:BP	RNA biosynthetic process	GO:0032774	FALSE	5.56847e-14	13.2543	3607	116	51	27334	ARID5A,ATF3,BAZ1A,BHLHE22,BTAF1,CBFA2T3,CCNT1,CDK12,DNAJB1,DNAJB5,DUSP5,EGR1,EGR3,EGR4,ELK4,ETV3,FAM220A,FOSB,FOSL2,IRF2BP2,KDM3A,KDM6B,KDM7A,KLF2,KMT2A,MAP3K13,MED7,NAB2,NFIL3,NPAS4,NR4A2,NR4A3,PER1,PPRC1,PRDM2,PRRX1,RARA,RBM14,SCRT1,SIK1,SKI,SKIL,SPEN,SRF,TACC1,TAF4,TOB2,TSC22D2,ZBTB11,ZFP948,ZSCAN20
GO:BP	heterocycle biosynthetic process	GO:0018130	FALSE	8.32821e-14	13.0794	4091	116	54	27334	ARID5A,ATF3,BAZ1A,BHLHE22,BTAF1,CBFA2T3,CCNT1,CDK12,DNAJB1,DNAJB5,DUSP5,EGR1,EGR3,EGR4,ELK4,ETV3,FAM220A,FOSB,FOSL2,GMPPB,IRF2BP2,KDM3A,KDM6B,KDM7A,KLF2,KMT2A,MAP3K13,MED7,NAB2,NFIL3,NPAS4,NR4A2,NR4A3,PDK4,PER1,PPRC1,PRDM2,PRRX1,RARA,RBM14,SCRT1,SIK1,SKI,SKIL,SPEN,SRF,TACC1,TAF4,TOB2,TPK1,TSC22D2,ZBTB11,ZFP948,ZSCAN20
GO:BP	aromatic compound biosynthetic process	GO:0019438	FALSE	8.99194e-14	13.0461	4103	116	54	27334	ARID5A,ATF3,BAZ1A,BHLHE22,BTAF1,CBFA2T3,CCNT1,CDK12,DNAJB1,DNAJB5,DUSP5,EGR1,EGR3,EGR4,ELK4,ETV3,FAM220A,FOSB,FOSL2,GMPPB,IRF2BP2,KDM3A,KDM6B,KDM7A,KLF2,KMT2A,MAP3K13,MED7,NAB2,NFIL3,NPAS4,NR4A2,NR4A3,PDK4,PER1,PPRC1,PRDM2,PRRX1,RARA,RBM14,SCRT1,SIK1,SKI,SKIL,SPEN,SRF,TACC1,TAF4,TOB2,TPK1,TSC22D2,ZBTB11,ZFP948,ZSCAN20
GO:BP	negative regulation of cellular metabolic process	GO:0031324	FALSE	1.05297e-13	12.9776	2341	116	41	27334	ARID5A,ATF3,BTAF1,CBFA2T3,CRKL,DNAJB1,DNAJB5,DUSP5,DUSP6,EGR1,ELK4,ERRFI1,ETV3,FAM220A,GADD45B,IRF2BP2,IRS2,KDM3A,KLF2,KMT2A,MFHAS1,NAB2,NFIL3,NR4A2,NR4A3,PER1,PRDM2,PRRX1,PTPN1,RARA,RBM38,SAMD4B,SCRT1,SIK1,SKI,SKIL,SLX4,SPEN,SRF,TENT5A,TOB2
GO:BP	nucleobase-containing compound biosynthetic process	GO:0034654	FALSE	1.67381e-13	12.7763	4019	116	53	27334	ARID5A,ATF3,BAZ1A,BHLHE22,BTAF1,CBFA2T3,CCNT1,CDK12,DNAJB1,DNAJB5,DUSP5,EGR1,EGR3,EGR4,ELK4,ETV3,FAM220A,FOSB,FOSL2,GMPPB,IRF2BP2,KDM3A,KDM6B,KDM7A,KLF2,KMT2A,MAP3K13,MED7,NAB2,NFIL3,NPAS4,NR4A2,NR4A3,PDK4,PER1,PPRC1,PRDM2,PRRX1,RARA,RBM14,SCRT1,SIK1,SKI,SKIL,SPEN,SRF,TACC1,TAF4,TOB2,TSC22D2,ZBTB11,ZFP948,ZSCAN20
GO:BP	organic cyclic compound biosynthetic process	GO:1901362	FALSE	3.6825e-13	12.4339	4252	116	54	27334	ARID5A,ATF3,BAZ1A,BHLHE22,BTAF1,CBFA2T3,CCNT1,CDK12,DNAJB1,DNAJB5,DUSP5,EGR1,EGR3,EGR4,ELK4,ETV3,FAM220A,FOSB,FOSL2,GMPPB,IRF2BP2,KDM3A,KDM6B,KDM7A,KLF2,KMT2A,MAP3K13,MED7,NAB2,NFIL3,NPAS4,NR4A2,NR4A3,PDK4,PER1,PPRC1,PRDM2,PRRX1,RARA,RBM14,SCRT1,SIK1,SKI,SKIL,SPEN,SRF,TACC1,TAF4,TOB2,TPK1,TSC22D2,ZBTB11,ZFP948,ZSCAN20
GO:BP	regulation of gene expression	GO:0010468	FALSE	4.05851e-13	12.3916	5407	116	61	27334	ARID5A,ATF3,BAZ1A,BHLHE22,BTAF1,CBFA2T3,CCNT1,CDK12,CLK1,CRKL,DNAJB1,DNAJB5,DUSP5,EGR1,EGR3,EGR4,ELK4,ERRFI1,ETV3,F3,FAM220A,FOSB,FOSL2,IRF2BP2,KDM3A,KDM6B,KDM7A,KLF2,KMT2A,LMNB2,MAP3K13,MED7,MKNK2,NAB2,NFIL3,NPAS4,NR4A2,NR4A3,PER1,PPRC1,PRDM2,PRRX1,RARA,RBM14,RBM38,SAMD4B,SCRT1,SIK1,SKI,SKIL,SPEN,SRF,STK40,TACC1,TAF4,TENT5A,TOB2,TSC22D2,ZBTB11,ZFP948,ZSCAN20
GO:BP	cellular nitrogen compound biosynthetic process	GO:0044271	FALSE	1.14432e-12	11.9415	4856	116	57	27334	ARID5A,ATF3,BAZ1A,BHLHE22,BTAF1,CBFA2T3,CCNT1,CDK12,DNAJB1,DNAJB5,DUSP5,EGR1,EGR3,EGR4,ELK4,ETV3,FAM220A,FOSB,FOSL2,GMPPB,IRF2BP2,KDM3A,KDM6B,KDM7A,KLF2,KMT2A,LARS2,MAP3K13,MED7,MKNK2,NAB2,NFIL3,NPAS4,NR4A2,NR4A3,PDK4,PER1,PPRC1,PRDM2,PRRX1,RARA,RBM14,SAMD4B,SCRT1,SIK1,SKI,SKIL,SPEN,SRF,TACC1,TAF4,TOB2,TPK1,TSC22D2,ZBTB11,ZFP948,ZSCAN20
GO:BP	negative regulation of nitrogen compound metabolic process	GO:0051172	FALSE	1.50128e-12	11.8235	2546	116	41	27334	ARID5A,ATF3,BTAF1,CBFA2T3,CRKL,DNAJB1,DNAJB5,DUSP5,DUSP6,EGR1,ELK4,ERRFI1,ETV3,FAM220A,GADD45B,IRF2BP2,KDM3A,KLF2,KMT2A,MFHAS1,NAB2,NFIL3,NR4A2,NR4A3,PER1,PRDM2,PRRX1,PTPN1,RARA,RBM38,SAMD4B,SCRT1,SIAH2,SIK1,SKI,SKIL,SLX4,SPEN,SRF,TENT5A,TOB2
GO:BP	macromolecule biosynthetic process	GO:0009059	FALSE	3.58696e-12	11.4453	4825	116	56	27334	ARID5A,ATF3,BAZ1A,BHLHE22,BTAF1,CBFA2T3,CCNT1,CDK12,DNAJB1,DNAJB5,DUSP5,EGR1,EGR3,EGR4,ELK4,ETV3,FAM220A,FOSB,FOSL2,GMPPB,IRF2BP2,IRS2,KDM3A,KDM6B,KDM7A,KLF2,KMT2A,LARS2,MAP3K13,MED7,MKNK2,NAB2,NFIL3,NPAS4,NR4A2,NR4A3,PER1,PPRC1,PRDM2,PRRX1,RARA,RBM14,SAMD4B,SCRT1,SIK1,SKI,SKIL,SPEN,SRF,TACC1,TAF4,TOB2,TSC22D2,ZBTB11,ZFP948,ZSCAN20
GO:BP	cellular biosynthetic process	GO:0044249	FALSE	7.15769e-12	11.1452	5762	116	61	27334	ARID5A,ATF3,BAZ1A,BHLHE22,BTAF1,CBFA2T3,CCNT1,CDK12,CHKA,DNAJB1,DNAJB5,DUSP5,EGR1,EGR3,EGR4,ELK4,ETV3,FAM220A,FOSB,FOSL2,GMPPB,IPMK,IRF2BP2,IRS2,KDM3A,KDM6B,KDM7A,KLF2,KMT2A,LARS2,MAP3K13,MED7,MKNK2,NAB2,NFIL3,NPAS4,NR4A2,NR4A3,PDK4,PER1,PPRC1,PRDM2,PRKAB2,PRRX1,RARA,RBM14,SAMD4B,SCRT1,SIK1,SKI,SKIL,SPEN,SRF,TACC1,TAF4,TOB2,TPK1,TSC22D2,ZBTB11,ZFP948,ZSCAN20
GO:BP	biosynthetic process	GO:0009058	FALSE	7.99535e-12	11.0972	5958	116	62	27334	ARID5A,ATF3,BAZ1A,BHLHE22,BTAF1,CBFA2T3,CCNT1,CDK12,CHKA,DNAJB1,DNAJB5,DUSP5,EGR1,EGR3,EGR4,ELK4,ERRFI1,ETV3,FAM220A,FOSB,FOSL2,GMPPB,IPMK,IRF2BP2,IRS2,KDM3A,KDM6B,KDM7A,KLF2,KMT2A,LARS2,MAP3K13,MED7,MKNK2,NAB2,NFIL3,NPAS4,NR4A2,NR4A3,PDK4,PER1,PPRC1,PRDM2,PRKAB2,PRRX1,RARA,RBM14,SAMD4B,SCRT1,SIK1,SKI,SKIL,SPEN,SRF,TACC1,TAF4,TOB2,TPK1,TSC22D2,ZBTB11,ZFP948,ZSCAN20
GO:BP	negative regulation of nucleobase-containing compound metabolic process	GO:0045934	FALSE	1.17859e-11	10.9286	1626	116	32	27334	ARID5A,ATF3,BTAF1,CBFA2T3,DNAJB1,DNAJB5,DUSP5,EGR1,ELK4,ETV3,FAM220A,IRF2BP2,KLF2,KMT2A,NAB2,NFIL3,NR4A2,NR4A3,PER1,PRDM2,PRRX1,RARA,RBM38,SCRT1,SIK1,SKI,SKIL,SLX4,SPEN,SRF,TENT5A,TOB2
GO:BP	organic substance biosynthetic process	GO:1901576	FALSE	1.36874e-11	10.8637	5855	116	61	27334	ARID5A,ATF3,BAZ1A,BHLHE22,BTAF1,CBFA2T3,CCNT1,CDK12,CHKA,DNAJB1,DNAJB5,DUSP5,EGR1,EGR3,EGR4,ELK4,ETV3,FAM220A,FOSB,FOSL2,GMPPB,IPMK,IRF2BP2,IRS2,KDM3A,KDM6B,KDM7A,KLF2,KMT2A,LARS2,MAP3K13,MED7,MKNK2,NAB2,NFIL3,NPAS4,NR4A2,NR4A3,PDK4,PER1,PPRC1,PRDM2,PRKAB2,PRRX1,RARA,RBM14,SAMD4B,SCRT1,SIK1,SKI,SKIL,SPEN,SRF,TACC1,TAF4,TOB2,TPK1,TSC22D2,ZBTB11,ZFP948,ZSCAN20
GO:BP	negative regulation of RNA metabolic process	GO:0051253	FALSE	4.62558e-11	10.3348	1494	116	30	27334	ARID5A,ATF3,BTAF1,CBFA2T3,DNAJB1,DNAJB5,DUSP5,EGR1,ELK4,ETV3,FAM220A,IRF2BP2,KLF2,NAB2,NFIL3,NR4A2,NR4A3,PER1,PRDM2,PRRX1,RARA,RBM38,SCRT1,SIK1,SKI,SKIL,SPEN,SRF,TENT5A,TOB2
GO:BP	negative regulation of cellular process	GO:0048523	FALSE	5.26782e-11	10.2784	4989	116	55	27334	ARID5A,ATF3,BMT2,BTAF1,CASTOR2,CBFA2T3,CDK12,CRKL,DNAJB1,DNAJB5,DUSP4,DUSP5,DUSP6,DYRK3,EGR1,EGR3,ELK4,ERRFI1,ETV3,FAM220A,GADD45B,GEM,IRF2BP2,IRS2,KDM3A,KLF2,KMT2A,MFHAS1,NAB2,NFIL3,NR4A2,NR4A3,PDK4,PER1,PRDM2,PRRX1,PTPN1,RARA,RASL11B,RBM14,RBM38,SAG,SAMD4B,SCRT1,SIAH2,SIK1,SKI,SKIL,SLX4,SPEN,SRF,STK40,TENT5A,TOB2,TRIO
GO:BP	protein modification process	GO:0036211	FALSE	1.09889e-10	9.95904	3642	116	46	27334	ARID5A,CCNT1,CDK12,CHKA,CLK1,CRKL,DUSP4,DUSP5,DUSP6,DYRK3,EGR1,ELK4,ERRFI1,FAM220A,GADD45B,GMPPB,KDM3A,KDM6B,KDM7A,KMT2A,KSR2,MAP3K13,MARCHF11,MED7,MFHAS1,MKNK2,MTMR4,NAB2,NUAK1,P4HA1,PDK4,PER1,PRDM2,PTPN1,RARA,RBM14,RNF213,SBK1,SIAH2,SIK1,SIK2,STK40,TAF4,TRIO,WDFY2,ZNRF1
GO:BP	negative regulation of DNA-templated transcription	GO:0045892	FALSE	2.20564e-10	9.65647	1377	116	28	27334	ARID5A,ATF3,BTAF1,CBFA2T3,DNAJB1,DNAJB5,DUSP5,EGR1,ELK4,ETV3,FAM220A,IRF2BP2,KLF2,NAB2,NFIL3,NR4A2,NR4A3,PER1,PRDM2,PRRX1,RARA,SCRT1,SIK1,SKI,SKIL,SPEN,SRF,TOB2
GO:BP	negative regulation of nucleic acid-templated transcription	GO:1903507	FALSE	2.21973e-10	9.6537	1379	116	28	27334	ARID5A,ATF3,BTAF1,CBFA2T3,DNAJB1,DNAJB5,DUSP5,EGR1,ELK4,ETV3,FAM220A,IRF2BP2,KLF2,NAB2,NFIL3,NR4A2,NR4A3,PER1,PRDM2,PRRX1,RARA,SCRT1,SIK1,SKI,SKIL,SPEN,SRF,TOB2
GO:BP	negative regulation of RNA biosynthetic process	GO:1902679	FALSE	2.4782e-10	9.60586	1387	116	28	27334	ARID5A,ATF3,BTAF1,CBFA2T3,DNAJB1,DNAJB5,DUSP5,EGR1,ELK4,ETV3,FAM220A,IRF2BP2,KLF2,NAB2,NFIL3,NR4A2,NR4A3,PER1,PRDM2,PRRX1,RARA,SCRT1,SIK1,SKI,SKIL,SPEN,SRF,TOB2
GO:BP	negative regulation of macromolecule metabolic process	GO:0010605	FALSE	4.02162e-10	9.3956	3339	116	43	27334	ARID5A,ATF3,BAZ1A,BTAF1,CBFA2T3,CRKL,DNAJB1,DNAJB5,DUSP5,DUSP6,EGR1,ELK4,ERRFI1,ETV3,FAM220A,GADD45B,IRF2BP2,KDM3A,KLF2,KMT2A,LMNB2,MFHAS1,NAB2,NFIL3,NR4A2,NR4A3,PER1,PRDM2,PRRX1,PTPN1,RARA,RBM38,SAMD4B,SCRT1,SIAH2,SIK1,SKI,SKIL,SLX4,SPEN,SRF,TENT5A,TOB2
GO:BP	positive regulation of transcription by RNA polymerase II	GO:0045944	FALSE	4.42728e-10	9.35386	1318	116	27	27334	ARID5A,ATF3,CCNT1,CDK12,EGR1,EGR3,EGR4,ELK4,FOSB,FOSL2,KDM3A,KDM6B,KLF2,KMT2A,MED7,NPAS4,NR4A2,NR4A3,PER1,PPRC1,PRDM2,PRRX1,RARA,RBM14,SRF,TAF4,ZFP948
GO:BP	macromolecule modification	GO:0043412	FALSE	5.74125e-10	9.24099	3833	116	46	27334	ARID5A,CCNT1,CDK12,CHKA,CLK1,CRKL,DUSP4,DUSP5,DUSP6,DYRK3,EGR1,ELK4,ERRFI1,FAM220A,GADD45B,GMPPB,KDM3A,KDM6B,KDM7A,KMT2A,KSR2,MAP3K13,MARCHF11,MED7,MFHAS1,MKNK2,MTMR4,NAB2,NUAK1,P4HA1,PDK4,PER1,PRDM2,PTPN1,RARA,RBM14,RNF213,SBK1,SIAH2,SIK1,SIK2,STK40,TAF4,TRIO,WDFY2,ZNRF1
GO:BP	developmental process	GO:0032502	FALSE	7.26853e-10	9.13855	6802	116	63	27334	APOLD1,ARID5A,ATF3,BHLHE22,CBFA2T3,CCDC134,CDK12,CRKL,DIAPH2,DUSP4,DUSP5,DUSP6,DYRK3,EGR1,EGR3,ELAVL3,ELK4,ERRFI1,ETV3,F3,FMN1,FOSL2,GADD45B,HOMER1,IPMK,IRF2BP2,IRS2,KDM3A,KDM6B,KDM7A,KLF2,KMT2A,LUZP1,MAP3K13,MED7,MFHAS1,MKNK2,NAB2,NFIL3,NPAS4,NR4A2,NR4A3,OSBPL11,PRRX1,RARA,RBM38,SBK1,SCRT1,SIAH2,SIK1,SKI,SKIL,SLC19A2,SLC25A25,SPEN,SRF,STK40,TACC1,TAF4,TENT5A,TOB2,TRIO,WDFY2
GO:BP	negative regulation of metabolic process	GO:0009892	FALSE	7.58233e-10	9.1202	3563	116	44	27334	ARID5A,ATF3,BAZ1A,BTAF1,CBFA2T3,CRKL,DNAJB1,DNAJB5,DUSP5,DUSP6,EGR1,ELK4,ERRFI1,ETV3,FAM220A,GADD45B,IRF2BP2,IRS2,KDM3A,KLF2,KMT2A,LMNB2,MFHAS1,NAB2,NFIL3,NR4A2,NR4A3,PER1,PRDM2,PRRX1,PTPN1,RARA,RBM38,SAMD4B,SCRT1,SIAH2,SIK1,SKI,SKIL,SLX4,SPEN,SRF,TENT5A,TOB2
GO:BP	negative regulation of biosynthetic process	GO:0009890	FALSE	1.42295e-09	8.84681	1734	116	30	27334	ARID5A,ATF3,BTAF1,CBFA2T3,DNAJB1,DNAJB5,DUSP5,EGR1,ELK4,ERRFI1,ETV3,FAM220A,IRF2BP2,KLF2,NAB2,NFIL3,NR4A2,NR4A3,PER1,PRDM2,PRRX1,RARA,SAMD4B,SCRT1,SIK1,SKI,SKIL,SPEN,SRF,TOB2
GO:BP	positive regulation of nucleic acid-templated transcription	GO:1903508	FALSE	1.42295e-09	8.84681	1736	116	30	27334	ARID5A,ATF3,CCNT1,CDK12,EGR1,EGR3,EGR4,ELK4,FOSB,FOSL2,KDM3A,KDM6B,KDM7A,KLF2,KMT2A,MED7,NFIL3,NPAS4,NR4A2,NR4A3,PER1,PPRC1,PRDM2,PRRX1,RARA,RBM14,SRF,TACC1,TAF4,ZFP948
GO:BP	positive regulation of DNA-templated transcription	GO:0045893	FALSE	1.42295e-09	8.84681	1736	116	30	27334	ARID5A,ATF3,CCNT1,CDK12,EGR1,EGR3,EGR4,ELK4,FOSB,FOSL2,KDM3A,KDM6B,KDM7A,KLF2,KMT2A,MED7,NFIL3,NPAS4,NR4A2,NR4A3,PER1,PPRC1,PRDM2,PRRX1,RARA,RBM14,SRF,TACC1,TAF4,ZFP948
GO:BP	negative regulation of macromolecule biosynthetic process	GO:0010558	FALSE	1.4837e-09	8.82865	1624	116	29	27334	ARID5A,ATF3,BTAF1,CBFA2T3,DNAJB1,DNAJB5,DUSP5,EGR1,ELK4,ETV3,FAM220A,IRF2BP2,KLF2,NAB2,NFIL3,NR4A2,NR4A3,PER1,PRDM2,PRRX1,RARA,SAMD4B,SCRT1,SIK1,SKI,SKIL,SPEN,SRF,TOB2
GO:BP	positive regulation of RNA biosynthetic process	GO:1902680	FALSE	1.50441e-09	8.82263	1743	116	30	27334	ARID5A,ATF3,CCNT1,CDK12,EGR1,EGR3,EGR4,ELK4,FOSB,FOSL2,KDM3A,KDM6B,KDM7A,KLF2,KMT2A,MED7,NFIL3,NPAS4,NR4A2,NR4A3,PER1,PPRC1,PRDM2,PRRX1,RARA,RBM14,SRF,TACC1,TAF4,ZFP948
GO:BP	negative regulation of transcription by RNA polymerase II	GO:0000122	FALSE	1.61304e-09	8.79236	996	116	23	27334	ARID5A,ATF3,CBFA2T3,DNAJB1,DNAJB5,EGR1,ELK4,ETV3,FAM220A,IRF2BP2,KLF2,NFIL3,NR4A2,NR4A3,PER1,PRDM2,PRRX1,RARA,SCRT1,SIK1,SKI,SKIL,SPEN
GO:BP	negative regulation of cellular biosynthetic process	GO:0031327	FALSE	3.48253e-09	8.4581	1689	116	29	27334	ARID5A,ATF3,BTAF1,CBFA2T3,DNAJB1,DNAJB5,DUSP5,EGR1,ELK4,ETV3,FAM220A,IRF2BP2,KLF2,NAB2,NFIL3,NR4A2,NR4A3,PER1,PRDM2,PRRX1,RARA,SAMD4B,SCRT1,SIK1,SKI,SKIL,SPEN,SRF,TOB2
GO:BP	positive regulation of macromolecule biosynthetic process	GO:0010557	FALSE	4.8696e-09	8.31251	1958	116	31	27334	ARID5A,ATF3,CCNT1,CDK12,EGR1,EGR3,EGR4,ELK4,FOSB,FOSL2,IRS2,KDM3A,KDM6B,KDM7A,KLF2,KMT2A,MED7,NFIL3,NPAS4,NR4A2,NR4A3,PER1,PPRC1,PRDM2,PRRX1,RARA,RBM14,SRF,TACC1,TAF4,ZFP948
GO:BP	positive regulation of nucleobase-containing compound metabolic process	GO:0045935	FALSE	5.74e-09	8.24109	2099	116	32	27334	ARID5A,ATF3,BAZ1A,CCNT1,CDK12,EGR1,EGR3,EGR4,ELK4,FOSB,FOSL2,KDM3A,KDM6B,KDM7A,KLF2,KMT2A,MED7,NFIL3,NPAS4,NR4A2,NR4A3,PER1,PPRC1,PRDM2,PRRX1,RARA,RBM14,SLX4,SRF,TACC1,TAF4,ZFP948
GO:BP	negative regulation of biological process	GO:0048519	FALSE	5.74e-09	8.24109	6022	116	57	27334	ARID5A,ATF3,BAZ1A,BMT2,BTAF1,CASTOR2,CBFA2T3,CDK12,CRKL,DNAJB1,DNAJB5,DUSP4,DUSP5,DUSP6,DYRK3,EGR1,EGR3,ELK4,ERRFI1,ETV3,FAM220A,GADD45B,GEM,IRF2BP2,IRS2,KDM3A,KLF2,KMT2A,LMNB2,MFHAS1,NAB2,NFIL3,NR4A2,NR4A3,PDK4,PER1,PRDM2,PRRX1,PTPN1,RARA,RASL11B,RBM14,RBM38,SAG,SAMD4B,SCRT1,SIAH2,SIK1,SKI,SKIL,SLX4,SPEN,SRF,STK40,TENT5A,TOB2,TRIO
GO:BP	cell differentiation	GO:0030154	FALSE	7.99216e-09	8.09734	4666	116	49	27334	APOLD1,ARID5A,ATF3,BHLHE22,CBFA2T3,CCDC134,CDK12,CRKL,DIAPH2,DUSP6,DYRK3,EGR1,EGR3,ELAVL3,ELK4,ERRFI1,ETV3,FOSL2,GADD45B,HOMER1,IRF2BP2,KDM3A,KDM6B,KLF2,KMT2A,MAP3K13,MFHAS1,MKNK2,NAB2,NFIL3,NPAS4,NR4A2,NR4A3,OSBPL11,PRRX1,RARA,RBM38,SCRT1,SIK1,SKI,SKIL,SLC19A2,SPEN,SRF,TACC1,TENT5A,TOB2,TRIO,WDFY2
GO:BP	positive regulation of RNA metabolic process	GO:0051254	FALSE	8.45677e-09	8.0728	1883	116	30	27334	ARID5A,ATF3,CCNT1,CDK12,EGR1,EGR3,EGR4,ELK4,FOSB,FOSL2,KDM3A,KDM6B,KDM7A,KLF2,KMT2A,MED7,NFIL3,NPAS4,NR4A2,NR4A3,PER1,PPRC1,PRDM2,PRRX1,RARA,RBM14,SRF,TACC1,TAF4,ZFP948
GO:BP	cellular developmental process	GO:0048869	FALSE	9.84521e-09	8.00677	4698	116	49	27334	APOLD1,ARID5A,ATF3,BHLHE22,CBFA2T3,CCDC134,CDK12,CRKL,DIAPH2,DUSP6,DYRK3,EGR1,EGR3,ELAVL3,ELK4,ERRFI1,ETV3,FOSL2,GADD45B,HOMER1,IRF2BP2,KDM3A,KDM6B,KLF2,KMT2A,MAP3K13,MFHAS1,MKNK2,NAB2,NFIL3,NPAS4,NR4A2,NR4A3,OSBPL11,PRRX1,RARA,RBM38,SCRT1,SIK1,SKI,SKIL,SLC19A2,SPEN,SRF,TACC1,TENT5A,TOB2,TRIO,WDFY2
GO:BP	positive regulation of macromolecule metabolic process	GO:0010604	FALSE	1.79051e-08	7.74702	3643	116	42	27334	ARID5A,ATF3,BAZ1A,CBFA2T3,CCNT1,CDK12,CRKL,EGR1,EGR3,EGR4,ELK4,F3,FOSB,FOSL2,IRS2,KDM3A,KDM6B,KDM7A,KLF2,KMT2A,MAP3K13,MED7,NAB2,NFIL3,NPAS4,NR4A2,NR4A3,PER1,PPRC1,PRDM2,PRRX1,PTPN1,RARA,RBM14,RBM38,SLX4,SRF,TACC1,TAF4,TENT5A,WDFY2,ZFP948
GO:BP	positive regulation of cellular biosynthetic process	GO:0031328	FALSE	1.85432e-08	7.73182	2079	116	31	27334	ARID5A,ATF3,CCNT1,CDK12,EGR1,EGR3,EGR4,ELK4,FOSB,FOSL2,IRS2,KDM3A,KDM6B,KDM7A,KLF2,KMT2A,MED7,NFIL3,NPAS4,NR4A2,NR4A3,PER1,PPRC1,PRDM2,PRRX1,RARA,RBM14,SRF,TACC1,TAF4,ZFP948
GO:BP	positive regulation of cellular metabolic process	GO:0031325	FALSE	2.06174e-08	7.68577	3206	116	39	27334	ARID5A,ATF3,BAZ1A,CBFA2T3,CCNT1,CDK12,CRKL,EGR1,EGR3,EGR4,ELK4,FOSB,FOSL2,IRS2,KDM3A,KDM6B,KDM7A,KLF2,KMT2A,MAP3K13,MED7,NAB2,NFIL3,NPAS4,NR4A2,NR4A3,PER1,PPRC1,PRDM2,PRRX1,PTPN1,RARA,RBM14,SLX4,SRF,TACC1,TAF4,WDFY2,ZFP948
GO:BP	positive regulation of nitrogen compound metabolic process	GO:0051173	FALSE	2.66448e-08	7.57439	3236	116	39	27334	ARID5A,ATF3,BAZ1A,CBFA2T3,CCNT1,CDK12,CRKL,EGR1,EGR3,EGR4,ELK4,F3,FOSB,FOSL2,KDM3A,KDM6B,KDM7A,KLF2,KMT2A,MAP3K13,MED7,NAB2,NFIL3,NPAS4,NR4A2,NR4A3,PER1,PPRC1,PRDM2,PRRX1,PTPN1,RARA,RBM14,SLX4,SRF,TACC1,TAF4,WDFY2,ZFP948
GO:BP	positive regulation of biosynthetic process	GO:0009891	FALSE	3.26281e-08	7.48641	2132	116	31	27334	ARID5A,ATF3,CCNT1,CDK12,EGR1,EGR3,EGR4,ELK4,FOSB,FOSL2,IRS2,KDM3A,KDM6B,KDM7A,KLF2,KMT2A,MED7,NFIL3,NPAS4,NR4A2,NR4A3,PER1,PPRC1,PRDM2,PRRX1,RARA,RBM14,SRF,TACC1,TAF4,ZFP948
GO:BP	positive regulation of metabolic process	GO:0009893	FALSE	6.09948e-08	7.21471	3968	116	43	27334	ARID5A,ATF3,BAZ1A,CBFA2T3,CCNT1,CDK12,CRKL,EGR1,EGR3,EGR4,ELK4,F3,FOSB,FOSL2,IRS2,KDM3A,KDM6B,KDM7A,KLF2,KMT2A,MAP3K13,MED7,NAB2,NFIL3,NPAS4,NR4A2,NR4A3,PER1,PPRC1,PRDM2,PRKAB2,PRRX1,PTPN1,RARA,RBM14,RBM38,SLX4,SRF,TACC1,TAF4,TENT5A,WDFY2,ZFP948
GO:BP	phosphorylation	GO:0016310	FALSE	6.5482e-08	7.18388	1941	116	29	27334	CBFA2T3,CCNT1,CDK12,CHKA,CLK1,CRKL,DUSP6,DYRK3,EGR1,ERRFI1,GADD45B,IPMK,IRS2,KSR2,MAP3K13,MKNK2,NAB2,NUAK1,PDK4,PTPN1,RARA,SBK1,SIK1,SIK2,STK40,TAF4,TPK1,TRIO,WDFY2
GO:BP	protein metabolic process	GO:0019538	FALSE	1.08678e-07	6.96386	5596	116	52	27334	APOLD1,ARID5A,CBFA2T3,CCNT1,CDK12,CHKA,CLK1,CRKL,DUSP4,DUSP5,DUSP6,DYRK3,EGR1,ELK4,ERRFI1,F3,FAM220A,GADD45B,GMPPB,KDM3A,KDM6B,KDM7A,KLF2,KMT2A,KSR2,LARS2,MAP3K13,MARCHF11,MED7,MFHAS1,MKNK2,MTMR4,NAB2,NUAK1,P4HA1,PDK4,PER1,PRDM2,PTPN1,RARA,RBM14,RNF213,SAMD4B,SBK1,SIAH2,SIK1,SIK2,STK40,TAF4,TRIO,WDFY2,ZNRF1
GO:BP	anatomical structure development	GO:0048856	FALSE	1.43699e-07	6.84255	6197	116	55	27334	APOLD1,ARID5A,ATF3,BHLHE22,CBFA2T3,CCDC134,CRKL,DIAPH2,DUSP4,DUSP5,DUSP6,DYRK3,EGR1,EGR3,ELAVL3,ERRFI1,F3,FMN1,FOSL2,HOMER1,IPMK,IRF2BP2,IRS2,KDM3A,KDM6B,KDM7A,KLF2,KMT2A,LUZP1,MAP3K13,MFHAS1,MKNK2,NAB2,NFIL3,NPAS4,NR4A2,NR4A3,PRRX1,RARA,RBM38,SBK1,SCRT1,SIAH2,SIK1,SKI,SKIL,SLC25A25,SPEN,SRF,STK40,TACC1,TAF4,TENT5A,TOB2,TRIO
GO:BP	phosphate-containing compound metabolic process	GO:0006796	FALSE	1.63454e-07	6.7866	2864	116	35	27334	CBFA2T3,CCNT1,CDK12,CHKA,CLK1,CRKL,DUSP4,DUSP5,DUSP6,DYRK3,EGR1,ERRFI1,FAM220A,GADD45B,IPMK,IRS2,KSR2,MAP3K13,MFHAS1,MKNK2,MTMR4,NAB2,NUAK1,PDK4,PTPN1,RARA,SBK1,SIK1,SIK2,SLC25A25,STK40,TAF4,TPK1,TRIO,WDFY2
GO:BP	phosphorus metabolic process	GO:0006793	FALSE	2.00446e-07	6.698	2888	116	35	27334	CBFA2T3,CCNT1,CDK12,CHKA,CLK1,CRKL,DUSP4,DUSP5,DUSP6,DYRK3,EGR1,ERRFI1,FAM220A,GADD45B,IPMK,IRS2,KSR2,MAP3K13,MFHAS1,MKNK2,MTMR4,NAB2,NUAK1,PDK4,PTPN1,RARA,SBK1,SIK1,SIK2,SLC25A25,STK40,TAF4,TPK1,TRIO,WDFY2
GO:BP	protein phosphorylation	GO:0006468	FALSE	7.20462e-07	6.14239	1646	116	25	27334	CCNT1,CDK12,CHKA,CLK1,CRKL,DUSP6,DYRK3,EGR1,ERRFI1,GADD45B,KSR2,MAP3K13,MKNK2,NAB2,NUAK1,PDK4,PTPN1,RARA,SBK1,SIK1,SIK2,STK40,TAF4,TRIO,WDFY2
GO:BP	positive regulation of biological process	GO:0048518	FALSE	9.80705e-07	6.00846	6729	116	56	27334	ARHGEF3,ARID5A,ATF3,BAZ1A,CBFA2T3,CCNT1,CDK12,CRKL,DUSP5,DUSP6,DYRK3,EGR1,EGR3,EGR4,ELK4,F3,FMN1,FOSB,FOSL2,GADD45B,HOMER1,IRS2,KDM3A,KDM6B,KDM7A,KLF2,KMT2A,MAP3K13,MED7,MFHAS1,NAB2,NFIL3,NPAS4,NR4A2,NR4A3,OSBPL11,PER1,PPRC1,PRDM2,PRKAB2,PRRX1,PTPN1,RARA,RBM14,RBM38,SIK1,SKIL,SLX4,SPEN,SRF,TACC1,TAF4,TENT5A,TOB2,WDFY2,ZFP948
GO:BP	organonitrogen compound metabolic process	GO:1901564	FALSE	1.29986e-06	5.8861	6589	116	55	27334	APOLD1,ARID5A,CBFA2T3,CCNT1,CDK12,CHKA,CLK1,CRKL,DUSP4,DUSP5,DUSP6,DYRK3,EGR1,ELK4,ERRFI1,F3,FAM220A,GADD45B,GMPPB,KDM3A,KDM6B,KDM7A,KLF2,KMT2A,KSR2,LARS2,MAP3K13,MARCHF11,MED7,MFHAS1,MKNK2,MTMR4,NAB2,NR4A2,NUAK1,P4HA1,PDK4,PER1,PRDM2,PTPN1,RARA,RBM14,RNF213,SAMD4B,SBK1,SIAH2,SIK1,SIK2,SLC25A25,STK40,TAF4,TPK1,TRIO,WDFY2,ZNRF1
GO:BP	positive regulation of cellular process	GO:0048522	FALSE	1.1529e-05	4.93821	6038	116	50	27334	ARHGEF3,ARID5A,ATF3,BAZ1A,CBFA2T3,CCNT1,CDK12,CRKL,DUSP6,DYRK3,EGR1,EGR3,EGR4,ELK4,F3,FMN1,FOSB,FOSL2,GADD45B,IRS2,KDM3A,KDM6B,KDM7A,KLF2,KMT2A,MAP3K13,MED7,MFHAS1,NAB2,NFIL3,NPAS4,NR4A2,NR4A3,PER1,PPRC1,PRDM2,PRRX1,PTPN1,RARA,RBM14,SIK1,SKIL,SLX4,SPEN,SRF,TACC1,TAF4,TENT5A,WDFY2,ZFP948
GO:BP	RNA metabolic process	GO:0016070	FALSE	1.42216e-05	4.84705	7251	116	56	27334	ARID5A,ATF3,BAZ1A,BHLHE22,BTAF1,CBFA2T3,CCNT1,CDK12,CLK1,DNAJB1,DNAJB5,DUSP5,EGR1,EGR3,EGR4,ELK4,ETV3,FAM220A,FOSB,FOSL2,IRF2BP2,KDM3A,KDM6B,KDM7A,KLF2,KMT2A,LARS2,MAP3K13,MED7,NAB2,NFIL3,NPAS4,NR4A2,NR4A3,PER1,PPRC1,PRDM2,PRRX1,RARA,RBM14,RBM38,SAMD4B,SCRT1,SIK1,SKI,SKIL,SPEN,SRF,TACC1,TAF4,TENT5A,TOB2,TSC22D2,ZBTB11,ZFP948,ZSCAN20
GO:BP	multicellular organism development	GO:0007275	FALSE	1.85682e-05	4.73123	4840	116	43	27334	APOLD1,ARID5A,BHLHE22,CCDC134,CRKL,DUSP4,DUSP5,DUSP6,EGR1,EGR3,ELAVL3,ERRFI1,F3,FMN1,IPMK,IRS2,KDM6B,KDM7A,KLF2,KMT2A,LUZP1,MAP3K13,NAB2,NPAS4,NR4A2,NR4A3,PRRX1,RARA,SBK1,SCRT1,SIAH2,SIK1,SKI,SKIL,SLC25A25,SPEN,SRF,STK40,TACC1,TAF4,TENT5A,TOB2,TRIO
GO:BP	cellular response to stress	GO:0033554	FALSE	2.91838e-05	4.53486	2008	116	25	27334	ATF3,BMT2,CHKA,DNAJB1,DYRK3,EGR1,ERRFI1,GADD45B,KDM6B,KLF2,MAP3K13,MFHAS1,NR4A2,NR4A3,NUAK1,PDK4,PER1,PRRX1,PTPN1,RBM38,SIK1,SKIL,SLX4,SRF,TAF4
GO:BP	system development	GO:0048731	FALSE	3.66894e-05	4.43546	4083	116	38	27334	APOLD1,ARID5A,BHLHE22,CCDC134,CRKL,DUSP6,EGR1,EGR3,ELAVL3,ERRFI1,F3,FMN1,IPMK,IRS2,KDM6B,KDM7A,KLF2,KMT2A,LUZP1,MAP3K13,NAB2,NPAS4,NR4A2,NR4A3,PRRX1,RARA,SBK1,SCRT1,SIK1,SKI,SKIL,SLC25A25,SPEN,SRF,STK40,TACC1,TAF4,TRIO
GO:BP	cellular response to endogenous stimulus	GO:0071495	FALSE	3.83661e-05	4.41605	1628	116	22	27334	ARID5A,CASTOR2,CRKL,EGR1,EGR3,ERRFI1,FOSB,IRS2,KDM3A,KLF2,MTMR4,NPAS4,NR4A2,NR4A3,PDK4,PER1,PTPN1,RARA,RASL11B,SKI,SKIL,SLX4
GO:BP	heterocycle metabolic process	GO:0046483	FALSE	3.98701e-05	4.39935	8516	116	61	27334	ARID5A,ATF3,BAZ1A,BHLHE22,BTAF1,CBFA2T3,CCNT1,CDK12,CLK1,DNAJB1,DNAJB5,DUSP5,EGR1,EGR3,EGR4,ELK4,ETV3,FAM220A,FOSB,FOSL2,GMPPB,IRF2BP2,KDM3A,KDM6B,KDM7A,KLF2,KMT2A,LARS2,MAP3K13,MED7,NAB2,NFIL3,NPAS4,NR4A2,NR4A3,PDK4,PER1,PPRC1,PRDM2,PRRX1,RARA,RBM14,RBM38,SAMD4B,SCRT1,SIK1,SKI,SKIL,SLC25A25,SLX4,SPEN,SRF,TACC1,TAF4,TENT5A,TOB2,TPK1,TSC22D2,ZBTB11,ZFP948,ZSCAN20
GO:BP	response to endogenous stimulus	GO:0009719	FALSE	5.19417e-05	4.28448	1936	116	24	27334	ARID5A,CASTOR2,CRKL,DUSP6,EGR1,EGR3,ERRFI1,FOSB,IRS2,KDM3A,KLF2,MTMR4,NPAS4,NR4A2,NR4A3,PDK4,PER1,PTPN1,RARA,RASL11B,SKI,SKIL,SLX4,SRF
GO:BP	nucleobase-containing compound metabolic process	GO:0006139	FALSE	5.29331e-05	4.27627	8376	116	60	27334	ARID5A,ATF3,BAZ1A,BHLHE22,BTAF1,CBFA2T3,CCNT1,CDK12,CLK1,DNAJB1,DNAJB5,DUSP5,EGR1,EGR3,EGR4,ELK4,ETV3,FAM220A,FOSB,FOSL2,GMPPB,IRF2BP2,KDM3A,KDM6B,KDM7A,KLF2,KMT2A,LARS2,MAP3K13,MED7,NAB2,NFIL3,NPAS4,NR4A2,NR4A3,PDK4,PER1,PPRC1,PRDM2,PRRX1,RARA,RBM14,RBM38,SAMD4B,SCRT1,SIK1,SKI,SKIL,SLC25A25,SLX4,SPEN,SRF,TACC1,TAF4,TENT5A,TOB2,TSC22D2,ZBTB11,ZFP948,ZSCAN20
GO:BP	cellular aromatic compound metabolic process	GO:0006725	FALSE	5.65909e-05	4.24725	8605	116	61	27334	ARID5A,ATF3,BAZ1A,BHLHE22,BTAF1,CBFA2T3,CCNT1,CDK12,CLK1,DNAJB1,DNAJB5,DUSP5,EGR1,EGR3,EGR4,ELK4,ETV3,FAM220A,FOSB,FOSL2,GMPPB,IRF2BP2,KDM3A,KDM6B,KDM7A,KLF2,KMT2A,LARS2,MAP3K13,MED7,NAB2,NFIL3,NPAS4,NR4A2,NR4A3,PDK4,PER1,PPRC1,PRDM2,PRRX1,RARA,RBM14,RBM38,SAMD4B,SCRT1,SIK1,SKI,SKIL,SLC25A25,SLX4,SPEN,SRF,TACC1,TAF4,TENT5A,TOB2,TPK1,TSC22D2,ZBTB11,ZFP948,ZSCAN20
GO:BP	nucleic acid metabolic process	GO:0090304	FALSE	6.48406e-05	4.18815	7804	116	57	27334	ARID5A,ATF3,BAZ1A,BHLHE22,BTAF1,CBFA2T3,CCNT1,CDK12,CLK1,DNAJB1,DNAJB5,DUSP5,EGR1,EGR3,EGR4,ELK4,ETV3,FAM220A,FOSB,FOSL2,IRF2BP2,KDM3A,KDM6B,KDM7A,KLF2,KMT2A,LARS2,MAP3K13,MED7,NAB2,NFIL3,NPAS4,NR4A2,NR4A3,PER1,PPRC1,PRDM2,PRRX1,RARA,RBM14,RBM38,SAMD4B,SCRT1,SIK1,SKI,SKIL,SLX4,SPEN,SRF,TACC1,TAF4,TENT5A,TOB2,TSC22D2,ZBTB11,ZFP948,ZSCAN20
GO:BP	DNA-templated transcription elongation	GO:0006354	FALSE	0.000113055	3.94671	214	116	8	27334	BTAF1,CCNT1,CDK12,KDM3A,KDM7A,MED7,NAB2,PPRC1
GO:BP	cellular response to extracellular stimulus	GO:0031668	FALSE	0.00012482	3.90372	290	116	9	27334	ATF3,BMT2,CHKA,NR4A2,NUAK1,PDK4,PRKAB2,SIK1,SRF
GO:BP	cellular nitrogen compound metabolic process	GO:0034641	FALSE	0.000127962	3.89292	9025	116	62	27334	ARID5A,ATF3,BAZ1A,BHLHE22,BTAF1,CBFA2T3,CCNT1,CDK12,CLK1,DNAJB1,DNAJB5,DUSP5,EGR1,EGR3,EGR4,ELK4,ETV3,FAM220A,FOSB,FOSL2,GMPPB,IRF2BP2,KDM3A,KDM6B,KDM7A,KLF2,KMT2A,LARS2,MAP3K13,MED7,MKNK2,NAB2,NFIL3,NPAS4,NR4A2,NR4A3,PDK4,PER1,PPRC1,PRDM2,PRRX1,RARA,RBM14,RBM38,SAMD4B,SCRT1,SIK1,SKI,SKIL,SLC25A25,SLX4,SPEN,SRF,TACC1,TAF4,TENT5A,TOB2,TPK1,TSC22D2,ZBTB11,ZFP948,ZSCAN20
GO:BP	organic cyclic compound metabolic process	GO:1901360	FALSE	0.000132052	3.87925	8821	116	61	27334	ARID5A,ATF3,BAZ1A,BHLHE22,BTAF1,CBFA2T3,CCNT1,CDK12,CLK1,DNAJB1,DNAJB5,DUSP5,EGR1,EGR3,EGR4,ELK4,ETV3,FAM220A,FOSB,FOSL2,GMPPB,IRF2BP2,KDM3A,KDM6B,KDM7A,KLF2,KMT2A,LARS2,MAP3K13,MED7,NAB2,NFIL3,NPAS4,NR4A2,NR4A3,PDK4,PER1,PPRC1,PRDM2,PRRX1,RARA,RBM14,RBM38,SAMD4B,SCRT1,SIK1,SKI,SKIL,SLC25A25,SLX4,SPEN,SRF,TACC1,TAF4,TENT5A,TOB2,TPK1,TSC22D2,ZBTB11,ZFP948,ZSCAN20
GO:BP	gene expression	GO:0010467	FALSE	0.000137389	3.86205	9264	116	63	27334	ARID5A,ATF3,BAZ1A,BHLHE22,BTAF1,CBFA2T3,CCNT1,CDK12,CLK1,CRKL,DNAJB1,DNAJB5,DUSP5,EGR1,EGR3,EGR4,ELK4,ERRFI1,ETV3,F3,FAM220A,FMN1,FOSB,FOSL2,IRF2BP2,KDM3A,KDM6B,KDM7A,KLF2,KMT2A,LARS2,LMNB2,MAP3K13,MED7,MKNK2,NAB2,NFIL3,NPAS4,NR4A2,NR4A3,PER1,PPRC1,PRDM2,PRRX1,RARA,RBM14,RBM38,SAMD4B,SCRT1,SIK1,SKI,SKIL,SPEN,SRF,STK40,TACC1,TAF4,TENT5A,TOB2,TSC22D2,ZBTB11,ZFP948,ZSCAN20
GO:BP	negative regulation of signal transduction	GO:0009968	FALSE	0.000160888	3.79348	1255	116	18	27334	ATF3,BMT2,CASTOR2,DUSP4,DUSP5,DUSP6,DYRK3,EGR1,ERRFI1,MFHAS1,NR4A2,PER1,PTPN1,RASL11B,SAG,SIAH2,SKI,SKIL
GO:BP	tissue development	GO:0009888	FALSE	0.000167498	3.77599	2086	116	24	27334	APOLD1,ARID5A,ATF3,DUSP4,DUSP5,EGR1,ERRFI1,FMN1,FOSL2,HOMER1,IPMK,KDM6B,KLF2,LUZP1,NAB2,NR4A3,PRRX1,RARA,SIK1,SKI,SKIL,SLC25A25,SRF,TENT5A
GO:BP	negative regulation of signaling	GO:0023057	FALSE	0.000167498	3.77599	1390	116	19	27334	ATF3,BMT2,CASTOR2,DUSP4,DUSP5,DUSP6,DYRK3,EGR1,ERRFI1,MFHAS1,NR4A2,PER1,PTPN1,RASL11B,SAG,SIAH2,SKI,SKIL,SRF
GO:BP	negative regulation of cell communication	GO:0010648	FALSE	0.000170967	3.76709	1393	116	19	27334	ATF3,BMT2,CASTOR2,DUSP4,DUSP5,DUSP6,DYRK3,EGR1,ERRFI1,MFHAS1,NR4A2,PER1,PTPN1,RASL11B,SAG,SIAH2,SKI,SKIL,SRF
GO:BP	protein dephosphorylation	GO:0006470	FALSE	0.000320354	3.49437	250	116	8	27334	DUSP4,DUSP5,DUSP6,FAM220A,MFHAS1,MTMR4,NUAK1,PTPN1
GO:BP	negative regulation of MAPK cascade	GO:0043409	FALSE	0.000325024	3.48808	180	116	7	27334	ATF3,DUSP4,DUSP5,DUSP6,ERRFI1,PER1,PTPN1
GO:BP	regulation of MAPK cascade	GO:0043408	FALSE	0.000352347	3.45303	727	116	13	27334	ATF3,CRKL,DUSP4,DUSP5,DUSP6,ERRFI1,GADD45B,MAP3K13,MFHAS1,PER1,PTPN1,RARA,STK40
GO:BP	cellular response to nutrient levels	GO:0031669	FALSE	0.000358659	3.44532	255	116	8	27334	ATF3,BMT2,CHKA,NUAK1,PDK4,PRKAB2,SIK1,SRF
GO:BP	animal organ development	GO:0048513	FALSE	0.000358659	3.44532	3307	116	31	27334	ARID5A,ATF3,CCDC134,CRKL,DUSP6,EGR1,ERRFI1,FMN1,FOSL2,HOMER1,IRS2,KDM6B,KDM7A,KLF2,KMT2A,LUZP1,NAB2,NR4A2,NR4A3,PRRX1,RARA,SBK1,SIK1,SKI,SKIL,SLC25A25,SRF,STK40,TACC1,TAF4,TENT5A
GO:BP	regulation of signaling	GO:0023051	FALSE	0.000523438	3.28113	3542	116	32	27334	ARHGEF3,ATF3,BMT2,CASTOR2,CRKL,DUSP4,DUSP5,DUSP6,DYRK3,EGR1,ERRFI1,F3,GADD45B,HOMER1,IRS2,KLF2,KMT2A,MAP3K13,MFHAS1,NPAS4,NR4A2,PER1,PRRX1,PTPN1,RARA,RASL11B,SAG,SIAH2,SKI,SKIL,SRF,STK40
GO:BP	regulation of cell communication	GO:0010646	FALSE	0.000533482	3.27288	3547	116	32	27334	ARHGEF3,ATF3,BMT2,CASTOR2,CRKL,DUSP4,DUSP5,DUSP6,DYRK3,EGR1,ERRFI1,F3,GADD45B,HOMER1,IRS2,KLF2,KMT2A,MAP3K13,MFHAS1,NPAS4,NR4A2,PER1,PRRX1,PTPN1,RARA,RASL11B,SAG,SIAH2,SKI,SKIL,SRF,STK40
GO:BP	regulation of molecular function	GO:0065009	FALSE	0.000552226	3.25788	3050	116	29	27334	ARHGEF3,BTAF1,CCNT1,CDK12,CRKL,DNAJB1,EGR1,ERRFI1,F3,FAM220A,GADD45B,GEM,HOMER1,IRS2,KMT2A,MAP3K13,NAB2,NR4A2,NUAK1,PPRC1,PRKAB2,PTPN1,RARA,SIAH2,SIK1,SKI,SLX4,SRF,TRIO
GO:BP	cellular response to hormone stimulus	GO:0032870	FALSE	0.000566533	3.24677	654	116	12	27334	ARID5A,ERRFI1,FOSB,IRS2,KDM3A,NPAS4,NR4A2,NR4A3,PDK4,PER1,PTPN1,RARA
GO:BP	intracellular signal transduction	GO:0035556	FALSE	0.000722778	3.141	2608	116	26	27334	ARHGEF3,ATF3,BMT2,CASTOR2,CRKL,DUSP4,DUSP5,DUSP6,DYRK3,ERRFI1,F3,GADD45B,MAP3K13,MFHAS1,MKNK2,NUAK1,PER1,PTPN1,RARA,RBM14,RBM38,SIK1,SIK2,SKI,SKIL,STK40
GO:BP	negative regulation of ERK1 and ERK2 cascade	GO:0070373	FALSE	0.000730251	3.13653	84	116	5	27334	ATF3,DUSP4,DUSP6,ERRFI1,PTPN1
GO:BP	regulation of phosphorus metabolic process	GO:0051174	FALSE	0.000942408	3.02576	1452	116	18	27334	CBFA2T3,CCNT1,CDK12,CRKL,DUSP6,EGR1,ERRFI1,GADD45B,IRS2,MAP3K13,MFHAS1,MTMR4,NAB2,NUAK1,PDK4,PTPN1,RARA,WDFY2
GO:BP	MAPK cascade	GO:0000165	FALSE	0.000942408	3.02576	808	116	13	27334	ATF3,CRKL,DUSP4,DUSP5,DUSP6,ERRFI1,GADD45B,MAP3K13,MFHAS1,PER1,PTPN1,RARA,STK40
GO:BP	regulation of phosphate metabolic process	GO:0019220	FALSE	0.000942408	3.02576	1451	116	18	27334	CBFA2T3,CCNT1,CDK12,CRKL,DUSP6,EGR1,ERRFI1,GADD45B,IRS2,MAP3K13,MFHAS1,MTMR4,NAB2,NUAK1,PDK4,PTPN1,RARA,WDFY2
GO:BP	regulation of signal transduction	GO:0009966	FALSE	0.000942408	3.02576	2980	116	28	27334	ARHGEF3,ATF3,BMT2,CASTOR2,CRKL,DUSP4,DUSP5,DUSP6,DYRK3,EGR1,ERRFI1,F3,GADD45B,HOMER1,KLF2,MAP3K13,MFHAS1,NR4A2,PER1,PRRX1,PTPN1,RARA,RASL11B,SAG,SIAH2,SKI,SKIL,STK40
GO:BP	histone modification	GO:0016570	FALSE	0.000942408	3.02576	480	116	10	27334	ARID5A,ELK4,KDM3A,KDM6B,KDM7A,KMT2A,PER1,PRDM2,RBM14,TAF4
GO:BP	circulatory system development	GO:0072359	FALSE	0.00104049	2.98276	1193	116	16	27334	APOLD1,CCDC134,CRKL,DUSP6,EGR1,EGR3,ERRFI1,F3,KDM6B,KLF2,LUZP1,PRRX1,RARA,SIK1,SKI,SRF
GO:BP	response to extracellular stimulus	GO:0009991	FALSE	0.00107304	2.96939	594	116	11	27334	ATF3,BMT2,CHKA,NR4A2,NUAK1,PDK4,PRKAB2,RARA,SIK1,SLC25A25,SRF
GO:BP	cellular response to external stimulus	GO:0071496	FALSE	0.00111912	2.95112	395	116	9	27334	ATF3,BMT2,CHKA,NR4A2,NUAK1,PDK4,PRKAB2,SIK1,SRF
GO:BP	nervous system development	GO:0007399	FALSE	0.00112892	2.94734	2530	116	25	27334	BHLHE22,CCDC134,CRKL,EGR3,ELAVL3,IPMK,IRS2,KDM6B,KDM7A,LUZP1,MAP3K13,NAB2,NPAS4,NR4A2,NR4A3,PRRX1,RARA,SBK1,SCRT1,SKI,SKIL,SPEN,SRF,TACC1,TRIO
GO:BP	hippocampus development	GO:0021766	FALSE	0.00147326	2.83172	99	116	5	27334	CRKL,KDM6B,NR4A3,RARA,SRF
GO:BP	regulation of type B pancreatic cell proliferation	GO:0061469	TRUE	0.00151518	2.81954	19	116	3	27334	ERRFI1,IRS2,NR4A3
GO:BP	negative regulation of response to stimulus	GO:0048585	FALSE	0.00151518	2.81954	1657	116	19	27334	ATF3,BMT2,CASTOR2,DUSP4,DUSP5,DUSP6,DYRK3,EGR1,ERRFI1,MFHAS1,NR4A2,NR4A3,PER1,PTPN1,RASL11B,SAG,SIAH2,SKI,SKIL
GO:BP	protein autophosphorylation	GO:0046777	FALSE	0.00153904	2.81275	237	116	7	27334	CDK12,CLK1,ERRFI1,MAP3K13,MKNK2,SIK1,SIK2
GO:BP	regulation of intracellular signal transduction	GO:1902531	FALSE	0.00153904	2.81275	1661	116	19	27334	ARHGEF3,ATF3,BMT2,CASTOR2,CRKL,DUSP4,DUSP5,DUSP6,DYRK3,ERRFI1,F3,GADD45B,MAP3K13,MFHAS1,PER1,PTPN1,RARA,SKIL,STK40
GO:BP	circadian rhythm	GO:0007623	FALSE	0.00158699	2.79943	239	116	7	27334	EGR1,HOMER1,KMT2A,NFIL3,PER1,SIAH2,SIK1
GO:BP	response to hormone	GO:0009725	FALSE	0.00158699	2.79943	983	116	14	27334	ARID5A,EGR1,ERRFI1,FOSB,IRS2,KDM3A,NPAS4,NR4A2,NR4A3,PDK4,PER1,PTPN1,RARA,SRF
GO:BP	negative regulation of intracellular signal transduction	GO:1902532	FALSE	0.00162469	2.78923	520	116	10	27334	ATF3,BMT2,CASTOR2,DUSP4,DUSP5,DUSP6,DYRK3,ERRFI1,PER1,PTPN1
GO:BP	regulation of ERK1 and ERK2 cascade	GO:0070372	FALSE	0.00202524	2.69352	336	116	8	27334	ATF3,CRKL,DUSP4,DUSP6,ERRFI1,MFHAS1,PTPN1,RARA
GO:BP	hemopoiesis	GO:0030097	FALSE	0.00214427	2.66872	1014	116	14	27334	CBFA2T3,CCDC134,DYRK3,EGR1,EGR3,IRF2BP2,KLF2,KMT2A,MFHAS1,MKNK2,NFIL3,RARA,SRF,TOB2
GO:BP	tube development	GO:0035295	FALSE	0.00256943	2.59016	1165	116	15	27334	APOLD1,CCDC134,CRKL,EGR3,ERRFI1,F3,FMN1,IPMK,KLF2,LUZP1,NR4A3,PRRX1,RARA,SRF,STK40
GO:BP	dephosphorylation	GO:0016311	FALSE	0.00256943	2.59016	349	116	8	27334	DUSP4,DUSP5,DUSP6,FAM220A,MFHAS1,MTMR4,NUAK1,PTPN1
GO:BP	response to nutrient levels	GO:0031667	FALSE	0.00286486	2.5429	560	116	10	27334	ATF3,BMT2,CHKA,NUAK1,PDK4,PRKAB2,RARA,SIK1,SLC25A25,SRF
GO:BP	ERK1 and ERK2 cascade	GO:0070371	FALSE	0.00312887	2.50461	360	116	8	27334	ATF3,CRKL,DUSP4,DUSP6,ERRFI1,MFHAS1,PTPN1,RARA
GO:BP	cellular response to starvation	GO:0009267	FALSE	0.00320068	2.49476	189	116	6	27334	ATF3,BMT2,CHKA,NUAK1,PDK4,SIK1
GO:BP	response to stress	GO:0006950	FALSE	0.00339935	2.4686	4131	116	33	27334	ARID5A,ATF3,BMT2,CBFA2T3,CHKA,DNAJB1,DNAJB5,DUSP6,DYRK3,EGR1,ERRFI1,F3,FOSL2,GADD45B,KDM6B,KLF2,MAP3K13,MFHAS1,NR4A2,NR4A3,NUAK1,PDK4,PER1,PRRX1,PTPN1,RBM14,RBM38,SIK1,SKIL,SLX4,SRF,TAF4,TSC22D2
GO:BP	anatomical structure formation involved in morphogenesis	GO:0048646	FALSE	0.00342248	2.46566	1201	116	15	27334	APOLD1,CCDC134,DUSP4,DUSP5,EGR3,F3,FMN1,IPMK,KDM6B,KLF2,LUZP1,NR4A3,RARA,SKIL,SRF
GO:BP	cellular response to corticotropin-releasing hormone stimulus	GO:0071376	FALSE	0.00344958	2.46223	5	116	2	27334	NR4A2,NR4A3
GO:BP	response to corticotropin-releasing hormone	GO:0043435	FALSE	0.00344958	2.46223	5	116	2	27334	NR4A2,NR4A3
GO:BP	formation of primary germ layer	GO:0001704	FALSE	0.0036765	2.43457	124	116	5	27334	DUSP4,DUSP5,KDM6B,NR4A3,SRF
GO:BP	muscle tissue development	GO:0060537	FALSE	0.0037969	2.42057	475	116	9	27334	ATF3,EGR1,HOMER1,KDM6B,RARA,SIK1,SKI,SKIL,SRF
GO:BP	pallium development	GO:0021543	FALSE	0.00401974	2.3958	199	116	6	27334	CRKL,KDM6B,NR4A3,RARA,SRF,TACC1
GO:BP	multicellular organismal homeostasis	GO:0048871	FALSE	0.0040622	2.39124	829	116	12	27334	DYRK3,EGR1,KDM3A,KDM6B,KLF2,KMT2A,MFHAS1,NR4A3,PDK4,PRKAB2,SKIL,SRF
GO:BP	cell development	GO:0048468	FALSE	0.0040622	2.39124	3114	116	27	27334	CBFA2T3,CCDC134,CRKL,DIAPH2,DYRK3,EGR1,EGR3,FOSL2,HOMER1,IRF2BP2,KDM3A,KLF2,KMT2A,MAP3K13,MFHAS1,MKNK2,NFIL3,NR4A2,NR4A3,PRRX1,RARA,SKI,SKIL,SPEN,SRF,TOB2,TRIO
GO:BP	histone lysine demethylation	GO:0070076	FALSE	0.00421413	2.37529	28	116	3	27334	KDM3A,KDM6B,KDM7A
GO:BP	limbic system development	GO:0021761	FALSE	0.00423528	2.37312	129	116	5	27334	CRKL,KDM6B,NR4A3,RARA,SRF
GO:BP	intracellular receptor signaling pathway	GO:0030522	TRUE	0.00458959	2.33823	291	116	7	27334	CRKL,KDM3A,KLF2,NR4A2,NR4A3,PER1,RARA
GO:BP	histone demethylation	GO:0016577	FALSE	0.00458959	2.33823	29	116	3	27334	KDM3A,KDM6B,KDM7A
GO:BP	enzyme-linked receptor protein signaling pathway	GO:0007167	TRUE	0.00469537	2.32833	975	116	13	27334	CRKL,EGR1,ERRFI1,F3,IRS2,MTMR4,NR4A3,PDK4,PTPN1,RASL11B,RBM14,SKI,SKIL
GO:BP	histone H3-K27 demethylation	GO:0071557	FALSE	0.00474443	2.32382	6	116	2	27334	KDM6B,KDM7A
GO:BP	positive regulation of tau-protein kinase activity	GO:1902949	TRUE	0.00474443	2.32382	6	116	2	27334	EGR1,NAB2
GO:BP	peptidyl-amino acid modification	GO:0018193	FALSE	0.00494879	2.3055	1256	116	15	27334	ARID5A,CHKA,CLK1,DYRK3,EGR1,ERRFI1,KDM3A,KMT2A,MAP3K13,MKNK2,P4HA1,PER1,PTPN1,SBK1,TAF4
GO:BP	regulation of response to stimulus	GO:0048583	FALSE	0.00494979	2.30541	4058	116	32	27334	ARHGEF3,ARID5A,ATF3,BMT2,CASTOR2,CRKL,DUSP4,DUSP5,DUSP6,DYRK3,EGR1,ERRFI1,F3,GADD45B,HOMER1,KLF2,MAP3K13,MFHAS1,NR4A2,NR4A3,PER1,PRRX1,PTPN1,RARA,RASL11B,RBM14,SAG,SIAH2,SKI,SKIL,STK40,TAF4
GO:BP	regulation of protein metabolic process	GO:0051246	FALSE	0.00501562	2.29968	2657	116	24	27334	ARID5A,CBFA2T3,CCNT1,CDK12,CRKL,DUSP6,EGR1,ERRFI1,F3,GADD45B,KDM3A,KLF2,KMT2A,MAP3K13,MFHAS1,MKNK2,NAB2,NUAK1,PER1,PTPN1,RARA,SAMD4B,SIAH2,WDFY2
GO:BP	multicellular organismal process	GO:0032501	FALSE	0.00503133	2.29832	9100	116	57	27334	APOLD1,ARID5A,BHLHE22,CCDC134,CRKL,DIAPH2,DUSP4,DUSP5,DUSP6,DYRK3,EGR1,EGR3,ELAVL3,ERRFI1,F3,FMN1,FOSB,HOMER1,IPMK,IRF2BP2,IRS2,KDM3A,KDM6B,KDM7A,KLF2,KMT2A,LUZP1,MAP3K13,MED7,MFHAS1,NAB2,NFIL3,NPAS4,NR4A2,NR4A3,PDK4,PER1,PRDM2,PRKAB2,PRRX1,RARA,SBK1,SCRT1,SIAH2,SIK1,SKI,SKIL,SLC19A2,SLC25A25,SPEN,SRF,STK40,TACC1,TAF4,TENT5A,TOB2,TRIO
GO:BP	protein dealkylation	GO:0008214	FALSE	0.00577681	2.23831	32	116	3	27334	KDM3A,KDM6B,KDM7A
GO:BP	protein demethylation	GO:0006482	FALSE	0.00577681	2.23831	32	116	3	27334	KDM3A,KDM6B,KDM7A
GO:BP	retinoic acid receptor signaling pathway	GO:0048384	FALSE	0.00621537	2.20653	33	116	3	27334	CRKL,KLF2,RARA
GO:BP	trachea cartilage development	GO:0060534	FALSE	0.00621537	2.20653	7	116	2	27334	RARA,SRF
GO:BP	type B pancreatic cell proliferation	GO:0044342	FALSE	0.00621537	2.20653	33	116	3	27334	ERRFI1,IRS2,NR4A3
GO:BP	regulation of multicellular organismal process	GO:0051239	FALSE	0.00650701	2.18662	3230	116	27	27334	APOLD1,ARID5A,DUSP5,DUSP6,EGR1,EGR3,ERRFI1,F3,HOMER1,IRS2,KDM3A,KDM6B,KLF2,MAP3K13,MFHAS1,NR4A2,NR4A3,PDK4,PER1,PRKAB2,RARA,SKI,SKIL,SPEN,SRF,TENT5A,TOB2
GO:BP	regulation of protein modification process	GO:0031399	FALSE	0.00666908	2.17593	1594	116	17	27334	ARID5A,CCNT1,CDK12,CRKL,DUSP6,EGR1,ERRFI1,GADD45B,KDM3A,KMT2A,MAP3K13,MFHAS1,NAB2,NUAK1,PTPN1,SIAH2,WDFY2
GO:BP	peptidyl-tyrosine dephosphorylation	GO:0035335	FALSE	0.00666998	2.17588	34	116	3	27334	DUSP5,DUSP6,PTPN1
GO:BP	response to oxygen-containing compound	GO:1901700	FALSE	0.00681288	2.16667	2065	116	20	27334	ARID5A,CASTOR2,CRKL,EGR1,ERRFI1,FOSB,FOSL2,HOMER1,IRS2,KDM6B,KLF2,NPAS4,NR4A2,NR4A3,PDK4,PER1,PRDM2,PTPN1,RARA,SRF
GO:BP	striated muscle cell differentiation	GO:0051146	FALSE	0.00694178	2.15853	318	116	7	27334	HOMER1,KDM6B,RARA,RBM38,SIK1,SKI,SRF
GO:BP	response to starvation	GO:0042594	FALSE	0.00705439	2.15154	228	116	6	27334	ATF3,BMT2,CHKA,NUAK1,PDK4,SIK1
GO:BP	vasculature development	GO:0001944	FALSE	0.00721674	2.14166	771	116	11	27334	APOLD1,CCDC134,CRKL,EGR1,EGR3,ERRFI1,F3,KLF2,LUZP1,PRRX1,SRF
GO:BP	regulation of cell population proliferation	GO:0042127	FALSE	0.00780925	2.10739	1775	116	18	27334	ATF3,CBFA2T3,CRKL,EGR1,EGR3,ERRFI1,ETV3,F3,FOSL2,IRS2,KMT2A,NR4A3,PRRX1,RARA,RBM38,SKI,SRF,TOB2
GO:BP	tube morphogenesis	GO:0035239	FALSE	0.00829218	2.08133	915	116	12	27334	APOLD1,CCDC134,EGR3,F3,FMN1,IPMK,KLF2,LUZP1,NR4A3,PRRX1,RARA,SRF
GO:BP	brain development	GO:0007420	FALSE	0.00886183	2.05248	792	116	11	27334	CCDC134,CRKL,IRS2,KDM6B,KDM7A,NR4A2,NR4A3,RARA,SBK1,SRF,TACC1
GO:BP	negative regulation of phosphorus metabolic process	GO:0010563	FALSE	0.0100764	1.9967	446	116	8	27334	CBFA2T3,CRKL,DUSP6,ERRFI1,GADD45B,IRS2,MFHAS1,PTPN1
GO:BP	negative regulation of phosphate metabolic process	GO:0045936	FALSE	0.0100764	1.9967	446	116	8	27334	CBFA2T3,CRKL,DUSP6,ERRFI1,GADD45B,IRS2,MFHAS1,PTPN1
GO:BP	regulation of transcription from RNA polymerase II promoter in response to stress	GO:0043618	FALSE	0.010182	1.99217	40	116	3	27334	ATF3,EGR1,KLF2
GO:BP	regulation of p38MAPK cascade	GO:1900744	TRUE	0.0108887	1.96302	41	116	3	27334	GADD45B,MFHAS1,PER1
GO:BP	rhythmic process	GO:0048511	FALSE	0.0119198	1.92373	352	116	7	27334	EGR1,HOMER1,KMT2A,NFIL3,PER1,SIAH2,SIK1
GO:BP	regulation of developmental process	GO:0050793	FALSE	0.0123356	1.90884	2681	116	23	27334	APOLD1,CDK12,CRKL,DUSP6,EGR3,ERRFI1,F3,KDM3A,KLF2,MAP3K13,NAB2,PRRX1,RARA,RBM38,SIK1,SKI,SKIL,SPEN,SRF,TENT5A,TOB2,TRIO,WDFY2
GO:BP	regulation of DNA-templated transcription in response to stress	GO:0043620	FALSE	0.0129543	1.88759	44	116	3	27334	ATF3,EGR1,KLF2
GO:BP	regulation of fatty acid oxidation	GO:0046320	TRUE	0.0129543	1.88759	44	116	3	27334	IRS2,NR4A3,PDK4
GO:BP	long-term memory	GO:0007616	TRUE	0.0129543	1.88759	44	116	3	27334	EGR1,NPAS4,SRF
GO:BP	head development	GO:0060322	FALSE	0.0139949	1.85403	844	116	11	27334	CCDC134,CRKL,IRS2,KDM6B,KDM7A,NR4A2,NR4A3,RARA,SBK1,SRF,TACC1
GO:BP	regulation of cell differentiation	GO:0045595	FALSE	0.014121	1.85013	1723	116	17	27334	APOLD1,CDK12,EGR3,ERRFI1,KDM3A,MAP3K13,RARA,RBM38,SIK1,SKI,SKIL,SPEN,SRF,TENT5A,TOB2,TRIO,WDFY2
GO:BP	histone H3 deacetylation	GO:0070932	TRUE	0.014121	1.85013	11	116	2	27334	ELK4,PER1
GO:BP	programmed cell death	GO:0012501	FALSE	0.0149395	1.82566	2054	116	19	27334	ATF3,CRKL,DUSP6,DYRK3,EGR1,EGR3,GADD45B,IPMK,IRS2,MKNK2,NR4A2,NR4A3,PDK4,PTPN1,RARA,SIAH2,SIK1,SKIL,STK40
GO:BP	muscle structure development	GO:0061061	FALSE	0.0150428	1.82267	723	116	10	27334	ATF3,EGR1,HOMER1,KDM6B,RARA,RBM38,SIK1,SKI,SKIL,SRF
GO:BP	regulation of TORC1 signaling	GO:1903432	TRUE	0.0161684	1.79133	48	116	3	27334	BMT2,CASTOR2,DYRK3
GO:BP	skin morphogenesis	GO:0043589	TRUE	0.0163584	1.78626	12	116	2	27334	ERRFI1,SRF
GO:BP	regulation of tau-protein kinase activity	GO:1902947	FALSE	0.0163584	1.78626	12	116	2	27334	EGR1,NAB2
GO:BP	regulation of phosphorylation	GO:0042325	FALSE	0.0167651	1.77559	1294	116	14	27334	CBFA2T3,CCNT1,CDK12,CRKL,DUSP6,EGR1,ERRFI1,GADD45B,IRS2,MAP3K13,NAB2,PTPN1,RARA,WDFY2
GO:BP	positive regulation of transcription elongation by RNA polymerase II	GO:0032968	FALSE	0.0168065	1.77452	49	116	3	27334	CCNT1,CDK12,MED7
GO:BP	blood vessel development	GO:0001568	FALSE	0.0171617	1.76544	739	116	10	27334	APOLD1,CCDC134,CRKL,EGR1,EGR3,F3,KLF2,LUZP1,PRRX1,SRF
GO:BP	anatomical structure morphogenesis	GO:0009653	FALSE	0.0174941	1.75711	2769	116	23	27334	APOLD1,CCDC134,CRKL,DUSP4,DUSP5,EGR3,ERRFI1,F3,FMN1,IPMK,KDM6B,KLF2,LUZP1,MAP3K13,NAB2,NR4A2,NR4A3,PRRX1,RARA,SKIL,SRF,STK40,TRIO
GO:BP	response to organic cyclic compound	GO:0014070	FALSE	0.017949	1.74596	1159	116	13	27334	DUSP6,EGR1,ERRFI1,FOSB,FOSL2,HOMER1,KDM3A,KLF2,NPAS4,NR4A3,PER1,PRDM2,RARA
GO:BP	regulation of apoptotic process	GO:0042981	FALSE	0.0179833	1.74513	1614	116	16	27334	ATF3,DUSP6,DYRK3,EGR1,EGR3,GADD45B,IRS2,NR4A2,NR4A3,PDK4,PTPN1,RARA,SIAH2,SIK1,SKIL,STK40
GO:BP	cellular response to peptide	GO:1901653	FALSE	0.0179833	1.74513	385	116	7	27334	ERRFI1,IRS2,KLF2,NR4A2,NR4A3,PDK4,PTPN1
GO:BP	response to growth factor	GO:0070848	FALSE	0.018117	1.74191	747	116	10	27334	CRKL,DUSP6,EGR1,EGR3,ERRFI1,MTMR4,PTPN1,RASL11B,SKI,SKIL
GO:BP	p38MAPK cascade	GO:0038066	FALSE	0.0182058	1.73979	51	116	3	27334	GADD45B,MFHAS1,PER1
GO:BP	histone H3-K9 demethylation	GO:0033169	FALSE	0.0183004	1.73754	13	116	2	27334	KDM3A,KDM7A
GO:BP	negative regulation of phosphorylation	GO:0042326	FALSE	0.0183894	1.73543	388	116	7	27334	CBFA2T3,CRKL,DUSP6,ERRFI1,GADD45B,IRS2,PTPN1
GO:BP	regulation of kinase activity	GO:0043549	FALSE	0.0201727	1.69524	760	116	10	27334	CCNT1,CDK12,EGR1,ERRFI1,GADD45B,IRS2,MAP3K13,NAB2,PTPN1,RARA
GO:BP	cell population proliferation	GO:0008283	FALSE	0.0202286	1.69403	2124	116	19	27334	ATF3,CBFA2T3,CRKL,EGR1,EGR3,ERRFI1,ETV3,F3,FOSL2,IRS2,KMT2A,NR4A3,PRRX1,RARA,RBM38,SKI,SRF,TACC1,TOB2
GO:BP	gastrulation	GO:0007369	FALSE	0.0206204	1.6857	197	116	5	27334	DUSP4,DUSP5,KDM6B,NR4A3,SRF
GO:BP	phosphorylation of RNA polymerase II C-terminal domain	GO:0070816	FALSE	0.0206621	1.68483	14	116	2	27334	CCNT1,CDK12
GO:BP	positive regulation of extrinsic apoptotic signaling pathway via death domain receptors	GO:1902043	TRUE	0.0206621	1.68483	14	116	2	27334	ATF3,SKIL
GO:BP	regulation of programmed cell death	GO:0043067	FALSE	0.0206726	1.68461	1644	116	16	27334	ATF3,DUSP6,DYRK3,EGR1,EGR3,GADD45B,IRS2,NR4A2,NR4A3,PDK4,PTPN1,RARA,SIAH2,SIK1,SKIL,STK40
GO:BP	connective tissue development	GO:0061448	FALSE	0.0207893	1.68216	293	116	6	27334	ARID5A,EGR1,PRRX1,RARA,SLC25A25,SRF
GO:BP	cellular response to oxygen-containing compound	GO:1901701	FALSE	0.0227856	1.64234	1504	116	15	27334	ARID5A,CASTOR2,CRKL,EGR1,ERRFI1,IRS2,KDM6B,KLF2,NPAS4,NR4A2,NR4A3,PDK4,PTPN1,RARA,SRF
GO:BP	embryonic morphogenesis	GO:0048598	FALSE	0.0229581	1.63906	647	116	9	27334	DUSP4,DUSP5,IPMK,KDM6B,LUZP1,NR4A3,PRRX1,RARA,SRF
GO:BP	telencephalon development	GO:0021537	FALSE	0.0234685	1.62951	301	116	6	27334	CRKL,KDM6B,NR4A3,RARA,SRF,TACC1
GO:BP	apoptotic process	GO:0006915	FALSE	0.0236934	1.62537	1995	116	18	27334	ATF3,CRKL,DUSP6,DYRK3,EGR1,EGR3,GADD45B,IRS2,MKNK2,NR4A2,NR4A3,PDK4,PTPN1,RARA,SIAH2,SIK1,SKIL,STK40
GO:BP	central nervous system development	GO:0007417	FALSE	0.0253243	1.59646	1070	116	12	27334	CCDC134,CRKL,IRS2,KDM6B,KDM7A,NR4A2,NR4A3,RARA,SBK1,SRF,TACC1,TRIO
GO:BP	positive regulation of DNA-templated transcription, elongation	GO:0032786	FALSE	0.0257581	1.58909	59	116	3	27334	CCNT1,CDK12,MED7
GO:BP	TORC1 signaling	GO:0038202	FALSE	0.0269031	1.5702	60	116	3	27334	BMT2,CASTOR2,DYRK3
GO:BP	cellular response to glucose starvation	GO:0042149	FALSE	0.0279441	1.55371	61	116	3	27334	CHKA,NUAK1,SIK1
GO:BP	platelet-derived growth factor receptor signaling pathway	GO:0048008	TRUE	0.0279441	1.55371	61	116	3	27334	F3,NR4A3,PTPN1
GO:BP	response to peptide	GO:1901652	FALSE	0.0282218	1.54942	544	116	8	27334	EGR1,ERRFI1,IRS2,KLF2,NR4A2,NR4A3,PDK4,PTPN1
GO:BP	response to organic substance	GO:0010033	FALSE	0.0293273	1.53273	3453	116	26	27334	ARID5A,ATF3,CASTOR2,CRKL,DNAJB5,DUSP6,EGR1,ERRFI1,ETV3,FOSB,FOSL2,HOMER1,IRS2,KDM3A,KLF2,NFIL3,NPAS4,NR4A2,NR4A3,PDK4,PER1,PRDM2,PTPN1,RARA,SKIL,SRF
GO:BP	muscle cell differentiation	GO:0042692	FALSE	0.0303543	1.51778	431	116	7	27334	HOMER1,KDM6B,RARA,RBM38,SIK1,SKI,SRF
GO:BP	embryo development	GO:0009790	FALSE	0.0309511	1.50932	1251	116	13	27334	CCDC134,DUSP4,DUSP5,IPMK,KDM6B,KLF2,KMT2A,LUZP1,NR4A3,PRRX1,RARA,SKIL,SRF
GO:BP	circadian regulation of gene expression	GO:0032922	FALSE	0.0310377	1.50811	64	116	3	27334	EGR1,KMT2A,PER1
GO:BP	positive regulation of molecular function	GO:0044093	FALSE	0.0310377	1.50811	1563	116	15	27334	CCNT1,CRKL,DNAJB1,EGR1,F3,FAM220A,KMT2A,MAP3K13,NAB2,NR4A2,PPRC1,PTPN1,RARA,SKI,SRF
GO:BP	positive regulation of transcription initiation by RNA polymerase II	GO:0060261	FALSE	0.0310377	1.50811	64	116	3	27334	MED7,SRF,TAF4
GO:BP	myotube differentiation	GO:0014902	FALSE	0.0311132	1.50705	134	116	4	27334	HOMER1,RBM38,SIK1,SKI
GO:BP	positive regulation of multicellular organismal process	GO:0051240	FALSE	0.0312819	1.50471	1892	116	17	27334	ARID5A,DUSP5,EGR1,EGR3,F3,IRS2,KDM3A,KDM6B,MAP3K13,NR4A3,PRKAB2,RARA,SKIL,SPEN,SRF,TENT5A,TOB2
GO:BP	cellular response to peptide hormone stimulus	GO:0071375	FALSE	0.0314414	1.5025	324	116	6	27334	ERRFI1,IRS2,NR4A2,NR4A3,PDK4,PTPN1
GO:BP	cell death	GO:0008219	FALSE	0.0314414	1.5025	2231	116	19	27334	ATF3,CRKL,DUSP6,DYRK3,EGR1,EGR3,GADD45B,IPMK,IRS2,MKNK2,NR4A2,NR4A3,PDK4,PTPN1,RARA,SIAH2,SIK1,SKIL,STK40
GO:BP	forebrain development	GO:0030900	FALSE	0.0322772	1.4911	439	116	7	27334	CRKL,KDM6B,NR4A2,NR4A3,RARA,SRF,TACC1
GO:BP	regulation of miRNA transcription	GO:1902893	FALSE	0.0328401	1.4836	66	116	3	27334	EGR1,RARA,SRF
GO:BP	myeloid cell differentiation	GO:0030099	FALSE	0.0328401	1.4836	441	116	7	27334	CBFA2T3,DYRK3,KLF2,MFHAS1,RARA,SRF,TOB2
GO:BP	positive regulation of transcription from RNA polymerase II promoter in response to stress	GO:0036003	FALSE	0.0339445	1.46923	19	116	2	27334	ATF3,KLF2
GO:BP	miRNA transcription	GO:0061614	FALSE	0.0339761	1.46883	67	116	3	27334	EGR1,RARA,SRF
GO:BP	cellular response to organic substance	GO:0071310	FALSE	0.0354891	1.4499	2434	116	20	27334	ARID5A,ATF3,CASTOR2,CRKL,EGR1,ERRFI1,ETV3,FOSB,IRS2,KDM3A,KLF2,NFIL3,NPAS4,NR4A2,NR4A3,PDK4,PER1,PTPN1,RARA,SRF
GO:BP	negative regulation of TORC1 signaling	GO:1904262	FALSE	0.0369661	1.4322	20	116	2	27334	BMT2,CASTOR2
GO:BP	trachea development	GO:0060438	FALSE	0.0369661	1.4322	20	116	2	27334	RARA,SRF
GO:BP	erythrocyte differentiation	GO:0030218	FALSE	0.0371332	1.43024	143	116	4	27334	DYRK3,KLF2,MFHAS1,SRF
GO:BP	cellular response to nitrogen compound	GO:1901699	TRUE	0.0371332	1.43024	846	116	10	27334	CASTOR2,CRKL,EGR1,ERRFI1,IRS2,KLF2,NR4A2,NR4A3,PDK4,PTPN1
GO:BP	regulation of transcription elongation by RNA polymerase II	GO:0034243	FALSE	0.0373318	1.42792	70	116	3	27334	CCNT1,CDK12,MED7
GO:BP	regulation of transcription initiation by RNA polymerase II	GO:0060260	FALSE	0.0373318	1.42792	70	116	3	27334	MED7,SRF,TAF4
GO:BP	regulation of cellular response to stress	GO:0080135	FALSE	0.0381818	1.41814	713	116	9	27334	DYRK3,GADD45B,MFHAS1,NR4A3,PER1,PRRX1,PTPN1,SKIL,TAF4
GO:BP	positive regulation of DNA-templated transcription initiation	GO:2000144	FALSE	0.0382144	1.41777	71	116	3	27334	MED7,SRF,TAF4
GO:BP	mesoderm formation	GO:0001707	FALSE	0.0382144	1.41777	71	116	3	27334	KDM6B,NR4A3,SRF
GO:BP	cardiac muscle cell differentiation	GO:0055007	FALSE	0.0382144	1.41777	145	116	4	27334	KDM6B,RARA,SIK1,SRF
GO:BP	cellular response to growth factor stimulus	GO:0071363	FALSE	0.0393086	1.40551	718	116	9	27334	CRKL,EGR1,EGR3,ERRFI1,MTMR4,PTPN1,RASL11B,SKI,SKIL
GO:BP	demethylation	GO:0070988	FALSE	0.0394266	1.40421	72	116	3	27334	KDM3A,KDM6B,KDM7A
GO:BP	small molecule biosynthetic process	GO:0044283	FALSE	0.0411478	1.38565	591	116	8	27334	ATF3,EGR1,IPMK,KDM3A,PDK4,PRKAB2,SIK1,TPK1
GO:BP	negative regulation of miRNA transcription	GO:1902894	FALSE	0.0413251	1.38379	22	116	2	27334	RARA,SRF
GO:BP	response to peptide hormone	GO:0043434	FALSE	0.0413251	1.38379	467	116	7	27334	EGR1,ERRFI1,IRS2,NR4A2,NR4A3,PDK4,PTPN1
GO:BP	mesoderm morphogenesis	GO:0048332	FALSE	0.0413251	1.38379	74	116	3	27334	KDM6B,NR4A3,SRF
GO:BP	regulation of catalytic activity	GO:0050790	FALSE	0.0413251	1.38379	2309	116	19	27334	ARHGEF3,CCNT1,CDK12,CRKL,EGR1,ERRFI1,F3,GADD45B,IRS2,MAP3K13,NAB2,NR4A2,NUAK1,PRKAB2,PTPN1,RARA,SIAH2,SLX4,TRIO
GO:BP	cellular response to stimulus	GO:0051716	FALSE	0.0413251	1.38379	8905	116	52	27334	ARHGEF3,ARID5A,ATF3,BMT2,CASTOR2,CHKA,CRKL,DNAJB1,DUSP4,DUSP5,DUSP6,DYRK3,EGR1,EGR3,ERRFI1,ETV3,F3,FOSB,GADD45B,HOMER1,IRS2,KDM3A,KDM6B,KLF2,MAP3K13,MFHAS1,MKNK2,MTMR4,NFIL3,NPAS4,NR4A2,NR4A3,NUAK1,PDK4,PER1,PRKAB2,PRRX1,PTPN1,RARA,RASL11B,RBM14,RBM38,SAG,SIAH2,SIK1,SIK2,SKI,SKIL,SLX4,SRF,STK40,TAF4
GO:BP	stress-activated protein kinase signaling cascade	GO:0031098	FALSE	0.0413251	1.38379	243	116	5	27334	ERRFI1,GADD45B,MAP3K13,MFHAS1,PER1
GO:BP	regulation of anoikis	GO:2000209	FALSE	0.0413251	1.38379	22	116	2	27334	PDK4,SIK1
GO:BP	positive regulation of fatty acid oxidation	GO:0046321	FALSE	0.0413251	1.38379	22	116	2	27334	IRS2,NR4A3
GO:BP	Sertoli cell fate commitment	GO:0060010	TRUE	0.0423964	1.37267	1	116	1	27334	RARA
GO:BP	positive regulation of cerebral blood circulation	GO:0120277	FALSE	0.0423964	1.37267	1	116	1	27334	DUSP5
GO:BP	regulation of cerebral blood circulation	GO:0120276	TRUE	0.0423964	1.37267	1	116	1	27334	DUSP5
GO:BP	cerebral blood circulation	GO:0120275	FALSE	0.0423964	1.37267	1	116	1	27334	DUSP5
GO:BP	positive regulation of glomerular metanephric mesangial cell proliferation	GO:0072303	TRUE	0.0423964	1.37267	1	116	1	27334	EGR1
GO:BP	regulation of metanephric glomerular mesangial cell proliferation	GO:0072301	FALSE	0.0423964	1.37267	1	116	1	27334	EGR1
GO:BP	positive regulation of post-translational protein modification	GO:1901875	TRUE	0.0423964	1.37267	1	116	1	27334	EGR1
GO:BP	formaldehyde biosynthetic process	GO:0046293	FALSE	0.0423964	1.37267	1	116	1	27334	KDM3A
GO:BP	homeostasis of number of cells	GO:0048872	FALSE	0.0423964	1.37267	355	116	6	27334	DYRK3,KLF2,KMT2A,MFHAS1,SKIL,SRF
GO:BP	response to mycophenolic acid	GO:0071505	FALSE	0.0423964	1.37267	1	116	1	27334	EGR1
GO:BP	pyruvate oxidation	GO:0009444	TRUE	0.0423964	1.37267	1	116	1	27334	NR4A3
GO:BP	regulation of cell death	GO:0010941	FALSE	0.0423964	1.37267	1813	116	16	27334	ATF3,DUSP6,DYRK3,EGR1,EGR3,GADD45B,IRS2,NR4A2,NR4A3,PDK4,PTPN1,RARA,SIAH2,SIK1,SKIL,STK40
GO:BP	neural fold bending	GO:0021503	TRUE	0.0423964	1.37267	1	116	1	27334	LUZP1
GO:BP	cellular response to mycophenolic acid	GO:0071506	FALSE	0.0423964	1.37267	1	116	1	27334	EGR1
GO:BP	positive regulation of mast cell activation by Fc-epsilon receptor signaling pathway	GO:0038097	TRUE	0.0423964	1.37267	1	116	1	27334	NR4A3
GO:BP	erythrocyte homeostasis	GO:0034101	FALSE	0.0423964	1.37267	154	116	4	27334	DYRK3,KLF2,MFHAS1,SRF
GO:BP	regulation of cellular ketone metabolic process	GO:0010565	FALSE	0.0452222	1.34465	157	116	4	27334	EGR1,IRS2,NR4A3,PDK4
GO:BP	response to nitrogen compound	GO:1901698	FALSE	0.0452875	1.34402	1342	116	13	27334	CASTOR2,CRKL,EGR1,ERRFI1,FOSB,HOMER1,IRS2,KLF2,NR4A2,NR4A3,PDK4,PER1,PTPN1
GO:BP	regulation of transferase activity	GO:0051338	FALSE	0.045545	1.34156	890	116	10	27334	CCNT1,CDK12,EGR1,ERRFI1,GADD45B,IRS2,MAP3K13,NAB2,PTPN1,RARA
GO:BP	negative regulation of miRNA metabolic process	GO:2000629	FALSE	0.045545	1.34156	24	116	2	27334	RARA,SRF
GO:BP	regulation of miRNA metabolic process	GO:2000628	FALSE	0.045545	1.34156	79	116	3	27334	EGR1,RARA,SRF
GO:BP	regulation of DNA-templated transcription initiation	GO:2000142	FALSE	0.0470026	1.32788	80	116	3	27334	MED7,SRF,TAF4
GO:BP	fat cell differentiation	GO:0045444	FALSE	0.0471884	1.32616	257	116	5	27334	NR4A2,NR4A3,OSBPL11,TRIO,WDFY2
GO:BP	respiratory system development	GO:0060541	FALSE	0.0477875	1.32069	258	116	5	27334	ERRFI1,KLF2,RARA,SRF,STK40
GO:BP	cardiac muscle tissue development	GO:0048738	FALSE	0.0482476	1.31652	259	116	5	27334	KDM6B,RARA,SIK1,SKI,SRF
GO:BP	peptidyl-lysine dimethylation	GO:0018027	TRUE	0.0482476	1.31652	25	116	2	27334	KDM3A,KMT2A
GO:BP	regulation of DNA-templated transcription elongation	GO:0032784	FALSE	0.0494523	1.30581	82	116	3	27334	CCNT1,CDK12,MED7
GO:BP	chromatin organization	GO:0006325	TRUE	0.0495082	1.30532	624	116	8	27334	BAZ1A,BTAF1,KDM3A,KDM6B,KDM7A,KLF2,KMT2A,LMNB2
GO:CC	nucleoplasm	GO:0005654	TRUE	1.63684e-09	8.78599	3813	112	45	27387	ARID5A,ATF3,BTAF1,CBFA2T3,CCNT1,CDK12,CRKL,DNAJB1,DUSP4,DUSP6,DYRK3,EGR1,EGR3,ELK4,ETV3,FOSB,FOSL2,IPMK,IRF2BP2,KDM3A,KDM6B,KDM7A,KMT2A,MED7,MKNK2,NR4A2,NUAK1,OSBPL11,PER1,PPRC1,PRDM2,PRKAB2,PRRX1,RARA,RBM14,SCRT1,SIAH2,SKI,SKIL,SLX4,SPEN,SRF,STK40,TAF4,ZBTB11
GO:CC	intracellular organelle lumen	GO:0070013	FALSE	7.84531e-07	6.10539	6357	112	53	27387	ARID5A,ATF3,BAZ1A,BTAF1,CBFA2T3,CCNT1,CDK12,CRKL,DIAPH2,DNAJB1,DUSP4,DUSP6,DYRK3,EGR1,EGR3,ELK4,ETV3,FOSB,FOSL2,IPMK,IRF2BP2,KDM3A,KDM6B,KDM7A,KMT2A,LARS2,LMNB2,MED7,MKNK2,NR4A2,NUAK1,OSBPL11,P4HA1,PDK4,PER1,PPRC1,PRDM2,PRKAB2,PRRX1,PTPN1,RARA,RBM14,RNF213,SCRT1,SIAH2,SKI,SKIL,SLX4,SPEN,SRF,STK40,TAF4,ZBTB11
GO:CC	organelle lumen	GO:0043233	FALSE	7.84531e-07	6.10539	6358	112	53	27387	ARID5A,ATF3,BAZ1A,BTAF1,CBFA2T3,CCNT1,CDK12,CRKL,DIAPH2,DNAJB1,DUSP4,DUSP6,DYRK3,EGR1,EGR3,ELK4,ETV3,FOSB,FOSL2,IPMK,IRF2BP2,KDM3A,KDM6B,KDM7A,KMT2A,LARS2,LMNB2,MED7,MKNK2,NR4A2,NUAK1,OSBPL11,P4HA1,PDK4,PER1,PPRC1,PRDM2,PRKAB2,PRRX1,PTPN1,RARA,RBM14,RNF213,SCRT1,SIAH2,SKI,SKIL,SLX4,SPEN,SRF,STK40,TAF4,ZBTB11
GO:CC	membrane-enclosed lumen	GO:0031974	FALSE	7.84531e-07	6.10539	6358	112	53	27387	ARID5A,ATF3,BAZ1A,BTAF1,CBFA2T3,CCNT1,CDK12,CRKL,DIAPH2,DNAJB1,DUSP4,DUSP6,DYRK3,EGR1,EGR3,ELK4,ETV3,FOSB,FOSL2,IPMK,IRF2BP2,KDM3A,KDM6B,KDM7A,KMT2A,LARS2,LMNB2,MED7,MKNK2,NR4A2,NUAK1,OSBPL11,P4HA1,PDK4,PER1,PPRC1,PRDM2,PRKAB2,PRRX1,PTPN1,RARA,RBM14,RNF213,SCRT1,SIAH2,SKI,SKIL,SLX4,SPEN,SRF,STK40,TAF4,ZBTB11
GO:CC	transcription regulator complex	GO:0005667	TRUE	1.22008e-06	5.91361	527	112	14	27387	ARID5A,ATF3,ETV3,FOSL2,MED7,NFIL3,NPAS4,NR4A2,NR4A3,RARA,RBM14,SKIL,SPEN,TAF4
GO:CC	nuclear lumen	GO:0031981	FALSE	2.26394e-06	5.64514	5819	112	49	27387	ARID5A,ATF3,BAZ1A,BTAF1,CBFA2T3,CCNT1,CDK12,CRKL,DIAPH2,DNAJB1,DUSP4,DUSP6,DYRK3,EGR1,EGR3,ELK4,ETV3,FOSB,FOSL2,IPMK,IRF2BP2,KDM3A,KDM6B,KDM7A,KMT2A,LMNB2,MED7,MKNK2,NR4A2,NUAK1,OSBPL11,PER1,PPRC1,PRDM2,PRKAB2,PRRX1,RARA,RBM14,RNF213,SCRT1,SIAH2,SKI,SKIL,SLX4,SPEN,SRF,STK40,TAF4,ZBTB11
GO:CC	cytosol	GO:0005829	FALSE	0.00669917	2.17398	4122	112	31	27387	CASTOR2,CCDC6,CCNT1,CHKA,CRKL,DNAJB1,DNAJB5,DUSP6,DYRK3,ELK4,ERRFI1,HOMER1,IRS2,KMT2A,MEX3A,PER1,PRKAB2,PRRX1,PTPN1,RARA,RBM38,RNF213,SAMD4B,SIAH2,SIK1,SLX4,STK40,TACC1,TAF4,TOB2,ZNRF1
GO:CC	cyclin/CDK positive transcription elongation factor complex	GO:0008024	TRUE	0.00669917	2.17398	8	112	2	27387	CCNT1,CDK12
GO:CC	RNA polymerase II transcription regulator complex	GO:0090575	FALSE	0.00669917	2.17398	239	112	6	27387	ATF3,FOSL2,MED7,NFIL3,RARA,TAF4
GO:CC	chromatin	GO:0000785	FALSE	0.0142431	1.8464	756	112	10	27387	BAZ1A,EGR1,ETV3,KDM3A,KLF2,NR4A2,RARA,SLX4,SRF,TAF4
GO:CC	nuclear cyclin-dependent protein kinase holoenzyme complex	GO:0019908	FALSE	0.0142431	1.8464	12	112	2	27387	CCNT1,CDK12
GO:CC	Seh1-associated complex	GO:0035859	TRUE	0.0237575	1.6242	16	112	2	27387	BMT2,CASTOR2
GO:CC	carboxy-terminal domain protein kinase complex	GO:0032806	FALSE	0.0354444	1.45045	20	112	2	27387	CCNT1,CDK12
GO:CC	histone methyltransferase complex	GO:0035097	FALSE	0.039399	1.40451	74	112	3	27387	KDM6B,KMT2A,TAF4
KEGG	MAPK signaling pathway	KEGG:04010	FALSE	0.00100594	2.99743	294	54	10	8910	CACNG6,CRKL,DUSP4,DUSP5,DUSP6,ELK4,GADD45B,MAP3K13,MKNK2,SRF
KEGG	Transcriptional misregulation in cancer	KEGG:05202	FALSE	0.0155363	1.80865	212	54	7	8910	CCNT1,DUSP6,ELK4,GADD45B,KMT2A,NR4A3,RARA
KEGG	Circadian rhythm	KEGG:04710	FALSE	0.0327735	1.48448	34	54	3	8910	NFIL3,PER1,PRKAB2
KEGG	FoxO signaling pathway	KEGG:04068	FALSE	0.0327735	1.48448	131	54	5	8910	GADD45B,HOMER1,IRS2,KLF2,PRKAB2
KEGG	Insulin signaling pathway	KEGG:04910	FALSE	0.0330738	1.48052	138	54	5	8910	CRKL,IRS2,MKNK2,PRKAB2,PTPN1
REAC	Signaling by NTRK1 (TRKA)	REAC:R-MMU-187037	FALSE	8.08616e-05	4.09226	57	43	6	8407	CRKL,DUSP4,DUSP6,IRS2,NAB2,SRF
REAC	Signaling by NTRKs	REAC:R-MMU-166520	FALSE	0.000127628	3.89405	69	43	6	8407	CRKL,DUSP4,DUSP6,IRS2,NAB2,SRF
REAC	Nuclear Events (kinase and transcription factor activation)	REAC:R-MMU-198725	FALSE	0.000423373	3.37328	24	43	4	8407	DUSP4,DUSP6,NAB2,SRF
REAC	RAF-independent MAPK1/3 activation	REAC:R-MMU-112409	FALSE	0.00973159	2.01182	22	43	3	8407	DUSP4,DUSP5,DUSP6
REAC	Vitamin B1 (thiamin) metabolism	REAC:R-MMU-196819	FALSE	0.0109833	1.95927	5	43	2	8407	SLC19A2,TPK1
REAC	NGF-stimulated transcription	REAC:R-MMU-9031628	FALSE	0.0136846	1.86377	6	43	2	8407	NAB2,SRF
REAC	Generic Transcription Pathway	REAC:R-MMU-212436	FALSE	0.0143197	1.84406	796	43	12	8407	CCNT1,CDK12,KMT2A,MED7,NR4A2,NR4A3,NUAK1,PRKAB2,RARA,RBM14,SKIL,TAF4
REAC	Erythropoietin activates RAS	REAC:R-MMU-9027284	FALSE	0.0190342	1.72047	8	43	2	8407	CRKL,IRS2
REAC	Negative regulation of MAPK pathway	REAC:R-MMU-5675221	FALSE	0.0300256	1.52251	42	43	3	8407	DUSP4,DUSP5,DUSP6
REAC	Nuclear Receptor transcription pathway	REAC:R-MMU-383280	FALSE	0.0312472	1.50519	47	43	3	8407	NR4A2,NR4A3,RARA
REAC	HDMs demethylate histones	REAC:R-MMU-3214842	FALSE	0.0312472	1.50519	46	43	3	8407	KDM3A,KDM6B,KDM7A
REAC	RNA Polymerase II Transcription	REAC:R-MMU-73857	FALSE	0.0312472	1.50519	913	43	12	8407	CCNT1,CDK12,KMT2A,MED7,NR4A2,NR4A3,NUAK1,PRKAB2,RARA,RBM14,SKIL,TAF4
REAC	ERKs are inactivated	REAC:R-MMU-202670	FALSE	0.0321042	1.49344	13	43	2	8407	DUSP4,DUSP6
REAC	Signaling by Erythropoietin	REAC:R-MMU-9006335	FALSE	0.0398707	1.39935	15	43	2	8407	CRKL,IRS2
REAC	ERK/MAPK targets	REAC:R-MMU-198753	FALSE	0.042391	1.37273	16	43	2	8407	DUSP4,DUSP6
REAC	Signaling by Receptor Tyrosine Kinases	REAC:R-MMU-9006934	FALSE	0.0431328	1.36519	387	43	7	8407	CRKL,DUSP4,DUSP6,IRS2,NAB2,PTPN1,SRF
REAC	Gene expression (Transcription)	REAC:R-MMU-74160	FALSE	0.0478856	1.3198	1011	43	12	8407	CCNT1,CDK12,KMT2A,MED7,NR4A2,NR4A3,NUAK1,PRKAB2,RARA,RBM14,SKIL,TAF4
TF	Factor: Egr-1; motif: GCGGGGGCGG	TF:M07354	FALSE	4.38766e-13	12.3578	6115	118	76	21908	ARID5A,ARL5B,BAZ1A,BHLHE22,BTAF1,CACNG6,CBFA2T3,CCDC6,CHKA,DIAPH2,DNAJB5,DUSP4,DUSP6,EGR1,ELAVL3,ELK4,ETV3,FAM220A,FAM78A,FOSB,FOSL2,GADD45B,GEM,GFOD1,HOMER1,IGSF9B,IPMK,IRF2BP2,IRS2,KDM3A,KDM7A,KLF2,KMT2A,KSR2,LUZP1,MARCHF11,MED7,MEX3A,MKNK2,NAB2,NFIL3,NPAS4,NR4A2,NUAK1,P4HA1,PER1,PPRC1,PRDM2,PRKAB2,PTPN1,RARA,RASL11B,SAMD4B,SBK1,SCRT1,SIAH2,SIK1,SIK2,SKI,SKIL,SLC19A2,SLC25A25,SPATA2L,SPEN,SRF,S…
TF	Factor: Egr-1; motif: GCGGGGGCGG	TF:M01873	FALSE	6.83691e-13	12.1651	5025	118	68	21908	ARID5A,ARL5B,BAZ1A,BHLHE22,BTAF1,CACNG6,CBFA2T3,CCDC6,CHKA,DIAPH2,DNAJB5,DUSP4,DUSP6,EGR1,ELK4,ETV3,FAM220A,FOSB,FOSL2,GADD45B,GEM,GFOD1,HOMER1,IGSF9B,IPMK,IRF2BP2,IRS2,KDM3A,KDM7A,KLF2,KMT2A,LUZP1,MARCHF11,MED7,MEX3A,MKNK2,NAB2,NPAS4,NR4A2,NUAK1,P4HA1,PPRC1,PRDM2,PRKAB2,PTPN1,RARA,RASL11B,SAMD4B,SBK1,SCRT1,SIAH2,SIK1,SIK2,SKI,SKIL,SLC19A2,SLC25A25,SPATA2L,SPEN,SRF,STK40,TACC1,TAF4,TENT5A,TLNRD1,…
TF	Factor: E2F; motif: GGCGSG; match class: 1	TF:M00803_1	FALSE	1.79097e-12	11.7469	7065	118	80	21908	ARHGEF3,ARL5B,BAZ1A,BHLHE22,BTAF1,CBFA2T3,CCDC134,CCDC6,CHKA,CLK1,DIAPH2,DNAJB1,DUSP4,DUSP5,DYRK3,EGR1,EGR3,EGR4,ELAVL3,ELK4,ERRFI1,F3,FAM220A,FAM78A,FOSB,FOSL2,GFOD1,IGSF9B,IPMK,IRF2BP2,IRS2,KDM3A,KDM7A,KLF2,KMT2A,KSR2,LMNB2,MARCHF11,MEX3A,MFHAS1,MKNK2,NAB2,NFIL3,NPAS4,NR4A2,NR4A3,NUAK1,OSBPL11,P4HA1,PPRC1,PRDM2,PRKAB2,PTPN1,RARA,RASL11B,RBM14,SAMD4B,SBK1,SCRT1,SIAH2,SIK1,SIK2,SKI,SKIL,SLC19A2,S…
TF	Factor: EGR; motif: CGCCCCCGCNN	TF:M08878	FALSE	2.86208e-12	11.5433	5851	118	72	21908	ARID5A,ARL5B,BAZ1A,BHLHE22,CACNG6,CBFA2T3,CCDC6,CDK12,CHKA,DIAPH2,DNAJB5,DUSP4,DUSP6,EGR1,EGR4,ELAVL3,ELK4,ETV3,F3,FAM220A,FAM78A,FOSB,FOSL2,GADD45B,GEM,GFOD1,HOMER1,IGSF9B,IPMK,IRF2BP2,IRS2,KDM3A,KDM7A,KLF2,KMT2A,MARCHF11,MED7,MEX3A,MKNK2,NAB2,NFIL3,NPAS4,NUAK1,P4HA1,PPRC1,PRDM2,PRKAB2,PTPN1,RARA,RASL11B,SAMD4B,SBK1,SCRT1,SIAH2,SIK1,SIK2,SKIL,SLC19A2,SLC25A25,SPATA2L,SRF,STK40,TACC1,TAF4,TENT5A,…
TF	Factor: Egr-2; motif: GCGTGGGCGG	TF:M05494	FALSE	5.6426e-12	11.2485	7261	118	80	21908	ARID5A,ARL5B,BAZ1A,BHLHE22,BMT2,BTAF1,CACNG6,CBFA2T3,CCDC6,CDK12,CHKA,CLK1,DIAPH2,DUSP4,DUSP5,DYRK3,EGR1,EGR4,ELAVL3,ELK4,ERRFI1,ETV3,F3,FAM78A,FOSB,FOSL2,GADD45B,GFOD1,GMPPB,IGSF9B,IPMK,IRF2BP2,IRS2,KDM3A,KDM7A,KLF2,KMT2A,KSR2,LARS2,LMNB2,LUZP1,MED7,MEX3A,NAB2,NFIL3,NPAS4,NR4A2,NR4A3,NUAK1,P4HA1,PER1,PPRC1,PRKAB2,PTPN1,RARA,RASL11B,SAG,SAMD4B,SBK1,SCRT1,SIAH2,SIK1,SIK2,SKI,SKIL,SLC19A2,SLC25A25,…
TF	Factor: BCL6B; motif: NNNNCCGCCCCWNNNN; match class: 1	TF:M02844_1	FALSE	7.48979e-12	11.1255	8563	118	87	21908	ARHGEF3,ARID5A,ARL5B,ATF3,BAZ1A,BHLHE22,BMT2,CACNG6,CASTOR2,CBFA2T3,CCDC6,CDK12,CHKA,D130040H23RIK,DIAPH2,DNAJB1,DNAJB5,DUSP4,DUSP6,EGR3,ELK4,ETV3,FAM220A,FAM78A,FOSB,FOSL2,GADD45B,GMPPB,IGSF9B,IPMK,IRF2BP2,IRS2,KDM3A,KDM7A,KLF2,KMT2A,KSR2,LARS2,LMNB2,LUZP1,MAP3K13,MARCHF11,MEX3A,MFHAS1,MKNK2,MTMR4,NFIL3,NPAS4,NR4A2,NR4A3,NUAK1,OSBPL11,P4HA1,PPRC1,PRKAB2,PRRX1,PTPN1,RARA,RASL11B,RBM38,SBK1,SCRT1,…
TF	Factor: CTCF; motif: NAGGGGGCGCNNKNNNN; match class: 1	TF:M08995_1	FALSE	9.21835e-12	11.0353	9381	118	91	21908	ARID5A,BHLHE22,BMT2,BTAF1,CACNG6,CASTOR2,CBFA2T3,CCDC6,CDK12,CHKA,CLK1,CRKL,DIAPH2,DNAJB1,DNAJB5,DUSP4,DUSP5,DUSP6,DYRK3,EGR1,EGR3,EGR4,ELAVL3,ELK4,F3,FAM78A,FOSB,FOSL2,GADD45B,GEM,GFOD1,GMPPB,HOMER1,IGSF9B,IPMK,IRF2BP2,IRS2,KDM3A,KDM7A,KLF2,KMT2A,KSR2,LMNB2,LUZP1,MAP3K13,MARCHF11,MED7,MEX3A,MFHAS1,MKNK2,MTMR4,NAB2,NFIL3,NPAS4,NR4A2,NR4A3,NUAK1,P4HA1,PER1,PPRC1,PRDM2,PRKAB2,PRRX1,PTPN1,RARA,RASL1…
TF	Factor: Egr-2; motif: GCGTGGGCGG; match class: 1	TF:M05494_1	FALSE	9.21835e-12	11.0353	2812	118	48	21908	ARL5B,BAZ1A,BMT2,CCDC6,CHKA,DIAPH2,DUSP4,ELAVL3,ELK4,ETV3,F3,FAM78A,FOSB,FOSL2,GFOD1,IGSF9B,IRF2BP2,IRS2,KDM3A,KLF2,KMT2A,LMNB2,LUZP1,MEX3A,NAB2,NPAS4,NR4A2,P4HA1,PTPN1,RARA,RASL11B,SAMD4B,SBK1,SCRT1,SIAH2,SIK1,SIK2,SKI,SKIL,SLC25A25,SPATA2L,TAF4,TLNRD1,TMEM151B,TRIO,TSC22D2,ZBTB11,ZSCAN20
TF	Factor: WT1; motif: CGCCCCCNCN	TF:M02036	FALSE	3.53769e-11	10.4513	7547	118	80	21908	ARID5A,ARL5B,BAZ1A,BHLHE22,BMT2,CACNG6,CBFA2T3,CCDC6,CDK12,CHKA,DIAPH2,DNAJB5,DUSP4,DUSP5,DUSP6,EGR1,EGR3,ELAVL3,ELK4,ETV3,F3,FAM220A,FAM78A,FOSB,FOSL2,GADD45B,GEM,GFOD1,HOMER1,IGSF9B,IPMK,IRF2BP2,IRS2,KDM3A,KDM7A,KLF2,KMT2A,KSR2,MARCHF11,MED7,MEX3A,MKNK2,NFIL3,NPAS4,NR4A2,NUAK1,P4HA1,PER1,PPRC1,PRDM2,PRKAB2,PTPN1,RARA,RASL11B,RBM14,SAMD4B,SBK1,SCRT1,SIAH2,SIK1,SIK2,SKI,SKIL,SLC19A2,SLC25A25,SPAT…
TF	Factor: E2F-3; motif: GGCGGGN; match class: 1	TF:M02089_1	FALSE	4.97838e-11	10.3029	6919	118	76	21908	ARHGEF3,ARL5B,BAZ1A,BHLHE22,CACNG6,CBFA2T3,CCDC134,CCDC6,CHKA,CLK1,DIAPH2,DNAJB1,DNAJB5,DUSP4,DUSP5,EGR1,EGR3,ELK4,F3,FAM220A,FAM78A,FOSB,FOSL2,GFOD1,GMPPB,IRF2BP2,IRS2,KDM3A,KDM7A,KLF2,KMT2A,KSR2,LARS2,LUZP1,MARCHF11,MEX3A,MTMR4,NAB2,NFIL3,NPAS4,NR4A2,NUAK1,OSBPL11,P4HA1,PER1,PPRC1,PRDM2,PRKAB2,PTPN1,RARA,RASL11B,RBM14,RBM38,SAMD4B,SCRT1,SIAH2,SIK1,SIK2,SKI,SKIL,SLC19A2,SLC25A25,SPEN,STK40,TACC1…
TF	Factor: Egr-1; motif: GCGGGGGCGG; match class: 1	TF:M07354_1	FALSE	1.00122e-10	9.99947	2117	118	40	21908	BAZ1A,BHLHE22,CBFA2T3,CCDC6,CHKA,DUSP4,EGR1,FAM78A,FOSB,IRF2BP2,IRS2,KDM3A,KDM7A,KLF2,KMT2A,MARCHF11,MEX3A,NPAS4,NR4A2,NUAK1,P4HA1,PPRC1,PTPN1,RARA,SAMD4B,SCRT1,SIAH2,SIK1,SIK2,SKI,SKIL,SLC25A25,STK40,TACC1,TAF4,TENT5A,TLNRD1,TMEM151B,TRIO,ZNRF1
TF	Factor: RNF96; motif: BCCCGCRGCC	TF:M01199	FALSE	3.79272e-10	9.42105	6374	118	71	21908	APOLD1,ARHGEF3,ARID5A,BAZ1A,BHLHE22,BMT2,CBFA2T3,CCDC6,CDK12,CHKA,CLK1,DUSP4,EGR3,EGR4,ELAVL3,ELK4,ERRFI1,ETV3,FAM220A,FAM78A,FOSL2,GADD45B,GEM,GFOD1,GMPPB,HOMER1,IGSF9B,IPMK,IRF2BP2,IRS2,KDM3A,KDM7A,KLF2,KMT2A,LARS2,LMNB2,LUZP1,MARCHF11,MEX3A,MFHAS1,MKNK2,NFIL3,NPAS4,NR4A2,NR4A3,P4HA1,PDK4,PER1,PRDM2,RASL11B,SBK1,SIAH2,SIK1,SIK2,SKI,SKIL,SLC19A2,SLC25A25,SPEN,SRF,STK40,TACC1,TAF4,TLNRD1,TMEM151B…
TF	Factor: KROX; motif: CCCGCCCCCRCCCC	TF:M00982	FALSE	7.83202e-10	9.10613	6008	118	68	21908	ARID5A,ARL5B,BAZ1A,BHLHE22,CACNG6,CBFA2T3,CCDC6,CHKA,CLK1,DIAPH2,DNAJB5,DUSP4,DUSP6,EGR1,ELAVL3,ELK4,ETV3,F3,FAM220A,FAM78A,FOSB,FOSL2,GEM,HOMER1,IRF2BP2,IRS2,KDM3A,KDM7A,KLF2,KMT2A,KSR2,LMNB2,MARCHF11,MEX3A,NFIL3,NPAS4,NR4A2,NR4A3,NUAK1,P4HA1,PPRC1,PRDM2,PRKAB2,PTPN1,RARA,SAMD4B,SBK1,SCRT1,SIAH2,SIK2,SKIL,SLC19A2,SLC25A25,SPATA2L,SRF,STK40,TACC1,TAF4,TENT5A,TLNRD1,TMEM151B,TPK1,TRIO,TSC22D2,WDFY…
TF	Factor: WT1; motif: GNGGGGGCGGGG	TF:M03893	FALSE	9.07182e-10	9.04231	6675	118	72	21908	ARID5A,ARL5B,BAZ1A,BHLHE22,CACNG6,CASTOR2,CBFA2T3,CCDC6,CHKA,CLK1,DIAPH2,DNAJB5,DUSP4,DUSP5,DUSP6,EGR1,EGR3,ELAVL3,ELK4,ETV3,F3,FAM78A,FOSB,FOSL2,GEM,HOMER1,IPMK,IRF2BP2,IRS2,KDM3A,KDM7A,KLF2,KMT2A,KSR2,LMNB2,MARCHF11,MED7,MEX3A,MKNK2,NFIL3,NPAS4,NUAK1,P4HA1,PER1,PPRC1,PRKAB2,PTPN1,RARA,SAMD4B,SBK1,SCRT1,SIAH2,SIK1,SIK2,SKI,SKIL,SLC19A2,SLC25A25,SPATA2L,SPEN,STK40,TACC1,TAF4,TENT5A,TLNRD1,TMEM151…
TF	Factor: Egr-1; motif: NNGCGKGGGCGGGG	TF:M10213	FALSE	9.07182e-10	9.04231	4415	118	57	21908	ARID5A,ARL5B,BAZ1A,BHLHE22,CACNG6,CBFA2T3,CCDC6,CDK12,CHKA,DIAPH2,DNAJB5,DUSP4,DYRK3,EGR1,ELK4,ETV3,F3,FAM78A,FOSB,FOSL2,GADD45B,IRF2BP2,IRS2,KDM3A,KDM7A,KLF2,KMT2A,KSR2,MARCHF11,MED7,MEX3A,MKNK2,NAB2,NPAS4,NR4A2,NUAK1,P4HA1,PPRC1,PRKAB2,PTPN1,RARA,SAMD4B,SCRT1,SIAH2,SIK1,SIK2,SKIL,SLC19A2,SLC25A25,STK40,TACC1,TAF4,TENT5A,TRIO,TSC22D2,ZNRF1,ZSCAN20
TF	Factor: WT1; motif: CGCCCCCNCN; match class: 1	TF:M02036_1	FALSE	1.4144e-09	8.84943	3157	118	47	21908	BHLHE22,BMT2,CBFA2T3,CCDC6,CHKA,EGR1,EGR3,ELAVL3,F3,FAM78A,HOMER1,IRF2BP2,IRS2,KDM3A,KDM7A,KLF2,KMT2A,MARCHF11,MEX3A,MKNK2,NPAS4,NR4A2,NUAK1,P4HA1,PPRC1,PRKAB2,PTPN1,RARA,SAMD4B,SCRT1,SIAH2,SIK1,SIK2,SKIL,SLC19A2,SLC25A25,STK40,TACC1,TAF4,TENT5A,TLNRD1,TMEM151B,TRIO,TSC22D2,WDFY2,ZBTB11,ZNRF1
TF	Factor: AP-2; motif: GSCCSCRGGCNRNRNN	TF:M00800	FALSE	1.56105e-09	8.80658	6764	118	72	21908	ARHGEF3,BAZ1A,BHLHE22,BMT2,BTAF1,CACNG6,CBFA2T3,CCDC6,CDK12,CHKA,CLK1,DNAJB1,DUSP5,DUSP6,DYRK3,EGR3,ELAVL3,ELK4,ERRFI1,ETV3,F3,FAM78A,FOSB,FOSL2,GADD45B,GEM,GFOD1,IPMK,IRF2BP2,IRS2,KDM3A,KDM7A,KLF2,KMT2A,KSR2,LARS2,LUZP1,MARCHF11,MEX3A,MFHAS1,MKNK2,NAB2,NFIL3,NPAS4,NR4A2,NR4A3,OSBPL11,P4HA1,PRDM2,PRKAB2,PTPN1,RARA,RASL11B,RBM38,SBK1,SCRT1,SIAH2,SIK1,SIK2,SKI,SKIL,SLC19A2,SPEN,SRF,TACC1,TAF4,TLNRD…
TF	Factor: KROX; motif: CCCGCCCCCRCCCC; match class: 1	TF:M00982_1	FALSE	2.0719e-09	8.68363	2046	118	37	21908	ARID5A,BAZ1A,BHLHE22,CBFA2T3,CCDC6,CHKA,DUSP4,EGR1,ELAVL3,ELK4,F3,FAM78A,FOSL2,IRS2,KDM3A,KDM7A,KLF2,KMT2A,MARCHF11,MEX3A,NPAS4,NUAK1,PPRC1,PTPN1,RARA,SAMD4B,SCRT1,SIAH2,SIK2,SKIL,STK40,TACC1,TAF4,TENT5A,TLNRD1,TMEM151B,WDFY2
TF	Factor: Egr; motif: GTGGGSGCRRS	TF:M00807	FALSE	2.68559e-09	8.57096	2986	118	45	21908	BAZ1A,BHLHE22,BTAF1,CACNG6,CCDC134,CCDC6,CHKA,DEPP1,DIAPH2,DNAJB5,DUSP4,EGR1,EGR3,EGR4,F3,FAM220A,FAM78A,GADD45B,GFOD1,IGSF9B,IRF2BP2,IRS2,KDM7A,KSR2,MARCHF11,MED7,MEX3A,MFHAS1,MKNK2,NAB2,NFIL3,NUAK1,PPRC1,PRDM2,PTPN1,RARA,RASL11B,SAMD4B,SIK1,SKIL,SLC19A2,SPATA2L,STK40,TACC1,TRIO
TF	Factor: EGR-1; motif: NGCGKGGGCGKNN	TF:M08996	FALSE	2.68559e-09	8.57096	4009	118	53	21908	ARHGEF3,ARID5A,ARL5B,BAZ1A,CACNG6,CBFA2T3,CCDC6,CDK12,CHKA,DIAPH2,EGR1,EGR4,ELK4,F3,FAM78A,FOSB,FOSL2,GADD45B,GFOD1,IRF2BP2,IRS2,KDM3A,KDM7A,KLF2,LMNB2,LUZP1,MED7,MEX3A,NAB2,NPAS4,NUAK1,PPRC1,PRDM2,PTPN1,RARA,RASL11B,SAMD4B,SCRT1,SIAH2,SIK2,SKIL,SLC25A25,SPATA2L,SRF,STK40,TACC1,TAF4,TENT5A,TOB2,TPK1,TRIO,TSC22D2,ZSCAN20
TF	Factor: SP1:SP3; motif: CCSCCCCCYCC	TF:M01219	FALSE	3.0063e-09	8.52197	6710	118	71	21908	ARID5A,ARL5B,BHLHE22,BTAF1,CACNG6,CASTOR2,CBFA2T3,CCDC6,CHKA,CLK1,DEPP1,DIAPH2,DNAJB5,DUSP4,DUSP6,DYRK3,EGR1,EGR3,ELAVL3,ELK4,ETV3,FAM78A,FOSB,GEM,GFOD1,HOMER1,IGSF9B,IRF2BP2,IRS2,KDM3A,KDM7A,KLF2,KMT2A,LMNB2,MAP3K13,MARCHF11,MED7,MEX3A,MKNK2,NAB2,NFIL3,NPAS4,NR4A3,NUAK1,P4HA1,PPRC1,PRKAB2,PTPN1,RARA,RNF213,SAMD4B,SBK1,SCRT1,SIAH2,SIK1,SIK2,SKIL,SLC25A25,STK40,TACC1,TAF4,TENT5A,TLNRD1,TMEM151B,TM…
TF	Factor: AP-2; motif: MKCCCSCNGGCG; match class: 1	TF:M00189_1	FALSE	4.84717e-09	8.31451	3682	118	50	21908	ARL5B,BAZ1A,BHLHE22,CACNG6,CBFA2T3,DUSP4,DUSP5,EGR4,ELAVL3,ELK4,ETV3,F3,FOSL2,HOMER1,IPMK,IRF2BP2,IRS2,KDM3A,KDM7A,KLF2,KMT2A,KSR2,LUZP1,MARCHF11,MEX3A,MFHAS1,MKNK2,NFIL3,NR4A2,NR4A3,OSBPL11,PPRC1,PRDM2,RASL11B,RNF213,SIAH2,SIK1,SKI,SKIL,SLC19A2,SLC25A25,SPEN,TACC1,TAF4,TENT5A,TLNRD1,TMEM151B,ZBTB11,ZMYM1,ZNRF1
TF	Factor: Osx; motif: CCNCCCCCNNN	TF:M07329	FALSE	6.63793e-09	8.17797	6182	118	67	21908	ARID5A,ARL5B,BAZ1A,BHLHE22,BMT2,CACNG6,CASTOR2,CBFA2T3,CCDC6,CHKA,DEPP1,DIAPH2,DNAJB5,DUSP4,DUSP5,EGR1,EGR3,ELK4,ETV3,F3,FAM78A,FOSB,FOSL2,GEM,HOMER1,IRF2BP2,IRS2,KDM3A,KDM7A,KLF2,KMT2A,KSR2,LARS2,MARCHF11,MED7,MEX3A,MKNK2,MTMR4,NPAS4,NR4A2,NUAK1,P4HA1,PPRC1,PRKAB2,PRRX1,PTPN1,RNF213,SAG,SBK1,SCRT1,SIAH2,SIK1,SIK2,SKIL,SLC19A2,SPEN,STK40,TACC1,TAF4,TLNRD1,TMEM151B,TMEM252,TOB2,TSC22D2,ZBTB11,ZNRF…
TF	Factor: AP-2alpha; motif: NGCCYSNNGSN	TF:M01857	FALSE	7.33972e-09	8.13432	6199	118	67	21908	BTAF1,CACNG6,CASTOR2,CBFA2T3,CCDC134,CCDC6,CHKA,DIAPH2,DNAJB1,DUSP5,DYRK3,EGR1,EGR3,EGR4,ELAVL3,ELK4,ERRFI1,ETV3,F3,FAM220A,FAM78A,FOSL2,GADD45B,GMPPB,HOMER1,IGSF9B,IPMK,IRF2BP2,IRS2,KDM3A,KLF2,KMT2A,KSR2,LARS2,LUZP1,MARCHF11,MEX3A,MFHAS1,NFIL3,NR4A2,NUAK1,OSBPL11,P4HA1,PRDM2,PRKAB2,PTPN1,RARA,RBM14,SAMD4B,SBK1,SCRT1,SIAH2,SIK1,SIK2,SKI,SKIL,SPEN,SRF,STK40,TAF4,TENT5A,TLNRD1,TMEM151B,TRIO,ZBTB11,…
TF	Factor: E2F-1; motif: NNNSSCGCSAANN	TF:M07250	FALSE	1.32797e-08	7.87681	9055	118	83	21908	ATF3,BHLHE22,BMT2,CBFA2T3,CCDC134,CCDC6,CDK12,CHKA,CLK1,CRKL,D130040H23RIK,DIAPH2,DNAJB1,DNAJB5,DUSP4,DUSP5,DUSP6,DYRK3,EGR3,EGR4,ELK4,ERRFI1,ETV3,F3,FAM220A,FAM78A,FOSB,FOSL2,GADD45B,GFOD1,HOMER1,IGSF9B,IPMK,IRF2BP2,IRS2,KDM3A,KDM7A,KLF2,KSR2,LMNB2,LUZP1,MED7,MEX3A,MFHAS1,MKNK2,MTMR4,NAB2,NR4A2,NR4A3,OSBPL11,PPRC1,PRDM2,PRRX1,PTPN1,RARA,RASL11B,RBM14,RBM38,RNF213,SAMD4B,SBK1,SIAH2,SIK1,SIK2,SKI,…
TF	Factor: WT1; motif: GNGGGGGCGGGG; match class: 1	TF:M03893_1	FALSE	1.55214e-08	7.80907	2565	118	40	21908	BHLHE22,CACNG6,CCDC6,CHKA,DNAJB5,DUSP4,EGR1,ELK4,F3,FOSB,FOSL2,IRF2BP2,IRS2,KDM3A,KDM7A,KLF2,KMT2A,MARCHF11,MEX3A,MKNK2,NPAS4,NUAK1,PPRC1,PTPN1,RARA,SAMD4B,SCRT1,SIAH2,SIK1,SIK2,SKIL,SLC25A25,TACC1,TAF4,TENT5A,TMEM151B,TRIO,TSC22D2,WDFY2,ZNRF1
TF	Factor: ZF5; motif: GYCGCGCARNGCNN; match class: 1	TF:M02933_1	FALSE	1.68129e-08	7.77436	5854	118	64	21908	ARID5A,BAZ1A,BMT2,BTAF1,CASTOR2,CBFA2T3,CCDC134,CCDC6,CHKA,DNAJB1,DUSP5,DUSP6,DYRK3,EGR1,EGR3,EGR4,ELAVL3,ERRFI1,FAM220A,FAM78A,FOSB,FOSL2,GADD45B,IGSF9B,IPMK,IRF2BP2,IRS2,KDM3A,KDM7A,KLF2,KSR2,LUZP1,MARCHF11,MEX3A,MFHAS1,MKNK2,NAB2,NFIL3,NR4A2,NR4A3,NUAK1,PRDM2,PTPN1,RARA,RBM14,SAMD4B,SBK1,SCRT1,SIAH2,SIK1,SIK2,SKI,SKIL,SPATA2L,SPEN,SRF,TACC1,TAF4,TENT5A,TLNRD1,TPK1,TRIO,TSC22D2,ZBTB11
TF	Factor: Sp1; motif: NGGGGCGGGGN; match class: 1	TF:M07395_1	FALSE	2.15556e-08	7.66644	4550	118	55	21908	ARHGEF3,ARL5B,BAZ1A,CACNG6,CASTOR2,CBFA2T3,CCDC134,CCDC6,CHKA,CLK1,DNAJB1,DUSP4,EGR3,ELK4,F3,FAM220A,FOSB,FOSL2,GMPPB,IRS2,KDM3A,KLF2,KMT2A,KSR2,LUZP1,MEX3A,MTMR4,NFIL3,NPAS4,NUAK1,P4HA1,PER1,PPRC1,PRKAB2,RARA,RASL11B,SAMD4B,SCRT1,SIAH2,SIK1,SIK2,SKI,SKIL,SLC19A2,SLC25A25,SPEN,STK40,TAF4,TMEM151B,TOB2,TPK1,TRIO,TSC22D2,WDFY2,ZBTB11
TF	Factor: Sp1; motif: NGGGGCGGGGN	TF:M07395	FALSE	2.28835e-08	7.64048	9155	118	83	21908	ARHGEF3,ARID5A,ARL5B,BAZ1A,BHLHE22,CACNG6,CASTOR2,CBFA2T3,CCDC134,CCDC6,CHKA,CLK1,DNAJB1,DNAJB5,DUSP4,DUSP5,DYRK3,EGR1,EGR3,ELK4,F3,FAM220A,FAM78A,FOSB,FOSL2,GFOD1,GMPPB,IGSF9B,IRF2BP2,IRS2,KDM3A,KDM7A,KLF2,KMT2A,KSR2,LMNB2,LUZP1,MARCHF11,MEX3A,MKNK2,MTMR4,NAB2,NFIL3,NPAS4,NR4A2,NR4A3,NUAK1,P4HA1,PER1,PPRC1,PRKAB2,PRRX1,PTPN1,RARA,RASL11B,RBM38,RNF213,SAMD4B,SBK1,SCRT1,SIAH2,SIK1,SIK2,SKI,SKIL,SL…
TF	Factor: AP-2; motif: MKCCCSCNGGCG	TF:M00189	FALSE	2.50209e-08	7.6017	8078	118	77	21908	ARID5A,ARL5B,BAZ1A,BHLHE22,BTAF1,CACNG6,CBFA2T3,CCDC6,CHKA,CLK1,DEPP1,DNAJB5,DUSP4,DUSP5,EGR4,ELAVL3,ELK4,ERRFI1,ETV3,F3,FOSL2,GMPPB,HOMER1,IGSF9B,IPMK,IRF2BP2,IRS2,KDM3A,KDM7A,KLF2,KMT2A,KSR2,LMNB2,LUZP1,MARCHF11,MEX3A,MFHAS1,MKNK2,NAB2,NFIL3,NPAS4,NR4A2,NR4A3,NUAK1,OSBPL11,P4HA1,PER1,PPRC1,PRDM2,PTPN1,RASL11B,RBM38,RNF213,SBK1,SCRT1,SIAH2,SIK1,SIK2,SKI,SKIL,SLC19A2,SLC25A25,SPEN,SRF,TACC1,TAF4,…
TF	Factor: WT1; motif: NGCGGGGGGGTSMMCYN	TF:M05599	FALSE	3.0787e-08	7.51163	5336	118	60	21908	ARHGEF3,ARL5B,BAZ1A,BTAF1,CASTOR2,CBFA2T3,CCDC134,CHKA,CLK1,DEPP1,DIAPH2,DNAJB5,DUSP4,DYRK3,EGR1,EGR3,EGR4,ELK4,FAM78A,FOSB,FOSL2,IGSF9B,IRF2BP2,IRS2,KDM3A,KDM7A,KMT2A,KSR2,LARS2,LUZP1,MED7,MEX3A,MKNK2,NFIL3,NPAS4,NUAK1,OSBPL11,PRDM2,PRKAB2,PTPN1,RARA,RBM14,SBK1,SCRT1,SIAH2,SIK1,SKI,SKIL,SLC19A2,SLC25A25,SPEN,STK40,TACC1,TAF4,TLNRD1,TMEM151B,TRIO,TSC22D2,WDFY2,ZNRF1
TF	Factor: Sp1; motif: GGNGGGGGNGGGGGMGGGGCNGGG; match class: 1	TF:M10375_1	FALSE	3.21113e-08	7.49334	7430	118	73	21908	APOLD1,ARL5B,BAZ1A,BHLHE22,CACNG6,CASTOR2,CBFA2T3,CCDC6,CDK12,CHKA,DIAPH2,DNAJB5,DUSP4,DUSP5,DUSP6,DYRK3,EGR1,EGR3,ELAVL3,ELK4,ERRFI1,F3,FAM220A,FAM78A,FOSL2,GFOD1,GMPPB,IGSF9B,IRF2BP2,IRS2,KDM3A,KDM7A,KLF2,KMT2A,KSR2,LARS2,LMNB2,MAP3K13,MARCHF11,MED7,MEX3A,MKNK2,NAB2,NFIL3,NPAS4,NR4A2,NR4A3,NUAK1,PPRC1,PRKAB2,RARA,RBM38,RNF213,SAMD4B,SBK1,SCRT1,SIAH2,SIK1,SIK2,SKI,SKIL,SLC19A2,SPEN,SRF,TAF4,TENT…
TF	Factor: E2F-7; motif: GRGGCGGGAANNN	TF:M10212	FALSE	3.28696e-08	7.48321	8133	118	77	21908	ARHGEF3,ARL5B,BAZ1A,BTAF1,CACNG6,CASTOR2,CBFA2T3,CCDC6,CLK1,DNAJB1,DUSP4,DUSP5,DUSP6,DYRK3,EGR3,EGR4,ELAVL3,ELK4,ETV3,FAM220A,FOSB,FOSL2,GADD45B,GEM,GFOD1,GMPPB,HOMER1,IGSF9B,IRS2,KDM3A,KDM7A,KLF2,KMT2A,KSR2,LMNB2,LUZP1,MAP3K13,MARCHF11,MED7,MEX3A,MFHAS1,MTMR4,NAB2,NFIL3,NPAS4,NR4A2,NR4A3,OSBPL11,PER1,PPRC1,PTPN1,RASL11B,RBM38,SBK1,SCRT1,SIAH2,SIK2,SKI,SKIL,SLC19A2,SLC25A25,SPEN,SRF,STK40,TACC1,T…
TF	Factor: Sp1; motif: GGGGCGGGGC; match class: 1	TF:M00931_1	FALSE	3.36727e-08	7.47272	4204	118	52	21908	ARHGEF3,ARL5B,CACNG6,CBFA2T3,CCDC134,CCDC6,CHKA,CLK1,DNAJB1,DNAJB5,DUSP4,EGR3,ELK4,F3,FAM220A,FOSB,FOSL2,GMPPB,IRS2,KDM3A,KLF2,KMT2A,KSR2,LUZP1,MEX3A,MTMR4,NFIL3,NPAS4,NR4A2,NUAK1,P4HA1,PER1,PPRC1,PRKAB2,RARA,RASL11B,SAMD4B,SCRT1,SIAH2,SIK1,SIK2,SKI,SKIL,SLC19A2,SLC25A25,TAF4,TMEM151B,TOB2,TPK1,TRIO,TSC22D2,WDFY2
TF	Factor: MOVO-B; motif: GNGGGGG	TF:M01104	FALSE	4.51373e-08	7.34546	7668	118	74	21908	ARID5A,ARL5B,BAZ1A,BHLHE22,BTAF1,CACNG6,CASTOR2,CBFA2T3,CCDC134,CCDC6,CDK12,CHKA,CLK1,DIAPH2,DNAJB1,DNAJB5,DUSP5,DYRK3,EGR1,EGR3,ELK4,FAM220A,FAM78A,FOSB,FOSL2,GFOD1,HOMER1,IGSF9B,IRF2BP2,IRS2,KDM3A,KDM7A,KLF2,KMT2A,KSR2,LARS2,LUZP1,MARCHF11,MED7,MEX3A,MKNK2,NAB2,NPAS4,NR4A2,NR4A3,NUAK1,P4HA1,PPRC1,PRDM2,PRKAB2,PRRX1,PTPN1,RASL11B,RNF213,SCRT1,SIAH2,SIK1,SIK2,SKI,SKIL,SLC25A25,SPEN,SRF,STK40,TACC…
TF	Factor: ZF5; motif: GYCGCGCARNGCNN	TF:M02933	FALSE	5.99969e-08	7.22187	9536	118	84	21908	ARID5A,ARL5B,BAZ1A,BMT2,BTAF1,CACNG6,CASTOR2,CBFA2T3,CCDC134,CCDC6,CHKA,CRKL,DIAPH2,DNAJB1,DUSP4,DUSP5,DUSP6,DYRK3,EGR1,EGR3,EGR4,ELAVL3,ERRFI1,FAM220A,FAM78A,FOSB,FOSL2,GADD45B,GEM,GFOD1,GMPPB,IGSF9B,IPMK,IRF2BP2,IRS2,KDM3A,KDM7A,KLF2,KMT2A,KSR2,LUZP1,MARCHF11,MEX3A,MFHAS1,MKNK2,MTMR4,NAB2,NFIL3,NPAS4,NR4A2,NR4A3,NUAK1,OSBPL11,PRDM2,PTPN1,RARA,RBM14,SAMD4B,SBK1,SCRT1,SIAH2,SIK1,SIK2,SKI,SKIL,SLC…
TF	Factor: Sp1; motif: NNGGGGCGGGGNN	TF:M00932	FALSE	5.99969e-08	7.22187	8969	118	81	21908	ARHGEF3,ARL5B,BAZ1A,BHLHE22,CACNG6,CASTOR2,CBFA2T3,CCDC134,CCDC6,CDK12,CHKA,CLK1,DNAJB1,DNAJB5,DUSP4,DUSP5,DYRK3,EGR1,EGR3,ELAVL3,ELK4,F3,FAM220A,FAM78A,FOSB,FOSL2,GFOD1,GMPPB,IGSF9B,IRS2,KDM3A,KDM7A,KLF2,KMT2A,KSR2,LARS2,LMNB2,LUZP1,MARCHF11,MEX3A,MKNK2,MTMR4,NAB2,NFIL3,NPAS4,NR4A2,NUAK1,P4HA1,PER1,PPRC1,PRKAB2,PRRX1,PTPN1,RARA,RASL11B,RBM38,RNF213,SAMD4B,SBK1,SCRT1,SIAH2,SIK1,SIK2,SKI,SKIL,SLC1…
TF	Factor: Sp1; motif: CCCCGCCCCN	TF:M00933	FALSE	6.07658e-08	7.21634	8792	118	80	21908	APOLD1,ARHGEF3,ARL5B,BAZ1A,BHLHE22,BMT2,CACNG6,CASTOR2,CBFA2T3,CCDC134,CCDC6,CDK12,CHKA,CLK1,DNAJB1,DNAJB5,DUSP4,DUSP5,EGR1,EGR3,ELAVL3,ELK4,F3,FAM220A,FAM78A,FOSB,FOSL2,GFOD1,GMPPB,IGSF9B,IRS2,KDM3A,KDM7A,KLF2,KMT2A,KSR2,LARS2,LMNB2,LUZP1,MARCHF11,MED7,MEX3A,MKNK2,MTMR4,NFIL3,NPAS4,NR4A2,NUAK1,P4HA1,PER1,PPRC1,PRKAB2,PRRX1,PTPN1,RARA,RASL11B,RBM14,RBM38,RNF213,SAMD4B,SCRT1,SIAH2,SIK1,SIK2,SKI,SK…
TF	Factor: Sp1; motif: CCCCGCCCCN; match class: 1	TF:M00933_1	FALSE	6.3278e-08	7.19875	4011	118	50	21908	ARL5B,CACNG6,CASTOR2,CBFA2T3,CDK12,CHKA,DNAJB1,DNAJB5,DUSP4,EGR1,EGR3,ELAVL3,ELK4,F3,FAM220A,FOSL2,GMPPB,KDM3A,KLF2,KMT2A,KSR2,LUZP1,MARCHF11,MEX3A,MKNK2,NFIL3,NPAS4,NUAK1,PER1,PPRC1,PRKAB2,RASL11B,RBM38,RNF213,SAMD4B,SCRT1,SIAH2,SIK1,SIK2,SKI,SKIL,SLC19A2,SLC25A25,TAF4,TMEM151B,TPK1,TRIO,TSC22D2,WDFY2,ZNRF1
TF	Factor: Egr-1; motif: GCGGGGGCGG; match class: 1	TF:M01873_1	FALSE	8.02852e-08	7.09536	1521	118	29	21908	BAZ1A,BHLHE22,CBFA2T3,CCDC6,CHKA,DUSP4,EGR1,FOSB,FOSL2,IRS2,KDM3A,KDM7A,MARCHF11,MEX3A,NPAS4,NUAK1,P4HA1,PPRC1,PTPN1,RARA,SKI,SKIL,SLC25A25,STK40,TACC1,TAF4,TENT5A,TLNRD1,TRIO
TF	Factor: HIC1; motif: NNNGGKTGCCCSNNNNNN	TF:M01073	FALSE	8.22131e-08	7.08506	2874	118	41	21908	BTAF1,CASTOR2,CBFA2T3,CCDC134,CCDC6,CHKA,CLK1,DIAPH2,DUSP4,DUSP5,EGR3,ELAVL3,ETV3,FOSL2,GEM,HOMER1,IGSF9B,KDM3A,KDM7A,LMNB2,LUZP1,MFHAS1,NR4A2,NR4A3,P4HA1,PRDM2,PRKAB2,PTPN1,RARA,RNF213,SAG,SBK1,SKIL,SLC19A2,SPEN,SRF,TAF4,TMEM151B,TRIO,ZBTB11,ZNRF1
TF	Factor: Sp2; motif: NYSGCCCCGCCCCCY	TF:M03567	FALSE	8.22131e-08	7.08506	6440	118	66	21908	ARHGEF3,ARL5B,BAZ1A,BHLHE22,CACNG6,CASTOR2,CBFA2T3,CCDC134,CCDC6,CHKA,CLK1,DNAJB1,DNAJB5,DUSP4,EGR1,EGR3,ELK4,F3,FAM220A,FAM78A,FOSB,FOSL2,GMPPB,IGSF9B,IRS2,KDM3A,KDM7A,KLF2,KMT2A,KSR2,LMNB2,LUZP1,MEX3A,MTMR4,NFIL3,NPAS4,NUAK1,P4HA1,PER1,PPRC1,PRKAB2,PTPN1,RARA,RASL11B,RBM38,RNF213,SAMD4B,SCRT1,SIAH2,SIK1,SIK2,SKI,SKIL,SLC19A2,SLC25A25,SRF,TAF4,TMEM151B,TOB2,TPK1,TRIO,TSC22D2,WDFY2,ZBTB11,ZMYM1,Z…
TF	Factor: SP2; motif: GNNGGGGGCGGGGSN	TF:M03807	FALSE	9.30629e-08	7.03122	7120	118	70	21908	ARHGEF3,ARL5B,BAZ1A,BHLHE22,CACNG6,CASTOR2,CBFA2T3,CCDC134,CCDC6,CHKA,CLK1,DNAJB1,DNAJB5,DUSP4,DUSP5,EGR1,EGR3,ELK4,F3,FAM220A,FAM78A,FOSB,FOSL2,GMPPB,IRS2,KDM3A,KDM7A,KLF2,KMT2A,KSR2,LUZP1,MEX3A,MKNK2,MTMR4,NFIL3,NPAS4,NR4A2,NUAK1,P4HA1,PER1,PPRC1,PRKAB2,PRRX1,PTPN1,RARA,RASL11B,RBM38,RNF213,SAMD4B,SCRT1,SIAH2,SIK1,SIK2,SKI,SKIL,SLC19A2,SLC25A25,SPEN,SRF,TAF4,TENT5A,TMEM151B,TOB2,TPK1,TRIO,TSC22…
TF	Factor: SP1; motif: GGGGYGGGGNS	TF:M01303	FALSE	1.33871e-07	6.87331	7177	118	70	21908	APOLD1,ARL5B,BAZ1A,BHLHE22,CACNG6,CASTOR2,CBFA2T3,CCDC134,CCDC6,CDK12,CHKA,CLK1,DIAPH2,DUSP4,EGR3,EGR4,F3,FAM220A,FAM78A,FOSL2,GMPPB,HOMER1,IGSF9B,IPMK,IRS2,KDM3A,KDM6B,KDM7A,KLF2,KMT2A,KSR2,LARS2,LMNB2,LUZP1,MARCHF11,MEX3A,MTMR4,NFIL3,NPAS4,NR4A2,NR4A3,NUAK1,P4HA1,PER1,PPRC1,PRKAB2,PRRX1,RARA,RASL11B,RBM38,RNF213,SAMD4B,SBK1,SIAH2,SIK1,SIK2,SKI,SKIL,SLC19A2,SRF,TACC1,TAF4,TENT5A,TMEM151B,TOB2,TP…
TF	Factor: Sp1; motif: NGGGGGCGGGGYN; match class: 1	TF:M00196_1	FALSE	1.43343e-07	6.84362	4259	118	51	21908	ARHGEF3,ARL5B,CACNG6,CBFA2T3,CCDC6,CHKA,CLK1,DNAJB1,DUSP4,EGR3,ELK4,F3,FAM220A,FOSB,FOSL2,GMPPB,IRS2,KDM3A,KLF2,KMT2A,KSR2,LUZP1,MEX3A,MKNK2,MTMR4,NFIL3,NPAS4,NUAK1,PER1,PPRC1,PRKAB2,PTPN1,RARA,RASL11B,SAMD4B,SCRT1,SIAH2,SIK1,SIK2,SKI,SKIL,SLC19A2,SLC25A25,TAF4,TMEM151B,TOB2,TPK1,TRIO,TSC22D2,WDFY2,ZBTB11
TF	Factor: WT1; motif: NNGGGNGGGSGN	TF:M07436	FALSE	2.059e-07	6.68634	7761	118	73	21908	APOLD1,BAZ1A,BHLHE22,BMT2,BTAF1,CACNG6,CASTOR2,CDK12,CHKA,CLK1,DEPP1,DIAPH2,DNAJB5,DUSP4,DUSP5,DUSP6,EGR1,EGR3,EGR4,ELAVL3,ELK4,ETV3,F3,FAM78A,FOSB,GADD45B,GMPPB,HOMER1,IGSF9B,IRF2BP2,IRS2,KDM3A,KDM7A,KLF2,KMT2A,KSR2,LARS2,LUZP1,MAP3K13,MARCHF11,MED7,MEX3A,MKNK2,MTMR4,NAB2,NPAS4,NR4A2,NR4A3,NUAK1,P4HA1,PPRC1,PTPN1,RARA,RNF213,SBK1,SCRT1,SIAH2,SIK1,SIK2,SKIL,SPEN,SRF,STK40,TAF4,TENT5A,TLNRD1,TMEM1…
TF	Factor: CREM; motif: TGACGTCASYN; match class: 1	TF:M01820_1	FALSE	2.44986e-07	6.61086	1820	118	31	21908	ARL5B,BTAF1,CDK12,CHKA,CLK1,CRKL,DUSP4,DUSP5,EGR4,ERRFI1,FAM220A,FOSB,FOSL2,GEM,GMPPB,IRS2,MAP3K13,MFHAS1,NFIL3,NPAS4,NR4A2,PRDM2,SCRT1,SIK1,SIK2,SKIL,SLC25A25,TLNRD1,TSC22D2,ZBTB11,ZSCAN20
TF	Factor: Sp1; motif: GGGGCGGGGC	TF:M00931	FALSE	2.45891e-07	6.60926	8688	118	78	21908	ARHGEF3,ARL5B,BAZ1A,BHLHE22,CACNG6,CASTOR2,CBFA2T3,CCDC134,CCDC6,CHKA,CLK1,DNAJB1,DNAJB5,DUSP4,DUSP5,DYRK3,EGR1,EGR3,ELK4,F3,FAM220A,FAM78A,FOSB,FOSL2,GFOD1,GMPPB,IGSF9B,IRS2,KDM3A,KDM7A,KLF2,KMT2A,KSR2,LARS2,LMNB2,LUZP1,MARCHF11,MEX3A,MKNK2,MTMR4,NAB2,NFIL3,NPAS4,NR4A2,NUAK1,P4HA1,PER1,PPRC1,PRKAB2,PRRX1,PTPN1,RARA,RASL11B,RBM38,RNF213,SAMD4B,SBK1,SCRT1,SIAH2,SIK1,SIK2,SKI,SKIL,SLC19A2,SLC25A25,…
TF	Factor: ZAC; motif: KGGGCCR; match class: 1	TF:M05547_1	FALSE	2.93363e-07	6.53259	2522	118	37	21908	BMT2,CACNG6,CASTOR2,CBFA2T3,CCDC6,CHKA,DUSP5,ELAVL3,ERRFI1,FOSL2,GFOD1,IPMK,IRF2BP2,IRS2,KDM7A,KLF2,LUZP1,MEX3A,MFHAS1,NPAS4,NR4A2,PRKAB2,SBK1,SCRT1,SIAH2,SIK2,SKI,SKIL,SLC25A25,SRF,STK40,TAF4,TLNRD1,TMEM151B,TRIO,ZBTB11,ZNRF1
TF	Factor: E2F-1; motif: TTGGCGCGRAANNGNM	TF:M00938	FALSE	2.93363e-07	6.53259	5238	118	57	21908	ARID5A,BHLHE22,CCDC6,DNAJB1,DNAJB5,DYRK3,EGR4,ELK4,ETV3,FAM220A,FAM78A,FOSB,FOSL2,HOMER1,IPMK,IRF2BP2,IRS2,KDM7A,KSR2,LMNB2,LUZP1,MARCHF11,MED7,MEX3A,MFHAS1,MKNK2,MTMR4,NAB2,NFIL3,NR4A2,NR4A3,P4HA1,PPRC1,PRDM2,RARA,RBM14,SAMD4B,SCRT1,SIAH2,SIK1,SIK2,SKI,SKIL,SLC19A2,SLC25A25,SPEN,SRF,TACC1,TAF4,TENT5A,TLNRD1,TMEM252,TOB2,TPK1,TRIO,TSC22D2,WDFY2
TF	Factor: CREB,; motif: NTGACGTNA; match class: 1	TF:M00981_1	FALSE	2.96252e-07	6.52834	2770	118	39	21908	APOLD1,ARHGEF3,ARL5B,BTAF1,CHKA,CLK1,CRKL,DUSP5,EGR1,EGR3,EGR4,ERRFI1,ETV3,FAM220A,FMN1,FOSB,FOSL2,GEM,GMPPB,IPMK,KDM7A,KSR2,MAP3K13,MFHAS1,NFIL3,NPAS4,NR4A2,NR4A3,SCRT1,SIAH2,SIK1,SIK2,SKIL,SLC19A2,TENT5A,TMEM252,TSC22D2,ZBTB11,ZSCAN20
TF	Factor: MOVO-B; motif: GNGGGGG; match class: 1	TF:M01104_1	FALSE	3.07536e-07	6.5121	3282	118	43	21908	BAZ1A,BHLHE22,CBFA2T3,CCDC134,CCDC6,CHKA,DNAJB5,DUSP5,DYRK3,EGR1,EGR3,FAM78A,FOSL2,IRS2,KDM3A,KDM7A,KLF2,KMT2A,KSR2,MARCHF11,MED7,MEX3A,NPAS4,NR4A2,NUAK1,P4HA1,PPRC1,PRDM2,PTPN1,SCRT1,SIAH2,SIK1,SIK2,SKIL,SRF,TACC1,TAF4,TENT5A,TMEM151B,TOB2,TPK1,TRIO,ZNRF1
TF	Factor: Zfp536; motif: NCGGAKG	TF:M05541	FALSE	3.15939e-07	6.5004	6346	118	64	21908	ARHGEF3,BHLHE22,BMT2,CBFA2T3,CCDC6,CDK12,CHKA,DEPP1,DIAPH2,DNAJB1,DUSP4,DYRK3,EGR4,ELK4,ERRFI1,ETV3,FAM220A,FAM78A,FMN1,FOSB,GADD45B,GFOD1,GMPPB,HOMER1,IPMK,IRF2BP2,IRS2,KMT2A,LUZP1,MARCHF11,MFHAS1,MKNK2,MTMR4,NAB2,NFIL3,NPAS4,NR4A2,NR4A3,NUAK1,OSBPL11,PPRC1,PRRX1,PTPN1,RARA,RBM14,RBM38,SAMD4B,SCRT1,SIAH2,SIK1,SKIL,SLC19A2,SPEN,SRF,TACC1,TAF4,TLNRD1,TPK1,TRIO,TSC22D2,WDFY2,ZBTB11,ZMYM1,ZNRF1
TF	Factor: Sp1; motif: NNGGGGCGGGGNN; match class: 1	TF:M00932_1	FALSE	3.32182e-07	6.47862	4384	118	51	21908	ARHGEF3,ARL5B,CACNG6,CBFA2T3,CHKA,CLK1,DNAJB1,DNAJB5,DUSP4,EGR1,EGR3,ELK4,F3,FAM220A,FOSB,FOSL2,GMPPB,IRS2,KDM3A,KLF2,KMT2A,KSR2,LUZP1,MARCHF11,MEX3A,NFIL3,NPAS4,NUAK1,P4HA1,PER1,PPRC1,PRKAB2,RARA,RASL11B,RNF213,SAMD4B,SCRT1,SIAH2,SIK1,SIK2,SKI,SKIL,SLC19A2,SLC25A25,TAF4,TMEM151B,TOB2,TPK1,TRIO,TSC22D2,WDFY2
TF	Factor: EGR; motif: CGCCCCCGCNN; match class: 1	TF:M08878_1	FALSE	3.77456e-07	6.42313	1864	118	31	21908	BAZ1A,BHLHE22,CACNG6,CBFA2T3,CCDC6,CHKA,EGR1,ELK4,FAM78A,IRS2,KDM3A,KDM7A,MARCHF11,MEX3A,NPAS4,NUAK1,PPRC1,PTPN1,RARA,SAMD4B,SCRT1,SIAH2,SIK1,SKIL,SLC25A25,STK40,TACC1,TAF4,TENT5A,TMEM151B,TRIO
TF	Factor: ZAC; motif: KGGGCCR	TF:M05547	FALSE	3.95691e-07	6.40264	6711	118	66	21908	ARHGEF3,BAZ1A,BHLHE22,BMT2,CACNG6,CASTOR2,CBFA2T3,CCDC134,CCDC6,CDK12,CHKA,CLK1,DIAPH2,DUSP4,DUSP5,DYRK3,EGR1,EGR3,EGR4,ELAVL3,ELK4,ERRFI1,ETV3,FOSL2,GADD45B,GFOD1,HOMER1,IPMK,IRF2BP2,IRS2,KDM7A,KLF2,KMT2A,KSR2,LUZP1,MEX3A,MFHAS1,NFIL3,NPAS4,NR4A2,P4HA1,PRKAB2,PTPN1,RARA,SAMD4B,SBK1,SCRT1,SIAH2,SIK1,SIK2,SKI,SKIL,SLC19A2,SLC25A25,SPEN,SRF,STK40,TACC1,TAF4,TLNRD1,TMEM151B,TMEM252,TOB2,TRIO,ZBTB11,…
TF	Factor: Sp1; motif: NGGGGGCGGGGYN	TF:M00196	FALSE	4.64056e-07	6.33343	8820	118	78	21908	ARHGEF3,ARID5A,ARL5B,BAZ1A,BHLHE22,CACNG6,CASTOR2,CBFA2T3,CCDC134,CCDC6,CHKA,CLK1,DNAJB1,DNAJB5,DUSP4,DUSP5,EGR1,EGR3,ELK4,F3,FAM220A,FAM78A,FOSB,FOSL2,GFOD1,GMPPB,IGSF9B,IRF2BP2,IRS2,KDM3A,KDM7A,KLF2,KMT2A,KSR2,LARS2,LMNB2,LUZP1,MARCHF11,MEX3A,MKNK2,MTMR4,NAB2,NFIL3,NPAS4,NR4A2,NUAK1,P4HA1,PER1,PPRC1,PRKAB2,PRRX1,PTPN1,RARA,RASL11B,RBM38,RNF213,SAMD4B,SBK1,SCRT1,SIAH2,SIK1,SIK2,SKI,SKIL,SLC19A2,…
TF	Factor: GKLF; motif: NNRRGRRNGNSNNN; match class: 1	TF:M07040_1	FALSE	5.16868e-07	6.28662	8478	118	76	21908	APOLD1,ARID5A,ATF3,BAZ1A,BMT2,BTAF1,CACNG6,CASTOR2,CBFA2T3,CCDC6,CDK12,CHKA,CLK1,DEPP1,DIAPH2,DNAJB5,DUSP4,DUSP6,DYRK3,EGR1,EGR3,ELAVL3,ELK4,ETV3,F3,FAM220A,FAM78A,FOSB,FOSL2,IGSF9B,IRF2BP2,IRS2,KDM3A,KDM7A,KMT2A,KSR2,LARS2,LUZP1,MAP3K13,MARCHF11,MED7,MEX3A,NAB2,NFIL3,NPAS4,NR4A2,NR4A3,NUAK1,PDK4,PRKAB2,PRRX1,PTPN1,RARA,RBM38,RNF213,SAMD4B,SBK1,SCRT1,SIK1,SIK2,SKI,SKIL,SPATA2L,SRF,STK40,TAF4,TENT…
TF	Factor: ZBP89; motif: CCCCKCCCCCNN; match class: 1	TF:M07397_1	FALSE	5.2851e-07	6.27695	3891	118	47	21908	APOLD1,BMT2,CACNG6,CASTOR2,CDK12,CLK1,DIAPH2,DNAJB5,DUSP4,DUSP5,EGR1,EGR3,ELAVL3,ELK4,F3,FAM78A,IGSF9B,IRS2,KDM3A,KLF2,KMT2A,KSR2,LARS2,MAP3K13,MARCHF11,MED7,MEX3A,NAB2,NPAS4,NUAK1,PPRC1,PTPN1,RARA,RNF213,SCRT1,SIAH2,SIK1,SIK2,SKIL,TAF4,TENT5A,TLNRD1,TMEM151B,TMEM252,TSC22D2,WDFY2,ZNRF1
TF	Factor: WT1; motif: SMCNCCNSC	TF:M01118	FALSE	5.45324e-07	6.26335	8135	118	74	21908	APOLD1,ARID5A,ARL5B,BAZ1A,BMT2,BTAF1,CACNG6,CASTOR2,CBFA2T3,CCDC6,CDK12,CHKA,CLK1,DEPP1,DIAPH2,DNAJB1,DNAJB5,DUSP4,DUSP5,DUSP6,DYRK3,EGR1,EGR3,ELAVL3,ELK4,ERRFI1,F3,FAM78A,FOSB,FOSL2,GFOD1,IGSF9B,IRS2,KDM3A,KDM7A,KLF2,KMT2A,KSR2,LARS2,LUZP1,MAP3K13,MARCHF11,MED7,MEX3A,MKNK2,NAB2,NPAS4,NR4A2,NR4A3,OSBPL11,PPRC1,PTPN1,RARA,RBM14,RBM38,RNF213,SBK1,SCRT1,SIK1,SIK2,SKIL,SRF,TAF4,TENT5A,TLNRD1,TMEM151B…
TF	Factor: Kaiso; motif: GCMGGGRGCRGS; match class: 1	TF:M03876_1	FALSE	8.3654e-07	6.07751	5872	118	60	21908	ARID5A,ARL5B,BAZ1A,BTAF1,CACNG6,CASTOR2,CBFA2T3,CCDC6,CDK12,DIAPH2,DNAJB5,DYRK3,ELAVL3,FAM220A,FAM78A,FOSL2,GADD45B,GEM,GFOD1,KDM3A,KDM7A,KLF2,KMT2A,KSR2,LUZP1,MARCHF11,MED7,MEX3A,MFHAS1,MKNK2,NFIL3,NPAS4,NR4A2,NUAK1,P4HA1,PRKAB2,RARA,SAG,SAMD4B,SBK1,SCRT1,SIAH2,SIK1,SIK2,SKI,SKIL,SPEN,SRF,STK40,TACC1,TAF4,TENT5A,TLNRD1,TMEM151B,TMEM252,TRIO,TSC22D2,WDFY2,ZBTB11,ZNRF1
TF	Factor: ZBED6; motif: NRRGCTCGCCNN	TF:M01598	FALSE	9.05065e-07	6.04332	5574	118	58	21908	ATF3,BAZ1A,BHLHE22,CACNG6,CBFA2T3,CCDC134,CCNT1,CDK12,CHKA,CRKL,D130040H23RIK,DNAJB1,DUSP4,DUSP5,DYRK3,EGR1,EGR4,ELK4,ETV3,FMN1,IGSF9B,IPMK,KDM7A,KLF2,KMT2A,LUZP1,MAP3K13,MARCHF11,MFHAS1,MTMR4,NPAS4,NR4A3,NUAK1,P4HA1,PPRC1,PRDM2,PRKAB2,PTPN1,RBM38,SAMD4B,SIAH2,SIK1,SIK2,SKI,SKIL,SLC19A2,SLC25A25,SRF,TACC1,TAF4,TENT5A,TLNRD1,TOB2,TPK1,TRIO,TSC22D2,ZBTB11,ZNRF1
TF	Factor: Egr1; motif: NCCGCCCCCGCANN	TF:M02744	FALSE	1.3561e-06	5.86771	3466	118	43	21908	ARID5A,ARL5B,BAZ1A,BHLHE22,CBFA2T3,CCDC6,CHKA,DIAPH2,DNAJB5,DUSP6,EGR1,ETV3,FOSB,FOSL2,GEM,HOMER1,IRF2BP2,IRS2,KDM3A,KDM7A,KLF2,MED7,MEX3A,NPAS4,NUAK1,P4HA1,PPRC1,PRKAB2,PTPN1,RARA,SBK1,SCRT1,SIAH2,SIK2,SKIL,SLC19A2,SLC25A25,SPATA2L,STK40,TACC1,TLNRD1,TRIO,TSC22D2
TF	Factor: EGR-1; motif: TGCGTGGGCGK	TF:M01972	FALSE	1.587e-06	5.79942	4175	118	48	21908	ARHGEF3,ARID5A,ARL5B,BAZ1A,BHLHE22,CBFA2T3,CCDC6,CHKA,CLK1,DIAPH2,EGR4,ELK4,FAM78A,FOSB,FOSL2,GADD45B,GEM,IGSF9B,IRF2BP2,IRS2,KDM3A,KDM7A,KLF2,LMNB2,LUZP1,MARCHF11,MED7,NAB2,NPAS4,NUAK1,PPRC1,PRKAB2,PTPN1,RARA,RASL11B,SIAH2,SIK1,SIK2,SKIL,SLC19A2,SLC25A25,SPATA2L,STK40,TACC1,TAF4,TOB2,TRIO,TSC22D2
TF	Factor: SP2; motif: GNNGGGGGCGGGGSN; match class: 1	TF:M03807_1	FALSE	1.61397e-06	5.7921	2965	118	39	21908	ARL5B,CBFA2T3,CHKA,CLK1,DUSP4,EGR3,ELK4,F3,FAM220A,FOSL2,GMPPB,IRS2,KDM3A,KDM7A,KLF2,KMT2A,LUZP1,MEX3A,NFIL3,NPAS4,NUAK1,PRKAB2,PTPN1,RARA,RASL11B,SAMD4B,SCRT1,SIAH2,SIK1,SIK2,SKI,SKIL,SLC19A2,SLC25A25,TAF4,TMEM151B,TPK1,TSC22D2,WDFY2
TF	Factor: AP2; motif: GCCYGSGGSN	TF:M08867	FALSE	1.67838e-06	5.77511	7296	118	68	21908	APOLD1,ARID5A,CACNG6,CHKA,CLK1,CRKL,DNAJB1,DUSP4,DUSP5,DYRK3,EGR1,EGR4,ELK4,ERRFI1,ETV3,F3,FAM220A,FAM78A,GFOD1,IGSF9B,IPMK,IRF2BP2,IRS2,KDM6B,KDM7A,KMT2A,KSR2,LARS2,LUZP1,MARCHF11,MEX3A,MFHAS1,MKNK2,NAB2,NFIL3,NR4A2,NUAK1,P4HA1,PER1,PPRC1,PRDM2,PTPN1,RARA,RASL11B,RNF213,SAG,SBK1,SIAH2,SIK1,SIK2,SKI,SKIL,SLC19A2,SPEN,SRF,STK40,TAF4,TENT5A,TLNRD1,TMEM151B,TMEM252,TPK1,TRIO,TSC22D2,ZBTB11,ZMYM1,ZNR…
TF	Factor: CREB; motif: NSTGACGTMANN; match class: 1	TF:M00178_1	FALSE	1.74015e-06	5.75941	1565	118	27	21908	ARL5B,BTAF1,CLK1,CRKL,DUSP5,EGR1,EGR3,EGR4,ERRFI1,FAM220A,FOSB,FOSL2,GEM,GMPPB,MAP3K13,NFIL3,NPAS4,NR4A3,SCRT1,SIAH2,SIK1,SIK2,SKIL,SLC19A2,TSC22D2,ZBTB11,ZSCAN20
TF	Factor: Plagl1; motif: NNNGGGGSSCCCCNNN	TF:M02786	FALSE	1.85908e-06	5.7307	2012	118	31	21908	ARID5A,CBFA2T3,DUSP5,EGR4,ELAVL3,ERRFI1,FAM78A,FOSB,GADD45B,IPMK,IRS2,KDM7A,KLF2,KMT2A,LUZP1,MEX3A,MFHAS1,NPAS4,NR4A2,NUAK1,PPRC1,PRKAB2,PTPN1,RNF213,SBK1,SIAH2,SKI,SKIL,SLC19A2,ZBTB11,ZSCAN20
TF	Factor: Atf-1; motif: RTGACGTA; match class: 1	TF:M07980_1	FALSE	1.98511e-06	5.70221	3122	118	40	21908	APOLD1,ARL5B,BTAF1,CHKA,CLK1,CRKL,DUSP5,EGR1,EGR3,EGR4,ELK4,ERRFI1,ETV3,FAM220A,FMN1,FOSB,FOSL2,GEM,GMPPB,IRF2BP2,KDM7A,KSR2,MAP3K13,MFHAS1,NPAS4,NR4A2,NR4A3,RBM14,SCRT1,SIAH2,SIK1,SIK2,SKIL,SLC19A2,TENT5A,TMEM252,TSC22D2,WDFY2,ZBTB11,ZSCAN20
TF	Factor: BTEB2; motif: RGGGNGKGGN; match class: 1	TF:M07277_1	FALSE	2.03385e-06	5.69168	3126	118	40	21908	ARL5B,BAZ1A,CACNG6,CBFA2T3,CHKA,CLK1,DNAJB5,DUSP4,EGR3,ELK4,FAM220A,FAM78A,GMPPB,KDM3A,KLF2,KMT2A,KSR2,LUZP1,MEX3A,NFIL3,NPAS4,NUAK1,PER1,PPRC1,PRKAB2,RARA,RNF213,SCRT1,SIAH2,SIK1,SIK2,SKI,SKIL,SLC19A2,SLC25A25,TAF4,TMEM151B,TOB2,TSC22D2,WDFY2
TF	Factor: Egr-1; motif: WTGCGTGGGCGK	TF:M00243	FALSE	2.08466e-06	5.68097	4364	118	49	21908	ARHGEF3,ARL5B,BAZ1A,BHLHE22,CASTOR2,CBFA2T3,CLK1,DIAPH2,DNAJB1,DNAJB5,DUSP4,DYRK3,EGR4,ELK4,ERRFI1,ETV3,FAM78A,GADD45B,GEM,GFOD1,GMPPB,IGSF9B,IPMK,IRF2BP2,IRS2,KDM3A,KDM7A,LMNB2,LUZP1,MAP3K13,MARCHF11,MFHAS1,NAB2,NPAS4,NR4A3,NUAK1,PRKAB2,RASL11B,SBK1,SIAH2,SIK1,SKIL,SLC19A2,SPEN,STK40,TACC1,TAF4,TRIO,TSC22D2
TF	Factor: SP1:SP3; motif: CCSCCCCCYCC; match class: 1	TF:M01219_1	FALSE	2.13713e-06	5.67017	3398	118	42	21908	BHLHE22,BTAF1,CASTOR2,CCDC6,CLK1,DIAPH2,DUSP4,DUSP6,EGR1,EGR3,ELAVL3,ELK4,FAM78A,FOSB,IGSF9B,IRS2,KDM3A,KDM7A,KLF2,KMT2A,MAP3K13,MEX3A,NAB2,NPAS4,NR4A3,PRKAB2,PTPN1,RARA,RNF213,SIAH2,SIK1,SIK2,SKIL,STK40,TAF4,TLNRD1,TMEM151B,TMEM252,TOB2,TSC22D2,WDFY2,ZNRF1
TF	Factor: Plagl1; motif: NNNGGGGSSCCCCNNN; match class: 1	TF:M02786_1	FALSE	2.17436e-06	5.66267	1805	118	29	21908	ARID5A,CBFA2T3,EGR4,ELAVL3,ERRFI1,FAM78A,FOSB,GADD45B,IPMK,IRS2,KDM7A,KLF2,KMT2A,LUZP1,MEX3A,MFHAS1,NPAS4,NR4A2,NUAK1,PPRC1,PRKAB2,RNF213,SBK1,SIAH2,SKI,SKIL,SLC19A2,ZBTB11,ZSCAN20
TF	Factor: CREM; motif: TGACGTCASYN	TF:M01820	FALSE	3.12786e-06	5.50475	5780	118	58	21908	APOLD1,ARHGEF3,ARL5B,ATF3,BTAF1,CDK12,CHKA,CLK1,CRKL,DUSP4,DUSP5,EGR3,EGR4,ELK4,ERRFI1,F3,FAM220A,FAM78A,FOSB,FOSL2,GEM,GMPPB,IRF2BP2,IRS2,LARS2,LUZP1,MAP3K13,MEX3A,MFHAS1,MKNK2,MTMR4,NFIL3,NPAS4,NR4A2,NR4A3,PDK4,PRDM2,RBM14,SCRT1,SIAH2,SIK1,SIK2,SKIL,SLC19A2,SLC25A25,SPATA2L,SPEN,SRF,TACC1,TENT5A,TLNRD1,TMEM252,TSC22D2,WDFY2,ZBTB11,ZFP948,ZMYM1,ZSCAN20
TF	Factor: GKLF; motif: WGGGYGKGGCCN	TF:M09692	FALSE	3.18953e-06	5.49627	9012	118	77	21908	APOLD1,ARHGEF3,ARID5A,ARL5B,BAZ1A,BMT2,CCDC134,CCDC6,CCNT1,CDK12,CHKA,CLK1,DEPP1,DIAPH2,DNAJB1,DNAJB5,DUSP4,DUSP5,EGR3,ELK4,ETV3,F3,FAM220A,FMN1,FOSB,FOSL2,GMPPB,IRS2,KLF2,KMT2A,LARS2,LMNB2,LUZP1,MED7,MEX3A,MFHAS1,MTMR4,NAB2,NFIL3,NPAS4,NR4A2,NUAK1,OSBPL11,P4HA1,PER1,PRDM2,PRKAB2,PTPN1,RARA,RASL11B,RBM14,RBM38,RNF213,SAG,SAMD4B,SCRT1,SIAH2,SIK1,SIK2,SKI,SKIL,SLC19A2,SLC25A25,SLX4,SPATA2L,STK40,TA…
TF	Factor: AP-2; motif: SNNNCCNCAGGCN	TF:M00915	FALSE	4.27761e-06	5.3688	7135	118	66	21908	APOLD1,ARL5B,BAZ1A,BMT2,CACNG6,CCDC6,CRKL,DNAJB1,DNAJB5,DUSP4,DUSP5,DUSP6,DYRK3,EGR1,ELAVL3,ELK4,ERRFI1,ETV3,F3,FAM220A,GADD45B,IPMK,IRF2BP2,IRS2,KDM3A,KMT2A,KSR2,LUZP1,MAP3K13,MARCHF11,MED7,MEX3A,MFHAS1,MKNK2,NAB2,NFIL3,NPAS4,NR4A2,NR4A3,NUAK1,OSBPL11,PPRC1,PRRX1,RARA,RASL11B,RNF213,SAG,SBK1,SCRT1,SIAH2,SIK1,SIK2,SKI,SKIL,SLC19A2,SPATA2L,SPEN,STK40,TAF4,TLNRD1,TMEM151B,TPK1,TRIO,ZBTB11,ZMYM1,ZNR…
TF	Factor: SP100; motif: NNCGTCGNNTAAWNN	TF:M02913	FALSE	4.27761e-06	5.3688	8525	118	74	21908	ARID5A,ARL5B,ATF3,BAZ1A,BMT2,CASTOR2,CBFA2T3,CCDC6,CDK12,CHKA,CLK1,CRKL,DIAPH2,DNAJB1,DNAJB5,DUSP4,DUSP5,DUSP6,DYRK3,EGR3,ELAVL3,ELK4,ERRFI1,ETV3,F3,FAM220A,FAM78A,FOSL2,GEM,GFOD1,HOMER1,IGSF9B,IPMK,IRF2BP2,IRS2,KDM7A,KLF2,KMT2A,KSR2,LARS2,LMNB2,MARCHF11,MEX3A,MKNK2,MTMR4,NAB2,NPAS4,NR4A2,NUAK1,PER1,PRDM2,PRKAB2,PRRX1,PTPN1,RARA,RBM14,SBK1,SCRT1,SIAH2,SIK1,SIK2,SKI,SLC19A2,SPEN,SRF,TAF4,TENT5A,TL…
TF	Factor: Pax-5; motif: RRMSWGANWYCTNRAGCGKRACSRYNSM; match class: 1	TF:M00144_1	FALSE	4.70148e-06	5.32777	5539	118	56	21908	ARHGEF3,ARID5A,BTAF1,CCDC134,CCDC6,CHKA,DUSP6,EGR1,ELAVL3,ELK4,F3,FAM78A,FOSB,FOSL2,GADD45B,GEM,GFOD1,GMPPB,IGSF9B,IRF2BP2,IRS2,KDM6B,KDM7A,KLF2,KMT2A,MARCHF11,MED7,MFHAS1,NAB2,NR4A3,PER1,PRDM2,PTPN1,RASL11B,RBM14,RBM38,SBK1,SCRT1,SIAH2,SKI,SKIL,SLC19A2,SPATA2L,SPEN,SRF,STK40,TAF4,TENT5A,TLNRD1,TOB2,TRIO,TSC22D2,WDFY2,ZBTB11,ZNRF1,ZSCAN20
TF	Factor: CREB; motif: CNNTGACGTMA; match class: 1	TF:M00917_1	FALSE	5.66517e-06	5.24679	1671	118	27	21908	ARL5B,BTAF1,CLK1,CRKL,DUSP5,EGR1,EGR3,EGR4,ERRFI1,FAM220A,FMN1,FOSB,FOSL2,GEM,GMPPB,MAP3K13,NPAS4,NR4A3,SCRT1,SIK1,SIK2,SKIL,TENT5A,TMEM252,TSC22D2,ZBTB11,ZSCAN20
TF	Factor: Sp2; motif: NYSGCCCCGCCCCCY; match class: 1	TF:M03567_1	FALSE	5.88889e-06	5.22997	2494	118	34	21908	ARL5B,CACNG6,CBFA2T3,CHKA,CLK1,DUSP4,EGR3,F3,FAM220A,FOSL2,GMPPB,IRS2,KDM3A,KLF2,KMT2A,LUZP1,NFIL3,NPAS4,NUAK1,PRKAB2,SAMD4B,SCRT1,SIAH2,SIK1,SIK2,SKI,SKIL,SLC19A2,SLC25A25,TAF4,TMEM151B,TPK1,TSC22D2,WDFY2
TF	Factor: Egr-1; motif: NNGCGKGGGCGGGG; match class: 1	TF:M10213_1	FALSE	7.2766e-06	5.13807	1168	118	22	21908	BHLHE22,CACNG6,CCDC6,DNAJB5,DYRK3,ELK4,FOSL2,IRS2,KDM3A,KDM7A,KLF2,MARCHF11,MKNK2,NAB2,NPAS4,NUAK1,PPRC1,PTPN1,SCRT1,SKIL,TRIO,ZNRF1
TF	Factor: ATF2; motif: VGTGACGTMACN; match class: 1	TF:M00179_1	FALSE	7.37648e-06	5.13215	1809	118	28	21908	ARL5B,BTAF1,CLK1,CRKL,DUSP5,EGR1,EGR3,EGR4,ERRFI1,FAM220A,FOSB,FOSL2,GEM,GMPPB,MAP3K13,MFHAS1,NFIL3,NPAS4,NR4A3,SCRT1,SIK1,SIK2,SKIL,SLC19A2,TMEM252,TSC22D2,ZBTB11,ZSCAN20
TF	Factor: Foxn1; motif: RGAMGC	TF:M12470	FALSE	7.37648e-06	5.13215	9748	118	80	21908	ARHGEF3,ARL5B,BAZ1A,BHLHE22,BMT2,CACNG6,CASTOR2,CBFA2T3,CCDC134,CCDC6,CDK12,CHKA,CLK1,CRKL,DIAPH2,DNAJB1,DNAJB5,DUSP5,DYRK3,EGR1,EGR4,ERRFI1,ETV3,F3,FAM220A,FAM78A,FOSB,FOSL2,GFOD1,IGSF9B,IPMK,IRF2BP2,IRS2,KDM7A,KLF2,KMT2A,LMNB2,LUZP1,MARCHF11,MED7,MFHAS1,MKNK2,MTMR4,NAB2,NFIL3,NR4A3,NUAK1,OSBPL11,P4HA1,PPRC1,PRKAB2,PRRX1,PTPN1,RASL11B,RBM14,RBM38,SBK1,SCRT1,SIAH2,SIK1,SIK2,SKI,SKIL,SLC19A2,SLC25…
TF	Factor: Klf17; motif: NGGGCGG	TF:M05407	FALSE	7.37648e-06	5.13215	6577	118	62	21908	ARID5A,ARL5B,BAZ1A,BTAF1,CACNG6,CASTOR2,CBFA2T3,CCDC6,CDK12,CLK1,CRKL,DIAPH2,DNAJB1,DNAJB5,EGR1,EGR4,ELAVL3,ELK4,ETV3,F3,FAM78A,FOSB,GFOD1,GMPPB,IGSF9B,IPMK,IRF2BP2,IRS2,KDM3A,KDM7A,KMT2A,KSR2,LARS2,LMNB2,MED7,NAB2,NFIL3,NR4A3,PDK4,PRKAB2,PTPN1,RASL11B,RBM38,SAMD4B,SCRT1,SIAH2,SKI,SKIL,SLC25A25,SPATA2L,SPEN,STK40,TAF4,TLNRD1,TMEM151B,TOB2,TPK1,TRIO,TSC22D2,WDFY2,ZFP948,ZSCAN20
TF	Factor: Zic3; motif: NMCCCCCGGGGGGGN; match class: 1	TF:M02837_1	FALSE	7.60138e-06	5.11911	2043	118	30	21908	CASTOR2,CBFA2T3,CCDC6,DUSP4,EGR1,FAM78A,FOSL2,GFOD1,IGSF9B,IPMK,IRF2BP2,KMT2A,LARS2,LMNB2,LUZP1,MEX3A,NFIL3,NR4A2,RBM38,SAG,SCRT1,SIAH2,SKI,SKIL,SRF,TENT5A,TLNRD1,TMEM151B,ZBTB11,ZSCAN20
TF	Factor: ZBP89; motif: CCCCKCCCCCNN	TF:M07397	FALSE	7.63023e-06	5.11746	8117	118	71	21908	APOLD1,ARL5B,BHLHE22,BMT2,BTAF1,CACNG6,CASTOR2,CCDC6,CDK12,CHKA,CLK1,DIAPH2,DNAJB5,DUSP4,DUSP5,DUSP6,EGR1,EGR3,EGR4,ELAVL3,ELK4,F3,FAM78A,GFOD1,IGSF9B,IRS2,KDM3A,KDM7A,KLF2,KMT2A,KSR2,LARS2,LMNB2,LUZP1,MAP3K13,MARCHF11,MED7,MEX3A,MKNK2,NAB2,NPAS4,NR4A2,NUAK1,PER1,PPRC1,PRKAB2,PTPN1,RARA,RASL11B,RBM14,RBM38,RNF213,SAMD4B,SCRT1,SIAH2,SIK1,SIK2,SKIL,SLC19A2,TAF4,TENT5A,TLNRD1,TMEM151B,TMEM252,TOB2,T…
TF	Factor: BTEB2; motif: RGGGNGKGGN	TF:M07277	FALSE	8.62563e-06	5.06421	7619	118	68	21908	ARHGEF3,ARID5A,ARL5B,BAZ1A,BHLHE22,CACNG6,CASTOR2,CBFA2T3,CCDC134,CCDC6,CDK12,CHKA,CLK1,DNAJB1,DNAJB5,DUSP4,DUSP5,DUSP6,EGR1,EGR3,ELAVL3,ELK4,F3,FAM220A,FAM78A,FOSB,FOSL2,GMPPB,IRS2,KDM3A,KDM7A,KLF2,KMT2A,KSR2,LMNB2,LUZP1,MEX3A,MTMR4,NFIL3,NPAS4,NUAK1,P4HA1,PER1,PPRC1,PRKAB2,PRRX1,PTPN1,RARA,RBM38,RNF213,SAMD4B,SCRT1,SIAH2,SIK1,SIK2,SKI,SKIL,SLC19A2,SLC25A25,SRF,TAF4,TMEM151B,TOB2,TPK1,TSC22D2,WD…
TF	Factor: CREB1; motif: NNNNACGTCANN; match class: 1	TF:M03544_1	FALSE	8.68395e-06	5.06128	1286	118	23	21908	ARL5B,BTAF1,CLK1,CRKL,DUSP5,EGR3,EGR4,ERRFI1,FAM220A,FOSL2,GEM,GMPPB,MAP3K13,NPAS4,NR4A3,SCRT1,SIK1,SIK2,SKIL,TMEM252,TSC22D2,ZBTB11,ZSCAN20
TF	Factor: MAZ; motif: NKGGGAGGGGRGGR; match class: 1	TF:M02023_1	FALSE	9.8772e-06	5.00537	4173	118	46	21908	ARHGEF3,BAZ1A,BTAF1,CACNG6,CASTOR2,CCDC6,CLK1,DIAPH2,DNAJB5,DUSP4,DUSP6,EGR1,EGR3,ELAVL3,F3,FAM78A,FOSL2,GMPPB,IGSF9B,IRS2,KMT2A,KSR2,LARS2,MAP3K13,MARCHF11,MED7,MEX3A,NAB2,NFIL3,NPAS4,NR4A2,RASL11B,RNF213,SCRT1,SIAH2,SIK1,SIK2,SKIL,SRF,TAF4,TENT5A,TLNRD1,TMEM151B,TMEM252,WDFY2,ZNRF1
TF	Factor: AP-2alpha; motif: NGCCYSNNGSN; match class: 1	TF:M01857_1	FALSE	1.14378e-05	4.94166	2207	118	31	21908	CACNG6,CBFA2T3,ERRFI1,FAM78A,IGSF9B,IPMK,IRF2BP2,KLF2,KMT2A,MEX3A,MFHAS1,NFIL3,NR4A2,NUAK1,P4HA1,PRDM2,SCRT1,SIAH2,SIK1,SIK2,SKI,SKIL,SPEN,SRF,TAF4,TLNRD1,TMEM151B,TRIO,ZBTB11,ZMYM1,ZNRF1
TF	Factor: Sp1; motif: GGGGCGGGGT	TF:M00008	FALSE	1.16367e-05	4.93417	8382	118	72	21908	ARHGEF3,ARL5B,BAZ1A,BHLHE22,CACNG6,CBFA2T3,CCDC134,CCDC6,CHKA,DIAPH2,DNAJB1,DNAJB5,DUSP4,DUSP5,DUSP6,EGR1,F3,FAM220A,FOSB,FOSL2,GADD45B,GMPPB,HOMER1,IPMK,IRF2BP2,IRS2,KDM3A,KLF2,KMT2A,KSR2,LARS2,LMNB2,LUZP1,MARCHF11,MEX3A,MKNK2,MTMR4,NFIL3,NPAS4,NR4A2,NUAK1,P4HA1,PDK4,PER1,PPRC1,PRDM2,PRKAB2,RARA,RASL11B,RBM14,RBM38,RNF213,SAMD4B,SCRT1,SIAH2,SIK1,SIK2,SKI,SKIL,SLC19A2,SLC25A25,SPATA2L,TACC1,TAF4,…
TF	Factor: BTEB3; motif: BNRNGGGAGGNGT; match class: 1	TF:M01865_1	FALSE	1.20349e-05	4.91956	3100	118	38	21908	BMT2,CASTOR2,CDK12,DNAJB5,DUSP4,DYRK3,EGR3,ELAVL3,ELK4,ETV3,FOSL2,GADD45B,IGSF9B,IRS2,KDM3A,KMT2A,KSR2,MARCHF11,MED7,MEX3A,MKNK2,MTMR4,NAB2,NPAS4,PDK4,RBM38,SCRT1,SIK2,SKI,SKIL,SPEN,SRF,STK40,TENT5A,TLNRD1,TMEM151B,ZFP948,ZNRF1
TF	Factor: CREB1; motif: NNNNTGACGTNANNN; match class: 1	TF:M07248_1	FALSE	1.24945e-05	4.90328	1317	118	23	21908	ARL5B,BTAF1,CLK1,CRKL,DUSP5,EGR3,EGR4,ERRFI1,FAM220A,FOSL2,GEM,GMPPB,MAP3K13,NPAS4,NR4A3,SCRT1,SIK1,SIK2,SKIL,TMEM252,TSC22D2,ZBTB11,ZSCAN20
TF	Factor: CNOT3; motif: GGCCGCGSSS	TF:M01253	FALSE	1.35189e-05	4.86906	2473	118	33	21908	ARID5A,BAZ1A,CASTOR2,CBFA2T3,CLK1,DNAJB1,DYRK3,ELK4,F3,FAM220A,FOSB,FOSL2,GADD45B,HOMER1,IRF2BP2,IRS2,MFHAS1,MKNK2,MTMR4,NAB2,NFIL3,PRDM2,PTPN1,RBM14,SIK2,SKI,SKIL,SPATA2L,SPEN,SRF,TAF4,TLNRD1,TSC22D2
TF	Factor: SP4; motif: SCCCCGCCCCS	TF:M01273	FALSE	1.44538e-05	4.84002	2360	118	32	21908	ARL5B,BAZ1A,CCDC134,CHKA,DUSP4,FAM220A,FOSL2,GMPPB,IRS2,KLF2,LUZP1,MEX3A,NFIL3,NPAS4,NUAK1,PER1,PRKAB2,RARA,SAMD4B,SCRT1,SIAH2,SIK1,SIK2,SKI,SKIL,SLC19A2,SLC25A25,TMEM151B,TOB2,TSC22D2,WDFY2,ZBTB11
TF	Factor: RNF96; motif: BCCCGCRGCC; match class: 1	TF:M01199_1	FALSE	1.44538e-05	4.84002	2736	118	35	21908	BAZ1A,BHLHE22,CBFA2T3,CCDC6,CHKA,CLK1,EGR3,EGR4,ELK4,ERRFI1,FAM78A,FOSL2,IGSF9B,IPMK,IRF2BP2,KDM3A,KDM7A,KLF2,KMT2A,LUZP1,MEX3A,NFIL3,NR4A2,PDK4,PRDM2,SIAH2,SKI,SKIL,SPEN,SRF,STK40,TAF4,TMEM151B,TRIO,TSC22D2
TF	Factor: Zic2; motif: NMCCCCCGGGGGGGN; match class: 1	TF:M02836_1	FALSE	1.44538e-05	4.84002	2482	118	33	21908	CASTOR2,CBFA2T3,CCDC6,DUSP4,EGR1,ERRFI1,FAM78A,FOSL2,GFOD1,IGSF9B,IPMK,IRF2BP2,KMT2A,LARS2,LMNB2,LUZP1,MEX3A,MFHAS1,NFIL3,NR4A2,RBM38,SAG,SCRT1,SIAH2,SKI,SKIL,SRF,TENT5A,TLNRD1,TMEM151B,TOB2,ZBTB11,ZSCAN20
TF	Factor: Sp1; motif: GGGGCGGGGT; match class: 1	TF:M00008_1	FALSE	1.44538e-05	4.84002	3397	118	40	21908	ARL5B,BAZ1A,CACNG6,CCDC6,CHKA,DNAJB1,DNAJB5,DUSP4,DUSP5,FAM220A,FOSB,FOSL2,GMPPB,IRS2,KDM3A,KLF2,KMT2A,KSR2,LUZP1,MARCHF11,MTMR4,NFIL3,NUAK1,PER1,PRKAB2,RARA,RBM38,SAMD4B,SCRT1,SIAH2,SIK1,SIK2,SKI,SKIL,SLC19A2,SLC25A25,SPATA2L,TMEM151B,TSC22D2,WDFY2
TF	Factor: E2F-2; motif: NNNANGGCGCGCNNN	TF:M02742	FALSE	1.51993e-05	4.81818	3542	118	41	21908	ARID5A,ARL5B,BAZ1A,BTAF1,CASTOR2,CCDC6,EGR1,EGR3,EGR4,ELK4,FAM78A,FOSL2,GEM,GFOD1,IGSF9B,IRF2BP2,IRS2,KDM3A,KDM7A,KLF2,KSR2,LUZP1,MARCHF11,MEX3A,NFIL3,NPAS4,NR4A2,NR4A3,PTPN1,RASL11B,RBM14,SAMD4B,SBK1,SIAH2,SIK1,SKI,SKIL,SPATA2L,SRF,TAF4,TRIO
TF	Factor: CREB; motif: NNTKACGTCANNNS; match class: 1	TF:M00916_1	FALSE	1.51993e-05	4.81818	1774	118	27	21908	ARL5B,BTAF1,CLK1,CRKL,DUSP5,EGR1,EGR3,EGR4,ERRFI1,FAM220A,FMN1,FOSB,FOSL2,GEM,GMPPB,MAP3K13,NPAS4,NR4A3,SCRT1,SIK1,SIK2,SKIL,TENT5A,TMEM252,TSC22D2,ZBTB11,ZSCAN20
TF	Factor: KLF3; motif: NNNNNNGGGCGGGGCNNGN; match class: 1	TF:M10278_1	FALSE	1.52396e-05	4.81703	3139	118	38	21908	ARHGEF3,ARL5B,CBFA2T3,CHKA,DNAJB5,DUSP4,EGR3,ELK4,F3,FAM220A,FOSL2,GMPPB,IRS2,KDM3A,KLF2,KMT2A,KSR2,LUZP1,NFIL3,NPAS4,NUAK1,PER1,PPRC1,PRKAB2,SAMD4B,SCRT1,SIAH2,SIK1,SIK2,SKI,SKIL,SLC19A2,SLC25A25,TAF4,TMEM151B,TRIO,TSC22D2,WDFY2
TF	Factor: Osx; motif: CCNCCCCCNNN; match class: 1	TF:M07329_1	FALSE	1.65226e-05	4.78192	2016	118	29	21908	ARID5A,BAZ1A,BMT2,CCDC6,DNAJB5,DUSP4,DUSP5,ELK4,HOMER1,IRS2,KDM3A,KDM7A,LARS2,MEX3A,MKNK2,NPAS4,NR4A2,NUAK1,PPRC1,PTPN1,RNF213,SIK1,TACC1,TLNRD1,TMEM151B,TMEM252,TOB2,TSC22D2,ZNRF1
TF	Factor: Zic1; motif: NNCCCCCGGGGGGG	TF:M02835	FALSE	1.67159e-05	4.77687	9567	118	78	21908	BAZ1A,CASTOR2,CBFA2T3,CCDC134,CCDC6,D130040H23RIK,DEPP1,DIAPH2,DUSP4,DUSP5,EGR1,EGR3,EGR4,ELAVL3,ELK4,ERRFI1,ETV3,FAM220A,FAM78A,FOSL2,GADD45B,GEM,GFOD1,HOMER1,IGSF9B,IPMK,IRF2BP2,KDM3A,KDM6B,KDM7A,KLF2,KMT2A,KSR2,LARS2,LMNB2,LUZP1,MED7,MEX3A,MFHAS1,MKNK2,MTMR4,NAB2,NFIL3,NR4A2,NR4A3,P4HA1,PDK4,PPRC1,PRRX1,PTPN1,RARA,RASL11B,RBM38,RNF213,SAG,SAMD4B,SBK1,SCRT1,SIAH2,SIK2,SKI,SKIL,SPATA2L,SPEN,SRF,…
TF	Factor: Zic3; motif: NMCCCCCGGGGGGGN	TF:M02837	FALSE	2.05005e-05	4.68824	3316	118	39	21908	CASTOR2,CBFA2T3,CCDC6,DUSP4,DUSP5,EGR1,EGR3,ERRFI1,ETV3,FAM78A,FOSL2,GFOD1,IGSF9B,IPMK,IRF2BP2,KMT2A,LARS2,LMNB2,LUZP1,MED7,MEX3A,NFIL3,NR4A2,P4HA1,RBM38,SAG,SCRT1,SIAH2,SIK2,SKI,SKIL,SRF,TENT5A,TLNRD1,TMEM151B,TOB2,TRIO,ZBTB11,ZSCAN20
TF	Factor: Tfap2a; motif: NGCCYSAGGCN; match class: 1	TF:M04156_1	FALSE	2.05005e-05	4.68824	5662	118	55	21908	APOLD1,CBFA2T3,CHKA,CRKL,DIAPH2,DNAJB1,DUSP4,EGR1,EGR4,ELAVL3,ERRFI1,ETV3,FAM220A,GFOD1,GMPPB,HOMER1,IPMK,IRF2BP2,IRS2,KDM3A,KDM6B,KMT2A,LARS2,LUZP1,MARCHF11,MED7,MEX3A,MFHAS1,MKNK2,NR4A2,OSBPL11,P4HA1,PER1,PRKAB2,RARA,RASL11B,RBM14,RNF213,SAG,SCRT1,SIAH2,SIK1,SIK2,SKI,SKIL,SLX4,SPEN,SRF,TAF4,TLNRD1,TPK1,TRIO,TSC22D2,ZMYM1,ZNRF1
TF	Factor: HIF2A; motif: ACGTGNNN	TF:M07356	FALSE	2.2154e-05	4.65455	1589	118	25	21908	BTAF1,CCDC134,CCDC6,DUSP4,DUSP5,F3,FAM220A,FOSL2,GEM,IRF2BP2,KDM3A,KDM7A,KLF2,NAB2,NFIL3,P4HA1,PDK4,PER1,PPRC1,PRDM2,RBM38,SKIL,SLC19A2,TENT5A,TLNRD1
TF	Factor: ATF-2; motif: NNTGACGTCAN; match class: 1	TF:M07312_1	FALSE	2.2154e-05	4.65455	1266	118	22	21908	ARL5B,BTAF1,CLK1,CRKL,DUSP5,EGR3,EGR4,ERRFI1,FAM220A,FOSL2,GEM,MAP3K13,NPAS4,NR4A3,SCRT1,SIK1,SIK2,SKIL,TMEM252,TSC22D2,ZBTB11,ZSCAN20
TF	Factor: CREB; motif: TGACGTMA; match class: 1	TF:M00039_1	FALSE	2.2498e-05	4.64786	1591	118	25	21908	ARL5B,BTAF1,CLK1,CRKL,DUSP5,EGR3,EGR4,ERRFI1,FAM220A,FMN1,FOSL2,GEM,GMPPB,MAP3K13,NPAS4,NR4A3,SCRT1,SIK1,SIK2,SKIL,TENT5A,TMEM252,TSC22D2,ZBTB11,ZSCAN20
TF	Factor: Egr-2; motif: NTGCGTRGGCGK	TF:M00246	FALSE	2.48647e-05	4.60442	5387	118	53	21908	ARHGEF3,ARID5A,ARL5B,BHLHE22,CACNG6,CCDC6,CDK12,CLK1,DIAPH2,DNAJB1,DUSP4,EGR4,ELK4,ERRFI1,ETV3,F3,FAM78A,GADD45B,GEM,GFOD1,GMPPB,IGSF9B,IRF2BP2,IRS2,KDM7A,KSR2,LMNB2,LUZP1,MAP3K13,MARCHF11,NAB2,NPAS4,PRDM2,PRKAB2,RARA,RASL11B,RBM14,SAMD4B,SBK1,SCRT1,SIAH2,SIK1,SKIL,SLC19A2,SLC25A25,SPATA2L,STK40,TACC1,TAF4,TOB2,TRIO,TSC22D2,ZSCAN20
TF	Factor: E2F-4; motif: NGGGGGCGGGRMNN	TF:M10211	FALSE	2.61099e-05	4.58319	7010	118	63	21908	ARHGEF3,ARL5B,BHLHE22,BTAF1,CACNG6,CASTOR2,CBFA2T3,CCDC6,CHKA,CLK1,DUSP4,DUSP5,DYRK3,EGR1,EGR3,EGR4,ELK4,ERRFI1,ETV3,F3,FOSL2,IRS2,KDM3A,KDM7A,KLF2,KMT2A,KSR2,LMNB2,LUZP1,MARCHF11,MEX3A,MTMR4,NPAS4,NR4A3,NUAK1,PDK4,PER1,PPRC1,PRKAB2,PTPN1,RARA,RASL11B,RBM38,SAMD4B,SCRT1,SIAH2,SIK1,SIK2,SKI,SKIL,SLC19A2,SLC25A25,SPEN,SRF,STK40,TAF4,TENT5A,TLNRD1,TMEM151B,TRIO,TSC22D2,WDFY2,ZNRF1
TF	Factor: E2F-4; motif: NTTTCSCGCC; match class: 1	TF:M07380_1	FALSE	2.61913e-05	4.58184	5398	118	53	21908	ARHGEF3,BAZ1A,CCDC6,CLK1,DIAPH2,DUSP4,DUSP5,DYRK3,EGR3,FAM78A,FOSB,FOSL2,GEM,IRF2BP2,IRS2,KDM3A,KDM7A,KLF2,KMT2A,LMNB2,LUZP1,MARCHF11,MFHAS1,MKNK2,MTMR4,NAB2,NPAS4,NR4A2,NR4A3,PPRC1,PRDM2,RASL11B,RBM14,SAMD4B,SBK1,SCRT1,SIAH2,SIK1,SIK2,SKI,SKIL,SLC19A2,SLC25A25,SPEN,STK40,TACC1,TAF4,TENT5A,TLNRD1,TMEM151B,TRIO,TSC22D2,ZNRF1
TF	Factor: AP2; motif: GCCYGSGGSN; match class: 1	TF:M08867_1	FALSE	2.62036e-05	4.58164	2692	118	34	21908	ARID5A,DNAJB1,DUSP4,EGR1,ERRFI1,ETV3,IPMK,IRF2BP2,IRS2,KMT2A,LUZP1,MARCHF11,MEX3A,MFHAS1,MKNK2,NR4A2,P4HA1,PPRC1,PRDM2,RARA,RASL11B,SAG,SIAH2,SIK1,SIK2,SKI,SKIL,SRF,TAF4,TLNRD1,TMEM151B,TPK1,ZMYM1,ZNRF1
TF	Factor: HIF-1alpha; motif: NNACGTGNN	TF:M07043	FALSE	2.82693e-05	4.54869	1084	118	20	21908	ARL5B,CCDC6,CHKA,DUSP4,ETV3,FAM220A,FOSL2,KDM3A,KDM7A,KLF2,NAB2,NFIL3,NR4A2,P4HA1,PRDM2,RASL11B,SAMD4B,SPEN,TENT5A,TLNRD1
TF	Factor: c-Myc:Max; motif: GCCAYGYGSN	TF:M00322	FALSE	2.82693e-05	4.54869	7368	118	65	21908	ARHGEF3,ARL5B,BAZ1A,BTAF1,CBFA2T3,CCDC6,CLK1,DNAJB5,DUSP5,DYRK3,EGR1,EGR3,EGR4,ELAVL3,ELK4,ETV3,F3,FAM78A,FOSL2,GADD45B,GMPPB,IRF2BP2,IRS2,KDM3A,KDM7A,LMNB2,LUZP1,MARCHF11,MED7,MEX3A,MFHAS1,MKNK2,MTMR4,NAB2,NFIL3,NR4A2,NR4A3,P4HA1,PER1,PPRC1,PRDM2,PRKAB2,PTPN1,RARA,RASL11B,RBM14,SAG,SAMD4B,SBK1,SIAH2,SIK1,SKI,SLC19A2,SPEN,SRF,TACC1,TLNRD1,TMEM252,TOB2,TPK1,TSC22D2,WDFY2,ZBTB11,ZFP948,ZNRF1
TF	Factor: ctcf; motif: CCNCNAGRKGGCRSTN	TF:M07249	FALSE	3.26653e-05	4.48591	5597	118	54	21908	BHLHE22,CBFA2T3,CCDC134,CCDC6,CDK12,CRKL,DNAJB1,DUSP4,DUSP5,EGR3,ELAVL3,ERRFI1,F3,FAM220A,FAM78A,FOSL2,GADD45B,GEM,GFOD1,IRF2BP2,KDM3A,KMT2A,KSR2,LARS2,LUZP1,MARCHF11,MEX3A,MFHAS1,MKNK2,MTMR4,NR4A2,NR4A3,NUAK1,OSBPL11,PPRC1,RASL11B,RBM14,SCRT1,SIAH2,SIK1,SKI,SKIL,SLC19A2,SPATA2L,SPEN,STK40,TAF4,TENT5A,TMEM151B,TRIO,TSC22D2,ZBTB11,ZFP948,ZSCAN20
TF	Factor: CREB1; motif: NRRTGACGTMA; match class: 1	TF:M10200_1	FALSE	3.26653e-05	4.48591	1408	118	23	21908	ARL5B,BTAF1,CLK1,CRKL,EGR3,EGR4,ERRFI1,FAM220A,FMN1,FOSB,FOSL2,GEM,MAP3K13,NFIL3,NPAS4,NR4A3,SCRT1,SIK1,SIK2,SKIL,TSC22D2,ZBTB11,ZSCAN20
TF	Factor: E2F-1; motif: NKTSSCGC	TF:M00428	FALSE	3.57758e-05	4.44641	7934	118	68	21908	ARID5A,ARL5B,ATF3,BHLHE22,BTAF1,CACNG6,CASTOR2,CBFA2T3,CCDC6,CDK12,CHKA,CRKL,DIAPH2,DNAJB1,DNAJB5,DUSP4,DUSP5,DUSP6,DYRK3,EGR1,EGR3,F3,FAM220A,FAM78A,FOSB,FOSL2,IGSF9B,IPMK,IRF2BP2,IRS2,KDM7A,KLF2,KMT2A,LMNB2,MAP3K13,MFHAS1,MKNK2,MTMR4,NR4A2,NR4A3,OSBPL11,PDK4,PPRC1,PRDM2,PRKAB2,PRRX1,PTPN1,RARA,RASL11B,RBM14,RNF213,SAMD4B,SBK1,SIAH2,SIK1,SIK2,SKI,SKIL,SLC19A2,SPEN,SRF,STK40,TACC1,TAF4,TOB2,TSC22…
TF	Factor: E2F-4; motif: GCGGGAAANA; match class: 1	TF:M02090_1	FALSE	4.25764e-05	4.37083	4723	118	48	21908	BAZ1A,BTAF1,CASTOR2,CBFA2T3,CRKL,DIAPH2,DNAJB1,DUSP4,DUSP5,DUSP6,DYRK3,EGR3,ELK4,ERRFI1,ETV3,FOSB,GADD45B,GMPPB,HOMER1,IGSF9B,KDM3A,KMT2A,KSR2,LARS2,MARCHF11,MEX3A,MFHAS1,MTMR4,NAB2,NFIL3,NR4A3,PDK4,PER1,PPRC1,PRKAB2,RASL11B,SCRT1,SIK1,SIK2,SLC19A2,SLC25A25,SPEN,TLNRD1,TOB2,TPK1,TRIO,TSC22D2,ZNRF1
TF	Factor: ATF-1; motif: TNACGTCAN; match class: 1	TF:M01861_1	FALSE	5.04979e-05	4.29673	1905	118	27	21908	ARL5B,BTAF1,CLK1,CRKL,DUSP5,EGR3,EGR4,ERRFI1,FAM220A,FMN1,FOSB,FOSL2,GEM,GMPPB,KDM7A,MAP3K13,NPAS4,NR4A3,SCRT1,SIK1,SIK2,SKIL,TENT5A,TMEM252,TSC22D2,ZBTB11,ZSCAN20
TF	Factor: Wt1; motif: NNCCTCCCCCACNN	TF:M12438	FALSE	5.18972e-05	4.28486	6002	118	56	21908	ARHGEF3,ARID5A,BHLHE22,CACNG6,CBFA2T3,CCDC6,CDK12,CHKA,DNAJB5,DUSP5,DUSP6,DYRK3,EGR1,EGR3,ELAVL3,ERRFI1,F3,FAM220A,FOSL2,GADD45B,GFOD1,IGSF9B,IRS2,KDM3A,KLF2,KMT2A,KSR2,LARS2,LUZP1,MAP3K13,MED7,MEX3A,MKNK2,MTMR4,NAB2,NPAS4,NR4A2,PPRC1,PRRX1,RARA,RBM38,RNF213,SAG,SCRT1,SIK1,SKIL,SPEN,SRF,TAF4,TENT5A,TMEM151B,TRIO,ZBTB11,ZFP948,ZNRF1,ZSCAN20
TF	Factor: Sp4; motif: NNNNMCGCCCCCTNNNN	TF:M02810	FALSE	5.2431e-05	4.28041	4024	118	43	21908	ARID5A,BHLHE22,CACNG6,CASTOR2,CCDC6,CLK1,DUSP5,DUSP6,EGR1,EGR3,EGR4,ETV3,F3,GEM,HOMER1,IPMK,KDM3A,KDM7A,KLF2,KMT2A,MEX3A,MTMR4,NPAS4,NR4A3,NUAK1,P4HA1,PRKAB2,PTPN1,RARA,SAMD4B,SBK1,SIAH2,SIK1,SIK2,SKIL,SLC25A25,SPEN,STK40,TACC1,TLNRD1,TSC22D2,WDFY2,ZNRF1
TF	Factor: HES-1; motif: GSCACGMGMC	TF:M02011	FALSE	5.47276e-05	4.26179	3605	118	40	21908	ARL5B,BAZ1A,CCDC134,CCDC6,CHKA,EGR3,ELK4,F3,FAM78A,GFOD1,GMPPB,HOMER1,IRF2BP2,IRS2,KDM3A,KDM7A,KSR2,MARCHF11,MEX3A,MKNK2,NR4A3,PER1,PRDM2,PRKAB2,PTPN1,RBM14,SAG,SAMD4B,SBK1,SIK1,SIK2,SKI,SPATA2L,SPEN,TACC1,TOB2,TPK1,WDFY2,ZNRF1,ZSCAN20
TF	Factor: Tcfap2b; motif: NYGCCYNARGGCAN; match class: 1	TF:M02820_1	FALSE	5.68124e-05	4.24556	5235	118	51	21908	ARHGEF3,BAZ1A,CACNG6,CASTOR2,CBFA2T3,CCDC6,CHKA,CLK1,DNAJB5,DUSP4,EGR4,ELAVL3,ELK4,ETV3,FAM78A,GADD45B,GEM,GMPPB,IGSF9B,IPMK,IRF2BP2,KDM6B,KMT2A,KSR2,LMNB2,LUZP1,MEX3A,MFHAS1,NAB2,NR4A2,NR4A3,P4HA1,PER1,PRDM2,RASL11B,RBM14,RBM38,RNF213,SAG,SCRT1,SIK1,SKI,SKIL,SPEN,STK40,TLNRD1,TMEM151B,TMEM252,TRIO,ZBTB11,ZNRF1
TF	Factor: Zfp740; motif: NCCCCCCCAC; match class: 1	TF:M03944_1	FALSE	5.68124e-05	4.24556	4477	118	46	21908	ARID5A,BAZ1A,BTAF1,CASTOR2,CCDC6,CDK12,CHKA,CLK1,DEPP1,DIAPH2,DUSP4,DUSP6,DYRK3,EGR1,EGR3,ELAVL3,ELK4,F3,FAM78A,FOSB,GMPPB,IGSF9B,IRS2,KDM7A,KMT2A,KSR2,LARS2,MAP3K13,MED7,MEX3A,NAB2,NR4A2,PTPN1,RARA,RNF213,SCRT1,SIK1,SKIL,SLC25A25,SRF,TLNRD1,TMEM151B,TMEM252,TOB2,WDFY2,ZNRF1
TF	Factor: KLF3; motif: NNNNNNGGGCGGGGCNNGN	TF:M10278	FALSE	5.80002e-05	4.23657	7353	118	64	21908	ARHGEF3,ARL5B,BAZ1A,CACNG6,CBFA2T3,CCDC134,CCDC6,CHKA,CLK1,DNAJB1,DNAJB5,DUSP4,DYRK3,EGR1,EGR3,ELK4,F3,FAM220A,FAM78A,FOSB,FOSL2,GMPPB,IRS2,KDM3A,KDM7A,KLF2,KMT2A,KSR2,LARS2,LUZP1,MARCHF11,MEX3A,NAB2,NFIL3,NPAS4,NUAK1,P4HA1,PER1,PPRC1,PRKAB2,RARA,RASL11B,RNF213,SAMD4B,SBK1,SCRT1,SIAH2,SIK1,SIK2,SKI,SKIL,SLC19A2,SLC25A25,SPEN,TAF4,TENT5A,TMEM151B,TOB2,TPK1,TRIO,TSC22D2,WDFY2,ZBTB11,ZNRF1
TF	Factor: SP100; motif: NNCGTCGNNTAAWNN; match class: 1	TF:M02913_1	FALSE	5.9797e-05	4.22332	3073	118	36	21908	BAZ1A,CCDC6,CDK12,CHKA,CLK1,DIAPH2,DNAJB5,DUSP4,DUSP6,ELAVL3,ELK4,ERRFI1,F3,FAM220A,GEM,GFOD1,HOMER1,IRF2BP2,IRS2,KLF2,KMT2A,LMNB2,MARCHF11,MKNK2,MTMR4,NR4A2,PTPN1,SIK1,SIK2,SKI,SPEN,TAF4,TENT5A,TOB2,TPK1,TRIO
TF	Factor: GKLF; motif: GCCMCRCCCNNN	TF:M01588	FALSE	5.9797e-05	4.22332	7878	118	67	21908	ARHGEF3,ARL5B,BAZ1A,BMT2,CCDC134,CDK12,CHKA,CLK1,DEPP1,DIAPH2,DNAJB1,DNAJB5,DUSP4,DUSP5,EGR3,ELK4,F3,FAM220A,FMN1,FOSB,FOSL2,GMPPB,IRS2,KLF2,KMT2A,LMNB2,LUZP1,MED7,MEX3A,MTMR4,NFIL3,NPAS4,NR4A2,NUAK1,OSBPL11,P4HA1,PER1,PRKAB2,PTPN1,RARA,RASL11B,RBM14,RBM38,RNF213,SAMD4B,SCRT1,SIAH2,SIK1,SIK2,SKI,SKIL,SLC19A2,SLC25A25,SLX4,SPATA2L,STK40,TACC1,TAF4,TENT5A,TLNRD1,TMEM151B,TOB2,TRIO,TSC22D2,WDFY2,ZBT…
TF	Factor: ATF-1; motif: CYYTGACGTCA; match class: 1	TF:M00691_1	FALSE	6.37567e-05	4.19547	951	118	18	21908	ARL5B,CLK1,CRKL,DNAJB5,DUSP5,EGR1,EGR4,ETV3,FOSB,FOSL2,GEM,GMPPB,NFIL3,PER1,SIK1,SIK2,SKIL,SLC19A2
TF	Factor: E2F-4; motif: NGGGGGCGGGRMNN; match class: 1	TF:M10211_1	FALSE	6.39762e-05	4.19398	2430	118	31	21908	ARL5B,CACNG6,CASTOR2,CCDC6,CLK1,DUSP4,EGR3,KDM3A,KLF2,KMT2A,LMNB2,LUZP1,MARCHF11,MEX3A,MTMR4,NPAS4,NR4A3,NUAK1,PPRC1,RASL11B,SAMD4B,SCRT1,SIAH2,SIK1,SIK2,SLC25A25,STK40,TLNRD1,TMEM151B,TSC22D2,WDFY2
TF	Factor: E2F1; motif: NNNNNGCGSSAAAN	TF:M08874	FALSE	6.39762e-05	4.19398	5892	118	55	21908	ARL5B,BMT2,CASTOR2,CBFA2T3,CCDC134,CHKA,CRKL,DNAJB1,DUSP4,DUSP5,DUSP6,ELK4,ETV3,F3,FAM78A,FOSB,FOSL2,GADD45B,HOMER1,IGSF9B,IPMK,IRF2BP2,IRS2,KSR2,LMNB2,MEX3A,MFHAS1,MKNK2,MTMR4,NFIL3,NPAS4,NR4A2,NR4A3,OSBPL11,P4HA1,PRDM2,PTPN1,RARA,RBM14,RNF213,SAMD4B,SCRT1,SIAH2,SIK1,SKI,SLC19A2,SLC25A25,SPEN,STK40,TMEM151B,TPK1,TRIO,TSC22D2,WDFY2,ZNRF1
TF	Factor: BTEB3; motif: BNRNGGGAGGNGT	TF:M01865	FALSE	6.65648e-05	4.17676	8972	118	73	21908	ARHGEF3,ARID5A,ATF3,BMT2,BTAF1,CACNG6,CASTOR2,CBFA2T3,CDK12,CHKA,D130040H23RIK,DIAPH2,DNAJB5,DUSP4,DUSP5,DYRK3,EGR3,ELAVL3,ELK4,ERRFI1,ETV3,FAM220A,FAM78A,FOSL2,GADD45B,GFOD1,GMPPB,IGSF9B,IRF2BP2,IRS2,KDM3A,KDM7A,KLF2,KMT2A,KSR2,LUZP1,MAP3K13,MARCHF11,MED7,MEX3A,MKNK2,MTMR4,NAB2,NFIL3,NPAS4,NR4A2,NR4A3,PDK4,PRKAB2,RBM14,RBM38,RNF213,SAMD4B,SBK1,SCRT1,SIK1,SIK2,SKI,SKIL,SLC25A25,SLX4,SPEN,SRF,STK4…
TF	Factor: AP-2beta; motif: GCNNNGGSCNGVGGGN	TF:M01858	FALSE	7.1701e-05	4.14447	5130	118	50	21908	BAZ1A,BHLHE22,BTAF1,CCDC6,DEPP1,DUSP4,EGR3,EGR4,ELK4,ERRFI1,F3,FAM78A,GADD45B,HOMER1,IPMK,IRF2BP2,IRS2,KDM3A,KLF2,KMT2A,KSR2,LUZP1,MEX3A,MFHAS1,MKNK2,NFIL3,NPAS4,NR4A2,P4HA1,PDK4,PER1,PRDM2,PRKAB2,PRRX1,RARA,SAG,SAMD4B,SBK1,SIAH2,SIK1,SIK2,SKI,SKIL,SLC25A25,SPEN,STK40,TAF4,TLNRD1,TMEM151B,ZSCAN20
TF	Factor: Zfp536; motif: NCGGAKG; match class: 1	TF:M05541_1	FALSE	7.78348e-05	4.10883	1723	118	25	21908	CBFA2T3,CCDC6,EGR4,FAM78A,FMN1,FOSB,GFOD1,GMPPB,IPMK,KMT2A,LUZP1,MFHAS1,MTMR4,NPAS4,NR4A2,RARA,RBM14,SIK1,SLC19A2,SPEN,SRF,TACC1,TRIO,TSC22D2,ZMYM1
TF	Factor: CPBP; motif: NGGGCGG	TF:M05301	FALSE	8.35298e-05	4.07816	7269	118	63	21908	ARHGEF3,ATF3,BTAF1,CBFA2T3,CCDC6,CHKA,CRKL,DIAPH2,DNAJB1,DUSP5,DYRK3,EGR1,EGR3,ELAVL3,ELK4,ERRFI1,ETV3,F3,FAM220A,FAM78A,FOSB,FOSL2,GADD45B,GFOD1,IRF2BP2,IRS2,KDM3A,KDM7A,KLF2,KMT2A,KSR2,LUZP1,MED7,MEX3A,MFHAS1,MTMR4,NFIL3,NPAS4,NR4A2,P4HA1,PDK4,PRDM2,PRKAB2,PTPN1,RARA,RASL11B,SAMD4B,SBK1,SCRT1,SIAH2,SIK1,SKIL,SLC25A25,SPATA2L,SRF,TACC1,TAF4,TLNRD1,TMEM151B,TRIO,ZBTB11,ZFP948,ZNRF1
TF	Factor: LKLF; motif: NGGGCGG	TF:M05391	FALSE	8.35298e-05	4.07816	7269	118	63	21908	ARHGEF3,ATF3,BTAF1,CBFA2T3,CCDC6,CHKA,CRKL,DIAPH2,DNAJB1,DUSP5,DYRK3,EGR1,EGR3,ELAVL3,ELK4,ERRFI1,ETV3,F3,FAM220A,FAM78A,FOSB,FOSL2,GADD45B,GFOD1,IRF2BP2,IRS2,KDM3A,KDM7A,KLF2,KMT2A,KSR2,LUZP1,MED7,MEX3A,MFHAS1,MTMR4,NFIL3,NPAS4,NR4A2,P4HA1,PDK4,PRDM2,PRKAB2,PTPN1,RARA,RASL11B,SAMD4B,SBK1,SCRT1,SIAH2,SIK1,SKIL,SLC25A25,SPATA2L,SRF,TACC1,TAF4,TLNRD1,TMEM151B,TRIO,ZBTB11,ZFP948,ZNRF1
TF	Factor: Sp3; motif: AGGGCGG	TF:M05665	FALSE	8.35298e-05	4.07816	7269	118	63	21908	ARHGEF3,ATF3,BTAF1,CBFA2T3,CCDC6,CHKA,CRKL,DIAPH2,DNAJB1,DUSP5,DYRK3,EGR1,EGR3,ELAVL3,ELK4,ERRFI1,ETV3,F3,FAM220A,FAM78A,FOSB,FOSL2,GADD45B,GFOD1,IRF2BP2,IRS2,KDM3A,KDM7A,KLF2,KMT2A,KSR2,LUZP1,MED7,MEX3A,MFHAS1,MTMR4,NFIL3,NPAS4,NR4A2,P4HA1,PDK4,PRDM2,PRKAB2,PTPN1,RARA,RASL11B,SAMD4B,SBK1,SCRT1,SIAH2,SIK1,SKIL,SLC25A25,SPATA2L,SRF,TACC1,TAF4,TLNRD1,TMEM151B,TRIO,ZBTB11,ZFP948,ZNRF1
TF	Factor: SP6; motif: WGGGCGG	TF:M05455	FALSE	8.35298e-05	4.07816	7269	118	63	21908	ARHGEF3,ATF3,BTAF1,CBFA2T3,CCDC6,CHKA,CRKL,DIAPH2,DNAJB1,DUSP5,DYRK3,EGR1,EGR3,ELAVL3,ELK4,ERRFI1,ETV3,F3,FAM220A,FAM78A,FOSB,FOSL2,GADD45B,GFOD1,IRF2BP2,IRS2,KDM3A,KDM7A,KLF2,KMT2A,KSR2,LUZP1,MED7,MEX3A,MFHAS1,MTMR4,NFIL3,NPAS4,NR4A2,P4HA1,PDK4,PRDM2,PRKAB2,PTPN1,RARA,RASL11B,SAMD4B,SBK1,SCRT1,SIAH2,SIK1,SKIL,SLC25A25,SPATA2L,SRF,TACC1,TAF4,TLNRD1,TMEM151B,TRIO,ZBTB11,ZFP948,ZNRF1
TF	Factor: SP2; motif: GGGCGGGAC	TF:M01783	FALSE	8.62651e-05	4.06416	8142	118	68	21908	ARHGEF3,ARL5B,BAZ1A,CASTOR2,CCDC134,CHKA,CLK1,DIAPH2,DNAJB1,DNAJB5,DUSP4,DYRK3,EGR4,ELAVL3,ELK4,ERRFI1,ETV3,F3,FAM220A,FOSB,FOSL2,GMPPB,IRS2,KDM3A,KDM6B,KDM7A,KLF2,KMT2A,LMNB2,LUZP1,MARCHF11,MEX3A,MFHAS1,MTMR4,NAB2,NFIL3,NPAS4,NR4A3,NUAK1,OSBPL11,P4HA1,PER1,PPRC1,PRKAB2,PTPN1,RARA,RASL11B,RBM38,RNF213,SAMD4B,SBK1,SCRT1,SIAH2,SIK1,SIK2,SKI,SKIL,SLC19A2,SLC25A25,SRF,TENT5A,TLNRD1,TMEM151B,TOB2,TRIO…
TF	Factor: MAZ; motif: NKGGGAGGGGRGGR	TF:M02023	FALSE	8.79884e-05	4.05557	7972	118	67	21908	APOLD1,ARHGEF3,ARID5A,ARL5B,ATF3,BAZ1A,BMT2,BTAF1,CACNG6,CASTOR2,CCDC134,CCDC6,CDK12,CHKA,CLK1,DIAPH2,DNAJB5,DUSP4,DUSP6,EGR1,EGR3,ELAVL3,ELK4,F3,FAM220A,FAM78A,FOSB,FOSL2,GMPPB,IGSF9B,IPMK,IRS2,KMT2A,KSR2,LARS2,MAP3K13,MARCHF11,MED7,MEX3A,MKNK2,NAB2,NFIL3,NPAS4,NR4A2,PRRX1,PTPN1,RARA,RASL11B,RNF213,SAMD4B,SBK1,SCRT1,SIAH2,SIK1,SIK2,SKIL,SPATA2L,SRF,TAF4,TENT5A,TLNRD1,TMEM151B,TMEM252,TOB2,WDFY2,…
TF	Factor: CNOT3; motif: GGCCGCGSSS; match class: 1	TF:M01253_1	FALSE	8.83933e-05	4.05358	523	118	13	21908	FAM220A,FOSL2,GADD45B,IRF2BP2,IRS2,MFHAS1,MKNK2,NAB2,NFIL3,SKIL,SPATA2L,SRF,TLNRD1
TF	Factor: Zfp281; motif: NNCCCCCCCCCCMYC	TF:M02831	FALSE	8.98271e-05	4.04659	3982	118	42	21908	APOLD1,BAZ1A,BMT2,BTAF1,CASTOR2,CCDC6,CLK1,DIAPH2,DUSP4,DUSP6,EGR1,EGR4,ELAVL3,ELK4,F3,FAM78A,FOSB,IGSF9B,IRS2,KDM7A,KMT2A,KSR2,LARS2,MAP3K13,MED7,MEX3A,MTMR4,NAB2,NR4A2,PTPN1,RARA,RNF213,SCRT1,SIK1,SKIL,TAF4,TENT5A,TLNRD1,TMEM151B,TMEM252,TOB2,ZNRF1
TF	Factor: IRF4; motif: NNNAYTCTCGGWNNN; match class: 1	TF:M02872_1	FALSE	9.02887e-05	4.04437	8157	118	68	21908	ARID5A,ARL5B,BAZ1A,BHLHE22,CACNG6,CASTOR2,CBFA2T3,CCDC134,CDK12,CHKA,CLK1,CRKL,DIAPH2,DNAJB1,DUSP4,DUSP5,DUSP6,EGR3,ELAVL3,ELK4,ERRFI1,F3,FAM78A,FOSL2,GADD45B,GFOD1,HOMER1,IGSF9B,IRF2BP2,IRS2,KMT2A,KSR2,LMNB2,LUZP1,MAP3K13,MARCHF11,MED7,MEX3A,MKNK2,MTMR4,NAB2,NFIL3,NPAS4,NR4A3,NUAK1,OSBPL11,P4HA1,PRRX1,RARA,RASL11B,RBM14,SBK1,SCRT1,SIAH2,SKI,SLC19A2,SLC25A25,SRF,STK40,TACC1,TAF4,TENT5A,TMEM151B,T…
TF	Factor: Zic1; motif: NNCCCCCGGGGGGG; match class: 1	TF:M02835_1	FALSE	9.02887e-05	4.04437	6622	118	59	21908	BAZ1A,CASTOR2,CBFA2T3,CCDC6,D130040H23RIK,DIAPH2,DUSP4,DUSP5,EGR1,EGR3,EGR4,ELAVL3,ELK4,ERRFI1,ETV3,FAM78A,FOSL2,GADD45B,GFOD1,IGSF9B,IPMK,IRF2BP2,KDM3A,KLF2,KMT2A,KSR2,LARS2,LMNB2,LUZP1,MED7,MEX3A,MFHAS1,NAB2,NFIL3,NR4A2,PDK4,PPRC1,PTPN1,RASL11B,RBM38,SAG,SBK1,SCRT1,SIAH2,SIK2,SKI,SKIL,SRF,TACC1,TENT5A,TLNRD1,TMEM151B,TMEM252,TOB2,TRIO,ZBTB11,ZFP948,ZNRF1,ZSCAN20
TF	Factor: AP-2alpha; motif: GCCNNNRGS	TF:M00469	FALSE	9.37116e-05	4.02821	3285	118	37	21908	BAZ1A,BHLHE22,CACNG6,CBFA2T3,CHKA,CRKL,DUSP5,EGR4,ELK4,FAM220A,FAM78A,GFOD1,IRF2BP2,IRS2,KMT2A,KSR2,LUZP1,MARCHF11,MED7,MEX3A,MFHAS1,MKNK2,NFIL3,NR4A2,NUAK1,P4HA1,PRDM2,SAG,SIAH2,SIK2,SKI,SKIL,SRF,TLNRD1,TRIO,ZBTB11,ZNRF1
TF	Factor: Tax/CREB; motif: GGGGGTTGACGYANA	TF:M00114	FALSE	9.60162e-05	4.01766	5350	118	51	21908	ARL5B,ATF3,CASTOR2,CDK12,CHKA,DNAJB5,DUSP5,EGR1,ELAVL3,ELK4,ERRFI1,ETV3,FAM78A,FOSB,FOSL2,GEM,HOMER1,IGSF9B,IRS2,KLF2,KMT2A,KSR2,LUZP1,MEX3A,MFHAS1,MKNK2,NPAS4,NR4A2,NR4A3,PDK4,PRDM2,PTPN1,RASL11B,RBM38,SCRT1,SIK1,SIK2,SKIL,SLC25A25,SPEN,SRF,STK40,TLNRD1,TMEM151B,TPK1,TSC22D2,WDFY2,ZBTB11,ZMYM1,ZNRF1,ZSCAN20
TF	Factor: CREB; motif: NSTGACGTMANN	TF:M00178	FALSE	9.84854e-05	4.00663	5200	118	50	21908	APOLD1,ARL5B,ATF3,BTAF1,CHKA,CLK1,CRKL,D130040H23RIK,DUSP4,DUSP5,EGR1,EGR3,EGR4,ERRFI1,ETV3,F3,FAM220A,FOSB,FOSL2,GEM,GMPPB,IRF2BP2,KDM7A,LUZP1,MAP3K13,MEX3A,MFHAS1,NFIL3,NPAS4,NR4A2,NR4A3,PRDM2,RBM14,SCRT1,SIAH2,SIK1,SIK2,SKIL,SLC19A2,SLC25A25,SPATA2L,TACC1,TLNRD1,TMEM252,TSC22D2,WDFY2,ZBTB11,ZFP948,ZMYM1,ZSCAN20
TF	Factor: ctcf; motif: YGGCCASCAGRGGGCGCYNN	TF:M10203	FALSE	0.000112618	3.94839	6669	118	59	21908	ARL5B,BHLHE22,BTAF1,CBFA2T3,CCDC134,CCDC6,CCNT1,CHKA,CRKL,D130040H23RIK,DIAPH2,DNAJB1,DUSP4,DUSP5,DYRK3,EGR1,EGR3,EGR4,ELAVL3,ERRFI1,F3,FAM78A,FOSL2,GADD45B,GEM,GFOD1,IPMK,KDM3A,KDM7A,KMT2A,KSR2,MARCHF11,MFHAS1,NFIL3,NR4A2,OSBPL11,PDK4,PER1,PPRC1,PRDM2,RARA,RASL11B,RBM14,SBK1,SCRT1,SIK1,SKI,SKIL,SLC19A2,SLC25A25,SPEN,STK40,TAF4,TLNRD1,TMEM151B,TSC22D2,WDFY2,ZNRF1,ZSCAN20
TF	Factor: CREB; motif: NSTGACGTAANN	TF:M00177	FALSE	0.000114705	3.94042	5074	118	49	21908	APOLD1,ARL5B,ATF3,BTAF1,CLK1,CRKL,D130040H23RIK,DNAJB1,DNAJB5,DUSP4,DUSP5,EGR1,EGR3,EGR4,ERRFI1,ETV3,F3,FAM220A,FOSB,FOSL2,GEM,GMPPB,IRF2BP2,KSR2,MAP3K13,MEX3A,MFHAS1,NPAS4,NR4A2,NR4A3,PRDM2,PRKAB2,RBM38,SCRT1,SIAH2,SIK1,SIK2,SKIL,SLC19A2,SPATA2L,STK40,TLNRD1,TMEM252,TPK1,TSC22D2,WDFY2,ZBTB11,ZFP948,ZSCAN20
TF	Factor: LRF; motif: GGGGKYNNB	TF:M01100	FALSE	0.000131664	3.88053	5100	118	49	21908	ATF3,CASTOR2,CBFA2T3,CCDC134,CCDC6,CDK12,CLK1,DUSP5,EGR3,ELAVL3,ELK4,F3,FAM220A,FAM78A,FMN1,FOSB,FOSL2,GADD45B,IGSF9B,IPMK,IRF2BP2,KDM3A,KDM6B,KDM7A,KMT2A,KSR2,MEX3A,NAB2,NFIL3,NPAS4,NR4A2,NR4A3,PPRC1,PTPN1,RARA,RBM38,SAMD4B,SBK1,SCRT1,SIK1,SKI,SKIL,SLC25A25,SRF,STK40,TAF4,TSC22D2,ZBTB11,ZSCAN20
TF	Factor: Foxn1; motif: RGAMGC; match class: 1	TF:M12470_1	FALSE	0.000151345	3.82003	4367	118	44	21908	ARHGEF3,ARL5B,BAZ1A,BMT2,CBFA2T3,CCDC134,CCDC6,CHKA,DIAPH2,DNAJB5,EGR4,FAM220A,FAM78A,FOSL2,IPMK,IRF2BP2,IRS2,KDM7A,KLF2,KMT2A,LUZP1,MARCHF11,MFHAS1,MTMR4,NAB2,NFIL3,NR4A3,NUAK1,P4HA1,RBM14,RBM38,SBK1,SIK1,SIK2,SKI,SKIL,SLC19A2,SLC25A25,SPATA2L,SPEN,TLNRD1,TOB2,TRIO,ZBTB11
TF	Factor: Tcfap2b; motif: NYGCCYNARGGCAN	TF:M02820	FALSE	0.000151433	3.81978	7925	118	66	21908	ARHGEF3,BAZ1A,BHLHE22,BMT2,BTAF1,CACNG6,CASTOR2,CBFA2T3,CCDC6,CHKA,CLK1,DIAPH2,DNAJB5,DUSP4,DUSP5,EGR4,ELAVL3,ELK4,ETV3,FAM220A,FAM78A,FOSL2,GADD45B,GEM,GFOD1,GMPPB,IGSF9B,IPMK,IRF2BP2,KDM6B,KMT2A,KSR2,LMNB2,LUZP1,MEX3A,MFHAS1,NAB2,NR4A2,NR4A3,OSBPL11,P4HA1,PER1,PRDM2,RASL11B,RBM14,RBM38,RNF213,SAG,SCRT1,SIAH2,SIK1,SKI,SKIL,SLC19A2,SLC25A25,SPATA2L,SPEN,SRF,STK40,TLNRD1,TMEM151B,TMEM252,TOB2,TRIO…
TF	Factor: FKLF; motif: BGGGNGGVMD	TF:M01837	FALSE	0.000167446	3.77613	4991	118	48	21908	ARHGEF3,ARID5A,BAZ1A,CACNG6,CCDC6,CDK12,CHKA,DNAJB5,DUSP6,DYRK3,EGR1,ELK4,F3,FAM220A,FAM78A,FOSB,FOSL2,GADD45B,GEM,GFOD1,IGSF9B,IRS2,KMT2A,LARS2,MAP3K13,MEX3A,MKNK2,NAB2,NFIL3,NR4A2,NUAK1,PRDM2,PRRX1,RARA,RNF213,SAG,SCRT1,SIK1,SIK2,SKIL,SLC19A2,SLC25A25,STK40,TACC1,TAF4,TLNRD1,ZNRF1,ZSCAN20
TF	Factor: E2F-4; motif: GNNGGCGGGAAN	TF:M09682	FALSE	0.000172941	3.7621	5943	118	54	21908	ARHGEF3,ARL5B,BTAF1,CASTOR2,CBFA2T3,CCDC6,CLK1,DUSP4,DYRK3,EGR3,EGR4,ELK4,ETV3,FAM220A,FOSB,FOSL2,GADD45B,GMPPB,HOMER1,IGSF9B,IRS2,KDM3A,KDM7A,KLF2,KMT2A,LMNB2,LUZP1,MARCHF11,MED7,MEX3A,MFHAS1,MTMR4,NAB2,NFIL3,NPAS4,NR4A3,OSBPL11,PPRC1,RASL11B,RBM38,SBK1,SCRT1,SIAH2,SIK2,SLC25A25,SPEN,STK40,TENT5A,TLNRD1,TMEM151B,ZFP948,ZMYM1,ZNRF1,ZSCAN20
TF	Factor: CREB; motif: NSTGACGTAANN; match class: 1	TF:M00177_1	FALSE	0.000172941	3.7621	1356	118	21	21908	ARL5B,BTAF1,CLK1,EGR3,EGR4,ERRFI1,FAM220A,FOSB,GEM,GMPPB,IRF2BP2,KSR2,SCRT1,SIK1,SIK2,SKIL,SLC19A2,TSC22D2,WDFY2,ZBTB11,ZSCAN20
TF	Factor: CREB,; motif: NTGACGTNA	TF:M00981	FALSE	0.000199302	3.70049	8163	118	67	21908	APOLD1,ARHGEF3,ARID5A,ARL5B,ATF3,BTAF1,CASTOR2,CHKA,CLK1,CRKL,D130040H23RIK,DNAJB1,DUSP4,DUSP5,EGR1,EGR3,EGR4,ELK4,ERRFI1,ETV3,F3,FAM220A,FAM78A,FMN1,FOSB,FOSL2,GEM,GMPPB,IPMK,IRF2BP2,IRS2,KDM7A,KLF2,KSR2,LARS2,LUZP1,MAP3K13,MFHAS1,NFIL3,NPAS4,NR4A2,NR4A3,PDK4,PRDM2,PRKAB2,PRRX1,RARA,RBM14,SCRT1,SIAH2,SIK1,SIK2,SKIL,SLC19A2,SLC25A25,SPATA2L,STK40,TACC1,TENT5A,TLNRD1,TMEM252,TSC22D2,WDFY2,ZBTB11,Z…
TF	Factor: NGFI-C; motif: WTGCGTGGGYGG	TF:M00244	FALSE	0.000211194	3.67532	5036	118	48	21908	ARHGEF3,ARL5B,BAZ1A,BHLHE22,CBFA2T3,CHKA,CLK1,DIAPH2,DNAJB1,DNAJB5,DUSP4,EGR4,ELK4,ERRFI1,ETV3,FAM78A,FOSB,FOSL2,GADD45B,GMPPB,IGSF9B,IRF2BP2,IRS2,KDM3A,KDM7A,KSR2,LMNB2,LUZP1,MAP3K13,MARCHF11,NAB2,NPAS4,NUAK1,P4HA1,PRKAB2,RASL11B,SBK1,SIAH2,SIK1,SIK2,SKI,SKIL,SLC19A2,STK40,TACC1,TAF4,TMEM151B,TRIO
TF	Factor: E2F-1; motif: NNNSSCGCSAANN; match class: 1	TF:M07250_1	FALSE	0.000222832	3.65202	4141	118	42	21908	BHLHE22,CCDC134,CCDC6,CHKA,DIAPH2,DNAJB1,DUSP4,DUSP5,DUSP6,EGR4,F3,FAM78A,FOSB,FOSL2,GADD45B,GFOD1,IRF2BP2,IRS2,KDM3A,KDM7A,KLF2,MEX3A,MKNK2,NR4A2,NR4A3,PRDM2,PRRX1,RASL11B,RBM14,SAMD4B,SBK1,SIAH2,SIK1,SKI,SKIL,SLC19A2,SPEN,TAF4,TMEM151B,TRIO,TSC22D2,ZNRF1
TF	Factor: Tfap2a; motif: NGCCYSAGGCN	TF:M04156	FALSE	0.00022373	3.65028	7842	118	65	21908	APOLD1,CBFA2T3,CHKA,CRKL,DIAPH2,DNAJB1,DUSP4,DUSP5,EGR1,EGR4,ELAVL3,ERRFI1,ETV3,F3,FAM220A,FAM78A,GFOD1,GMPPB,HOMER1,IPMK,IRF2BP2,IRS2,KDM3A,KDM6B,KMT2A,LARS2,LUZP1,MARCHF11,MED7,MEX3A,MFHAS1,MKNK2,MTMR4,NFIL3,NR4A2,OSBPL11,P4HA1,PER1,PRKAB2,RARA,RASL11B,RBM14,RNF213,SAG,SCRT1,SIAH2,SIK1,SIK2,SKI,SKIL,SLC19A2,SLX4,SPEN,SRF,STK40,TACC1,TAF4,TENT5A,TLNRD1,TMEM151B,TPK1,TRIO,TSC22D2,ZMYM1,ZNRF1
TF	Factor: ATF-1; motif: NNNTGACGTNNN; match class: 1	TF:M07034_1	FALSE	0.00022373	3.65028	1271	118	20	21908	ARL5B,BTAF1,CLK1,DUSP5,EGR3,EGR4,ERRFI1,FAM220A,FMN1,FOSL2,GEM,MAP3K13,NPAS4,NR4A3,SCRT1,SIK1,SIK2,SKIL,TSC22D2,ZSCAN20
TF	Factor: Zfp740; motif: NCCCCCCCAC	TF:M03944	FALSE	0.000232551	3.63348	7335	118	62	21908	APOLD1,ARID5A,BAZ1A,BHLHE22,BTAF1,CASTOR2,CBFA2T3,CCDC6,CDK12,CHKA,CLK1,DEPP1,DIAPH2,DUSP4,DUSP6,DYRK3,EGR1,EGR3,EGR4,ELAVL3,ELK4,F3,FAM78A,FOSB,GMPPB,IGSF9B,IRS2,KDM3A,KDM7A,KMT2A,KSR2,LARS2,MAP3K13,MARCHF11,MED7,MEX3A,MTMR4,NAB2,NPAS4,NR4A2,PPRC1,PRKAB2,PTPN1,RARA,RNF213,SAMD4B,SBK1,SCRT1,SIK1,SKIL,SLC25A25,SRF,TAF4,TENT5A,TLNRD1,TMEM151B,TMEM252,TOB2,WDFY2,ZFP948,ZNRF1,ZSCAN20
TF	Factor: WT1; motif: NNGGGNGGGSGN; match class: 1	TF:M07436_1	FALSE	0.000258566	3.58743	4022	118	41	21908	BAZ1A,BTAF1,CACNG6,CASTOR2,CLK1,DEPP1,DIAPH2,DNAJB5,DUSP4,DUSP6,EGR1,EGR3,EGR4,ELK4,FAM78A,IGSF9B,IRS2,KLF2,KMT2A,KSR2,LARS2,MAP3K13,MARCHF11,MEX3A,NAB2,NPAS4,NR4A2,PPRC1,PTPN1,RARA,RNF213,SCRT1,SIK1,SKIL,TAF4,TENT5A,TLNRD1,TMEM151B,TMEM252,TOB2,ZNRF1
TF	Factor: AP-2; motif: GSCCSCRGGCNRNRNN; match class: 1	TF:M00800_1	FALSE	0.000266241	3.57473	2370	118	29	21908	BTAF1,CBFA2T3,CHKA,DNAJB1,ERRFI1,FOSL2,IPMK,IRF2BP2,IRS2,KDM7A,KMT2A,KSR2,MEX3A,MFHAS1,NFIL3,NR4A2,OSBPL11,P4HA1,RASL11B,SIK1,SIK2,SKI,SKIL,SLC19A2,SPEN,TAF4,TLNRD1,TRIO,ZBTB11
TF	Factor: SP1; motif: GGGGYGGGGNS; match class: 1	TF:M01303_1	FALSE	0.000282457	3.54905	2773	118	32	21908	BAZ1A,CACNG6,CASTOR2,CBFA2T3,CHKA,DUSP4,EGR3,FAM220A,FAM78A,GMPPB,KDM3A,KMT2A,KSR2,LUZP1,MARCHF11,MEX3A,NFIL3,NPAS4,NR4A2,NUAK1,P4HA1,PRKAB2,RARA,SIAH2,SIK1,SIK2,SKI,SLC19A2,SRF,TENT5A,TMEM151B,WDFY2
TF	Factor: Tfap2a; motif: TGCCCYNRGGCA; match class: 1	TF:M04155_1	FALSE	0.00029124	3.53575	3188	118	35	21908	ARHGEF3,BAZ1A,CACNG6,CASTOR2,CBFA2T3,CCDC6,CHKA,DNAJB5,DUSP5,EGR4,ELK4,ETV3,GMPPB,IGSF9B,IPMK,IRF2BP2,KMT2A,KSR2,LUZP1,MEX3A,MFHAS1,NR4A2,NR4A3,PER1,RBM14,RBM38,RNF213,SKI,SKIL,SLC25A25,SPEN,TLNRD1,TRIO,ZBTB11,ZNRF1
TF	Factor: MAZ; motif: GGGGAGGG	TF:M00649	FALSE	0.000296462	3.52803	8439	118	68	21908	APOLD1,ATF3,BAZ1A,BMT2,BTAF1,CACNG6,CASTOR2,CCDC6,CCNT1,CDK12,DIAPH2,DNAJB5,DUSP4,DUSP5,DYRK3,EGR1,EGR3,ELAVL3,ELK4,ERRFI1,F3,FAM78A,FOSB,FOSL2,GADD45B,GFOD1,IRS2,KDM3A,KDM7A,KLF2,KMT2A,KSR2,LARS2,LMNB2,LUZP1,MARCHF11,MED7,MEX3A,MKNK2,NAB2,NFIL3,NPAS4,NR4A2,NR4A3,NUAK1,P4HA1,PPRC1,PRDM2,RBM14,RBM38,RNF213,SAMD4B,SBK1,SCRT1,SKIL,SPATA2L,STK40,TACC1,TAF4,TENT5A,TLNRD1,TMEM151B,TOB2,TRIO,ZBTB11,ZFP9…
TF	Factor: Tfap2a; motif: TGCCCYNRGGCA	TF:M04155	FALSE	0.000297427	3.52662	6553	118	57	21908	ARHGEF3,BAZ1A,BHLHE22,BTAF1,CACNG6,CASTOR2,CBFA2T3,CCDC6,CHKA,CLK1,DNAJB5,DUSP4,DUSP5,EGR4,ELAVL3,ELK4,ETV3,F3,GEM,GFOD1,GMPPB,IGSF9B,IPMK,IRF2BP2,IRS2,KMT2A,KSR2,LUZP1,MEX3A,MFHAS1,NAB2,NFIL3,NR4A2,NR4A3,NUAK1,OSBPL11,PER1,PTPN1,RASL11B,RBM14,RBM38,RNF213,SCRT1,SIAH2,SIK1,SKI,SKIL,SLC19A2,SLC25A25,SPEN,SRF,TENT5A,TLNRD1,TMEM252,TRIO,ZBTB11,ZNRF1
TF	Factor: Egr-3; motif: NTGCGTGGGCGK	TF:M00245	FALSE	0.000335059	3.47488	6087	118	54	21908	ARHGEF3,ARID5A,ARL5B,BHLHE22,CCDC6,CLK1,CRKL,DIAPH2,DNAJB1,DUSP4,DUSP5,EGR4,ELK4,ERRFI1,ETV3,FAM78A,GADD45B,GEM,GFOD1,GMPPB,IGSF9B,IPMK,IRS2,KSR2,LMNB2,LUZP1,MAP3K13,MARCHF11,MFHAS1,NAB2,NPAS4,NUAK1,PRDM2,PRKAB2,PTPN1,RARA,RASL11B,SAG,SBK1,SCRT1,SIAH2,SIK1,SKIL,SLC19A2,SPATA2L,SPEN,STK40,TACC1,TAF4,TLNRD1,TOB2,TRIO,TSC22D2,ZSCAN20
TF	Factor: LRF; motif: NGKGGGTSNCN; match class: 1	TF:M07387_1	FALSE	0.000381049	3.41902	610	118	13	21908	CCDC6,DYRK3,FAM220A,KDM7A,KSR2,MEX3A,RARA,SCRT1,SIAH2,SKIL,STK40,TAF4,ZBTB11
TF	Factor: Zic2; motif: NMCCCCCGGGGGGGN	TF:M02836	FALSE	0.000387986	3.41118	3805	118	39	21908	CASTOR2,CBFA2T3,CCDC6,DUSP4,DUSP5,EGR1,ERRFI1,ETV3,FAM78A,FOSL2,GFOD1,IGSF9B,IPMK,IRF2BP2,KDM6B,KMT2A,LARS2,LMNB2,LUZP1,MED7,MEX3A,MFHAS1,NFIL3,NR4A2,RBM38,SAG,SCRT1,SIAH2,SKI,SKIL,SRF,TENT5A,TLNRD1,TMEM151B,TMEM252,TOB2,TRIO,ZBTB11,ZSCAN20
TF	Factor: ATF-4; motif: KACGTCAKS; match class: 1	TF:M01864_1	FALSE	0.000424148	3.37248	1449	118	21	21908	ARL5B,BTAF1,CLK1,CRKL,DUSP5,EGR3,ERRFI1,FAM220A,GEM,GMPPB,MAP3K13,NPAS4,NR4A3,SCRT1,SIK1,SIK2,SKIL,TMEM252,TSC22D2,ZBTB11,ZSCAN20
TF	Factor: ATF-1; motif: TNACGTCAN	TF:M01861	FALSE	0.000428548	3.368	6304	118	55	21908	APOLD1,ARHGEF3,ARL5B,ATF3,BTAF1,CASTOR2,CHKA,CLK1,CRKL,D130040H23RIK,DUSP4,DUSP5,EGR1,EGR3,EGR4,ELK4,ERRFI1,F3,FAM220A,FMN1,FOSB,FOSL2,GEM,GMPPB,IRF2BP2,KDM7A,LARS2,LUZP1,MAP3K13,MFHAS1,NFIL3,NPAS4,NR4A3,PDK4,PRDM2,PRRX1,RBM14,SCRT1,SIAH2,SIK1,SIK2,SKIL,SLC19A2,SLC25A25,SPATA2L,TACC1,TENT5A,TLNRD1,TMEM252,TSC22D2,WDFY2,ZBTB11,ZFP948,ZMYM1,ZSCAN20
TF	Factor: E2F; motif: NNTTTCGCGCN	TF:M08875	FALSE	0.000437603	3.35892	5187	118	48	21908	ARL5B,BMT2,CBFA2T3,CCDC134,CHKA,DIAPH2,DNAJB1,DNAJB5,DUSP4,DUSP6,DYRK3,ELK4,ETV3,F3,FAM78A,FOSB,FOSL2,GADD45B,IGSF9B,IPMK,IRF2BP2,IRS2,KLF2,KSR2,MEX3A,MKNK2,NR4A2,NR4A3,OSBPL11,PRDM2,PTPN1,RARA,RBM14,RNF213,SAMD4B,SCRT1,SIAH2,SIK1,SKI,SLC25A25,SPEN,TACC1,TAF4,TPK1,TRIO,TSC22D2,ZBTB11,ZNRF1
TF	Factor: WT1; motif: NGCGGGGGGGTSMMCYN; match class: 1	TF:M05599_1	FALSE	0.000439084	3.35745	1689	118	23	21908	BAZ1A,CBFA2T3,CLK1,DUSP4,FAM78A,FOSB,FOSL2,IRS2,KDM3A,KDM7A,MED7,MEX3A,NPAS4,PRKAB2,PTPN1,SCRT1,SIAH2,SKIL,SLC25A25,STK40,TACC1,TAF4,ZNRF1
TF	Factor: Sp4; motif: SCCCCKCCCCCSN	TF:M07617	FALSE	0.000450243	3.34655	2712	118	31	21908	ARL5B,CACNG6,CDK12,CHKA,CLK1,DNAJB5,DUSP4,EGR1,EGR3,ELK4,KDM3A,KLF2,MEX3A,NPAS4,NUAK1,PER1,PPRC1,PRKAB2,PTPN1,RARA,RNF213,SAMD4B,SCRT1,SIAH2,SIK1,SLC19A2,TMEM151B,TOB2,TSC22D2,WDFY2,ZNRF1
TF	Factor: IRF6; motif: NNNACTCYCGGKNNN; match class: 1	TF:M02874_1	FALSE	0.00048259	3.31642	7168	118	60	21908	ARID5A,BAZ1A,BMT2,CACNG6,CCDC134,CCDC6,CDK12,CHKA,DIAPH2,DNAJB1,DNAJB5,DUSP4,DUSP5,DUSP6,EGR1,EGR3,ELK4,F3,FOSB,FOSL2,GADD45B,GEM,GFOD1,IGSF9B,IRF2BP2,IRS2,KLF2,KMT2A,KSR2,MARCHF11,MED7,MEX3A,MTMR4,NAB2,NFIL3,NPAS4,NR4A3,NUAK1,OSBPL11,P4HA1,PRRX1,PTPN1,RARA,RASL11B,RBM14,SBK1,SCRT1,SIAH2,SKI,SLC19A2,SLC25A25,SPEN,SRF,STK40,TAF4,TENT5A,TMEM151B,TOB2,TRIO,ZBTB11
TF	Factor: Tcfl5; motif: NNCNCGNGNN; match class: 1	TF:M08005_1	FALSE	0.000532867	3.27338	6355	118	55	21908	ARHGEF3,ARL5B,BAZ1A,BTAF1,CASTOR2,CCDC6,CRKL,DNAJB1,DUSP5,DUSP6,EGR1,EGR4,ETV3,FAM78A,FOSB,FOSL2,GADD45B,GMPPB,IGSF9B,IRF2BP2,IRS2,KDM3A,KDM7A,KLF2,KSR2,MARCHF11,MEX3A,MKNK2,NAB2,NR4A2,NR4A3,PER1,PPRC1,PRDM2,PTPN1,RARA,RBM38,RNF213,SAG,SAMD4B,SBK1,SIAH2,SIK1,SIK2,SKI,SKIL,SLC19A2,SPEN,TACC1,TENT5A,TLNRD1,TMEM252,TSC22D2,WDFY2,ZNRF1
TF	Factor: Tcfl5; motif: NNCNCGNGNN	TF:M08005	FALSE	0.000532867	3.27338	6355	118	55	21908	ARHGEF3,ARL5B,BAZ1A,BTAF1,CASTOR2,CCDC6,CRKL,DNAJB1,DUSP5,DUSP6,EGR1,EGR4,ETV3,FAM78A,FOSB,FOSL2,GADD45B,GMPPB,IGSF9B,IRF2BP2,IRS2,KDM3A,KDM7A,KLF2,KSR2,MARCHF11,MEX3A,MKNK2,NAB2,NR4A2,NR4A3,PER1,PPRC1,PRDM2,PTPN1,RARA,RBM38,RNF213,SAG,SAMD4B,SBK1,SIAH2,SIK1,SIK2,SKI,SKIL,SLC19A2,SPEN,TACC1,TENT5A,TLNRD1,TMEM252,TSC22D2,WDFY2,ZNRF1
TF	Factor: ATF2; motif: VGTGACGTMACN	TF:M00179	FALSE	0.000533314	3.27302	6030	118	53	21908	ARHGEF3,ARL5B,ATF3,BTAF1,CHKA,CLK1,CRKL,D130040H23RIK,DNAJB1,DUSP4,DUSP5,EGR1,EGR3,EGR4,ELK4,ERRFI1,ETV3,F3,FAM220A,FOSB,FOSL2,GEM,GMPPB,IRF2BP2,KDM7A,LUZP1,MAP3K13,MFHAS1,NFIL3,NPAS4,NR4A3,PDK4,PRDM2,PRRX1,RBM14,SCRT1,SIAH2,SIK1,SIK2,SKIL,SLC19A2,SLC25A25,SPATA2L,TACC1,TENT5A,TLNRD1,TMEM252,TSC22D2,WDFY2,ZBTB11,ZFP948,ZMYM1,ZSCAN20
TF	Factor: MAZR; motif: NSGGGGGGGGMCN	TF:M00491	FALSE	0.000533314	3.27302	3865	118	39	21908	ARID5A,BAZ1A,BTAF1,CASTOR2,CCDC6,CHKA,CLK1,DEPP1,DIAPH2,DUSP4,DUSP6,DYRK3,EGR1,EGR3,ELAVL3,ELK4,FAM78A,FOSB,IGSF9B,IRS2,KDM7A,MAP3K13,MED7,NAB2,NPAS4,NR4A2,PTPN1,RARA,RNF213,SCRT1,SIK1,SKIL,SRF,TLNRD1,TMEM151B,TMEM252,TOB2,WDFY2,ZNRF1
TF	Factor: GKLF; motif: NNNRNWGGGTGKGGC	TF:M10279	FALSE	0.000563667	3.24898	9326	118	72	21908	ARHGEF3,ARID5A,ARL5B,BMT2,CBFA2T3,CCDC134,CCDC6,CCNT1,CDK12,CHKA,CLK1,DEPP1,DIAPH2,DNAJB1,DNAJB5,DUSP4,DUSP5,EGR3,ELAVL3,ELK4,F3,FMN1,FOSB,GADD45B,GMPPB,IGSF9B,KDM3A,KLF2,KMT2A,KSR2,LMNB2,LUZP1,MED7,MEX3A,MFHAS1,NFIL3,NPAS4,NR4A2,OSBPL11,PER1,PPRC1,PRKAB2,PTPN1,RARA,RASL11B,RBM14,RBM38,RNF213,SAMD4B,SBK1,SIAH2,SIK1,SIK2,SKI,SKIL,SLC19A2,SLC25A25,SLX4,SPATA2L,STK40,TACC1,TAF4,TENT5A,TLNRD1,TMEM151…
TF	Factor: CREB1; motif: NNNNTGACGTNANNN	TF:M07248	FALSE	0.000664912	3.17724	4351	118	42	21908	ARL5B,ATF3,BTAF1,CHKA,CLK1,CRKL,D130040H23RIK,DUSP4,DUSP5,EGR1,EGR3,EGR4,ELK4,ERRFI1,F3,FAM220A,FOSB,FOSL2,GEM,GMPPB,IRF2BP2,MAP3K13,MFHAS1,NPAS4,NR4A3,PDK4,PRDM2,RBM14,SCRT1,SIK1,SIK2,SKIL,SLC19A2,SLC25A25,SPATA2L,TENT5A,TMEM252,TSC22D2,WDFY2,ZBTB11,ZFP948,ZSCAN20
TF	Factor: Klf7; motif: NNNRCCMCGCCCNNNN	TF:M02773	FALSE	0.000688607	3.16203	4208	118	41	21908	ARHGEF3,ARL5B,CACNG6,CCDC134,CCDC6,CHKA,CLK1,DNAJB1,DNAJB5,DUSP4,DUSP5,FAM220A,GMPPB,KDM3A,KLF2,KMT2A,KSR2,LARS2,LUZP1,MARCHF11,MEX3A,MKNK2,MTMR4,NPAS4,NUAK1,P4HA1,PER1,PRKAB2,RARA,RASL11B,RBM38,RNF213,SAMD4B,SCRT1,SIAH2,SIK1,SIK2,SLC19A2,TMEM151B,TSC22D2,WDFY2
TF	Factor: N-Myc; motif: GSSCACGYGS	TF:M03834	FALSE	0.000702393	3.15342	1390	118	20	21908	CCDC6,CRKL,GMPPB,IRS2,KDM3A,KDM7A,KLF2,MEX3A,NR4A3,PRDM2,SAG,SAMD4B,SBK1,SKIL,SLC19A2,TACC1,TLNRD1,TOB2,WDFY2,ZNRF1
TF	Factor: EGR-1; motif: TGCGTGGGCGK; match class: 1	TF:M01972_1	FALSE	0.000836227	3.07768	861	118	15	21908	BHLHE22,DIAPH2,EGR4,ELK4,NAB2,NPAS4,NUAK1,RASL11B,SIAH2,SIK1,SKIL,SLC19A2,SPATA2L,STK40,TRIO
TF	Factor: CREB; motif: CNNTGACGTMA	TF:M00917	FALSE	0.00087271	3.05913	5653	118	50	21908	ARHGEF3,ARL5B,ATF3,BTAF1,CASTOR2,CHKA,CLK1,CRKL,D130040H23RIK,DUSP4,DUSP5,EGR1,EGR3,EGR4,ELK4,ERRFI1,F3,FAM220A,FMN1,FOSB,FOSL2,GEM,GMPPB,IRF2BP2,LUZP1,MAP3K13,MFHAS1,NFIL3,NPAS4,NR4A3,PDK4,PRDM2,PRRX1,RBM14,SCRT1,SIAH2,SIK1,SIK2,SKIL,SLC19A2,SLC25A25,SPATA2L,TENT5A,TLNRD1,TMEM252,TSC22D2,WDFY2,ZBTB11,ZFP948,ZSCAN20
TF	Factor: Sp5; motif: RNGGRGGNGGRGNNGGGGGAGGRG	TF:M10376	FALSE	0.000876157	3.05742	4866	118	45	21908	APOLD1,ARL5B,BTAF1,CASTOR2,CBFA2T3,CCDC6,CDK12,DNAJB5,DUSP6,EGR1,EGR3,FOSL2,GFOD1,IRS2,KDM3A,KLF2,KMT2A,KSR2,LARS2,MAP3K13,MARCHF11,MED7,MEX3A,MFHAS1,NAB2,NPAS4,NR4A2,NR4A3,PRKAB2,PRRX1,RBM38,SCRT1,SIAH2,SIK1,SIK2,SKIL,SPEN,TAF4,TENT5A,TMEM151B,TMEM252,TSC22D2,WDFY2,ZFP948,ZNRF1
TF	Factor: Egr1; motif: NCCGCCCCCGCANN; match class: 1	TF:M02744_1	FALSE	0.000918992	3.03669	671	118	13	21908	BHLHE22,CCDC6,KDM3A,KDM7A,MEX3A,NPAS4,NUAK1,PPRC1,PTPN1,RARA,SKIL,STK40,TACC1
TF	Factor: ZNF151; motif: GGSGGNGGGGGAGGGGMGG	TF:M10412	FALSE	0.000936824	3.02834	3823	118	38	21908	APOLD1,ARL5B,BMT2,CACNG6,CCDC6,CDK12,DUSP4,DUSP6,EGR1,ELAVL3,F3,GFOD1,KLF2,KMT2A,LARS2,MARCHF11,MED7,MKNK2,NAB2,NPAS4,NUAK1,PPRC1,PRKAB2,RBM38,RNF213,SCRT1,SIK1,SKIL,SLC19A2,TAF4,TENT5A,TMEM151B,TMEM252,TSC22D2,WDFY2,ZFP948,ZNRF1,ZSCAN20
TF	Factor: GKLF; motif: GCCMCRCCCNNN; match class: 1	TF:M01588_1	FALSE	0.00109258	2.96155	2990	118	32	21908	ARL5B,CCDC134,CHKA,DNAJB1,DUSP4,ELK4,FAM220A,FOSL2,GMPPB,KLF2,KMT2A,LMNB2,LUZP1,MEX3A,NFIL3,NPAS4,PRKAB2,RBM14,RBM38,RNF213,SAMD4B,SIAH2,SIK1,SKI,SKIL,SLC19A2,SLC25A25,TENT5A,TMEM151B,TSC22D2,WDFY2,ZBTB11
TF	Factor: WT1; motif: SMCNCCNSC; match class: 1	TF:M01118_1	FALSE	0.00110166	2.95795	4605	118	43	21908	BTAF1,CACNG6,CASTOR2,CCDC6,CDK12,CLK1,DEPP1,DIAPH2,DNAJB5,DUSP4,DUSP6,DYRK3,EGR1,ELAVL3,ELK4,FAM78A,FOSB,IGSF9B,IRS2,KDM3A,KDM7A,KMT2A,LARS2,LUZP1,MAP3K13,MED7,MEX3A,NAB2,NR4A2,PTPN1,RARA,RNF213,SCRT1,SIK1,SIK2,SKIL,TAF4,TLNRD1,TMEM151B,TMEM252,TOB2,WDFY2,ZNRF1
TF	Factor: HIF1; motif: GNNKACGTGCGGNN	TF:M00797	FALSE	0.00112428	2.94912	3136	118	33	21908	ARHGEF3,ARL5B,BMT2,BTAF1,CCDC6,DNAJB1,DUSP4,DUSP5,EGR3,F3,FAM78A,FOSL2,GMPPB,KDM3A,KDM7A,KLF2,KSR2,MEX3A,NAB2,NFIL3,P4HA1,PER1,PRDM2,PRKAB2,RASL11B,SAG,SAMD4B,SIAH2,SLC19A2,SPEN,TENT5A,TLNRD1,TMEM252
TF	Factor: Zfx; motif: SNSCAGGCCKCGSCSS; match class: 1	TF:M01593_1	FALSE	0.00118713	2.9255	504	118	11	21908	BMT2,BTAF1,CBFA2T3,CDK12,DUSP4,LARS2,MTMR4,NR4A2,RASL11B,SKI,TAF4
TF	Factor: XBP-1; motif: WNNGMCACGTC; match class: 1	TF:M01770_1	FALSE	0.0011981	2.92151	3870	118	38	21908	ARL5B,BMT2,CASTOR2,DUSP5,DYRK3,EGR3,ELK4,ERRFI1,F3,FMN1,FOSL2,GEM,GMPPB,IRF2BP2,KDM6B,KDM7A,KMT2A,MAP3K13,MFHAS1,NAB2,NFIL3,NR4A3,OSBPL11,PRDM2,PTPN1,SBK1,SIAH2,SIK1,SKIL,SLC19A2,SLC25A25,SLX4,SPATA2L,TACC1,TENT5A,TOB2,WDFY2,ZBTB11
TF	Factor: Tax/CREB; motif: GGGGGTTGACGYANA; match class: 1	TF:M00114_1	FALSE	0.00121725	2.91462	1000	118	16	21908	CDK12,CHKA,DUSP5,FOSL2,MEX3A,MFHAS1,NR4A2,PRDM2,PTPN1,SIK1,SIK2,SLC25A25,TLNRD1,WDFY2,ZBTB11,ZMYM1
TF	Factor: HIC1; motif: NSNNNNTGCCCSSNN	TF:M01072	FALSE	0.0012176	2.91449	2872	118	31	21908	ARHGEF3,BTAF1,CBFA2T3,DUSP5,ELK4,FAM78A,FOSL2,GFOD1,IRF2BP2,KDM7A,MARCHF11,MFHAS1,MTMR4,NAB2,P4HA1,RARA,SAMD4B,SBK1,SCRT1,SIAH2,SIK1,SIK2,SKIL,SLC19A2,TAF4,TENT5A,TLNRD1,TMEM151B,TOB2,TRIO,ZBTB11
TF	Factor: TIEG1; motif: GGSGGKGNNN	TF:M08905	FALSE	0.00128043	2.89264	4639	118	43	21908	ARID5A,BHLHE22,CASTOR2,CBFA2T3,CCDC134,CCNT1,CDK12,DEPP1,DUSP6,EGR1,EGR3,EGR4,FOSB,FOSL2,GADD45B,HOMER1,IGSF9B,IRS2,KDM3A,KDM7A,KLF2,KSR2,MARCHF11,MEX3A,NAB2,NR4A2,P4HA1,PER1,PRDM2,PRKAB2,PTPN1,RBM14,RNF213,SAMD4B,SCRT1,SIK1,SRF,STK40,TMEM151B,TMEM252,TSC22D2,ZFP948,ZSCAN20
TF	Factor: CREB; motif: NNGNTGACGTNN; match class: 1	TF:M00113_1	FALSE	0.00131213	2.88202	798	118	14	21908	ARL5B,BTAF1,CDK12,DUSP5,FOSL2,IRF2BP2,IRS2,KLF2,MFHAS1,PRDM2,SIK2,TLNRD1,ZBTB11,ZSCAN20
TF	Factor: ATF6; motif: TGACGTGG	TF:M00483	FALSE	0.00133748	2.87371	2614	118	29	21908	ARL5B,CASTOR2,CLK1,DUSP4,DUSP5,EGR3,EGR4,ELK4,F3,FMN1,FOSL2,GMPPB,IRF2BP2,KDM7A,NPAS4,NR4A3,PDK4,PRDM2,RBM14,SIK1,SIK2,SKIL,SLC19A2,SLC25A25,SPATA2L,TENT5A,TMEM252,WDFY2,ZFP948
TF	Factor: CREB1; motif: NNNNACGTCANN	TF:M03544	FALSE	0.00154551	2.81093	4220	118	40	21908	ARL5B,ATF3,BTAF1,CHKA,CLK1,CRKL,D130040H23RIK,DUSP4,DUSP5,EGR1,EGR3,EGR4,ERRFI1,F3,FAM220A,FOSB,FOSL2,GEM,GMPPB,IRF2BP2,MAP3K13,MFHAS1,NPAS4,NR4A3,PDK4,PRDM2,RBM14,SCRT1,SIK1,SIK2,SKIL,SLC19A2,SLC25A25,SPATA2L,TMEM252,TSC22D2,WDFY2,ZBTB11,ZFP948,ZSCAN20
TF	Factor: KLF; motif: GGGNGGGG	TF:M07461	FALSE	0.00164649	2.78344	8524	118	66	21908	APOLD1,ARID5A,BAZ1A,BMT2,CACNG6,CASTOR2,CBFA2T3,CCDC134,CCDC6,CCNT1,CDK12,DEPP1,DIAPH2,DUSP4,DUSP5,DUSP6,EGR3,EGR4,ELK4,ETV3,FAM220A,FAM78A,FOSB,GADD45B,GMPPB,HOMER1,IGSF9B,IPMK,KDM6B,KSR2,LARS2,LMNB2,MARCHF11,MEX3A,MKNK2,MTMR4,NFIL3,NPAS4,NR4A2,NR4A3,NUAK1,OSBPL11,P4HA1,PRKAB2,PRRX1,RARA,RASL11B,SBK1,SIK1,SIK2,SKIL,SLC19A2,SPATA2L,SPEN,SRF,STK40,TACC1,TAF4,TENT5A,TMEM151B,TMEM252,TOB2,WDFY2,ZBTB…
TF	Factor: TIEG1; motif: GGSGGKGNNN; match class: 1	TF:M08905_1	FALSE	0.00184355	2.73434	724	118	13	21908	CASTOR2,EGR1,HOMER1,KDM3A,KSR2,MEX3A,P4HA1,PRDM2,PRKAB2,PTPN1,SIK1,SRF,TMEM252
TF	Factor: E2F-1; motif: NTTSGCGG	TF:M00430	FALSE	0.00193246	2.71389	7001	118	57	21908	ARHGEF3,ARL5B,BHLHE22,BMT2,CBFA2T3,CCDC134,CCDC6,CCNT1,CDK12,CHKA,CRKL,D130040H23RIK,DIAPH2,DUSP4,DUSP6,DYRK3,EGR3,F3,FAM220A,FAM78A,FOSB,FOSL2,GADD45B,GFOD1,GMPPB,IPMK,IRF2BP2,KDM3A,KLF2,KMT2A,LMNB2,MAP3K13,MED7,MKNK2,PPRC1,PRRX1,PTPN1,RBM38,SBK1,SIK1,SIK2,SKI,SLX4,SPATA2L,SPEN,STK40,TAF4,TMEM151B,TMEM252,TPK1,TRIO,TSC22D2,WDFY2,ZBTB11,ZFP948,ZMYM1,ZNRF1
TF	Factor: NGFI-C; motif: WTGCGTGGGYGG; match class: 1	TF:M00244_1	FALSE	0.00193246	2.71389	1156	118	17	21908	ARL5B,BHLHE22,CHKA,DIAPH2,EGR4,ELK4,ERRFI1,FOSB,IRS2,KDM3A,MARCHF11,NAB2,NPAS4,SIAH2,SIK1,SKIL,TRIO
TF	Factor: Zfx; motif: SNSCAGGCCKCGSCSS	TF:M01593	FALSE	0.00202237	2.69414	2680	118	29	21908	ARL5B,BMT2,BTAF1,CBFA2T3,CCDC6,CDK12,CHKA,DUSP4,EGR1,EGR4,ELK4,ETV3,HOMER1,IRF2BP2,KMT2A,LARS2,MKNK2,MTMR4,NR4A2,NUAK1,PER1,RASL11B,SBK1,SCRT1,SIK1,SKI,TAF4,TOB2,TRIO
TF	Factor: Zfp740; motif: NNNCCCCCCCCMNNNN; match class: 1	TF:M02834_1	FALSE	0.00211358	2.67498	3834	118	37	21908	ARID5A,BAZ1A,BTAF1,CASTOR2,CCDC6,CHKA,CLK1,DEPP1,DIAPH2,DUSP4,DUSP6,DYRK3,EGR1,ELAVL3,ELK4,FAM78A,FOSB,IGSF9B,IRS2,KDM7A,MAP3K13,MED7,NAB2,NR4A2,PTPN1,RARA,RNF213,SCRT1,SIK1,SKIL,SRF,TLNRD1,TMEM151B,TMEM252,TOB2,WDFY2,ZNRF1
TF	Factor: SREBP-2; motif: NNGYCACNNSMN	TF:M01177	FALSE	0.00211358	2.67498	7712	118	61	21908	ARHGEF3,ATF3,BAZ1A,BMT2,BTAF1,CBFA2T3,CCDC6,CDK12,CHKA,CLK1,CRKL,DEPP1,DIAPH2,DNAJB1,DNAJB5,DUSP4,EGR3,EGR4,ELAVL3,FAM78A,FOSB,GADD45B,GFOD1,GMPPB,IGSF9B,IPMK,IRF2BP2,IRS2,KDM3A,KDM7A,KLF2,KMT2A,KSR2,LMNB2,MARCHF11,MED7,MFHAS1,MKNK2,NFIL3,NR4A2,NR4A3,NUAK1,OSBPL11,P4HA1,PTPN1,RBM38,RNF213,SIAH2,SIK1,SKIL,SLX4,SPEN,STK40,TACC1,TAF4,TENT5A,TLNRD1,TMEM151B,TMEM252,TRIO,TSC22D2
TF	Factor: LRF; motif: NGKGGGTSNCN	TF:M07387	FALSE	0.00218078	2.66139	4445	118	41	21908	BTAF1,CBFA2T3,CCDC6,CCNT1,DIAPH2,DNAJB5,DUSP4,DUSP5,DYRK3,EGR4,ELAVL3,ELK4,FAM220A,FAM78A,FOSB,FOSL2,IRS2,KDM7A,KSR2,LARS2,LMNB2,LUZP1,MAP3K13,MARCHF11,MEX3A,MFHAS1,MKNK2,PRDM2,PTPN1,RARA,RASL11B,SCRT1,SIAH2,SIK1,SKIL,SLC19A2,STK40,TACC1,TAF4,ZBTB11,ZSCAN20
TF	Factor: CREB; motif: NNGNTGACGTNN	TF:M00113	FALSE	0.00240003	2.61978	4619	118	42	21908	ARID5A,ARL5B,ATF3,BTAF1,CCDC134,CDK12,CHKA,CLK1,DUSP4,DUSP5,ELK4,ERRFI1,FOSB,FOSL2,GEM,GMPPB,IRF2BP2,IRS2,KLF2,KSR2,LUZP1,MFHAS1,MTMR4,NFIL3,NPAS4,NR4A2,NR4A3,PDK4,PRDM2,PTPN1,RBM14,SIAH2,SIK1,SIK2,SKIL,SLC25A25,TLNRD1,TSC22D2,WDFY2,ZBTB11,ZMYM1,ZSCAN20
TF	Factor: ATF6; motif: TGACGTGG; match class: 1	TF:M00483_1	FALSE	0.00250558	2.60109	222	118	7	21908	DUSP5,EGR3,FMN1,FOSL2,NPAS4,NR4A3,SIK2
TF	Factor: ATF-2; motif: NNTGACGTCAN	TF:M07312	FALSE	0.00257475	2.58926	4175	118	39	21908	ARL5B,ATF3,BTAF1,CHKA,CLK1,CRKL,D130040H23RIK,DUSP4,DUSP5,EGR1,EGR3,EGR4,ERRFI1,F3,FAM220A,FOSB,FOSL2,GEM,GMPPB,IRF2BP2,MAP3K13,MFHAS1,NPAS4,NR4A3,PRDM2,RBM14,SCRT1,SIK1,SIK2,SKIL,SLC19A2,SLC25A25,SPATA2L,TMEM252,TSC22D2,WDFY2,ZBTB11,ZFP948,ZSCAN20
TF	Factor: SP4; motif: SCCCCGCCCCS; match class: 1	TF:M01273_1	FALSE	0.00261723	2.58216	557	118	11	21908	CHKA,DUSP4,GMPPB,KLF2,NFIL3,SIAH2,SIK1,SKI,SLC19A2,TMEM151B,WDFY2
TF	Factor: CREB; motif: TGACGTMA	TF:M00039	FALSE	0.00277097	2.55737	5442	118	47	21908	ARHGEF3,ARL5B,ATF3,BTAF1,CASTOR2,CHKA,CLK1,CRKL,D130040H23RIK,DUSP4,DUSP5,EGR1,EGR3,EGR4,ELK4,ERRFI1,F3,FAM220A,FMN1,FOSB,FOSL2,GEM,GMPPB,IRF2BP2,KDM7A,MAP3K13,MFHAS1,NPAS4,NR4A3,PDK4,PRDM2,PRRX1,RBM14,SCRT1,SIK1,SIK2,SKIL,SLC19A2,SLC25A25,SPATA2L,TENT5A,TMEM252,TSC22D2,WDFY2,ZBTB11,ZFP948,ZSCAN20
TF	Factor: AP-2alpha; motif: NNNSCCTGRGGC	TF:M10175	FALSE	0.00277097	2.55737	4965	118	44	21908	APOLD1,CHKA,D130040H23RIK,DUSP4,DUSP5,EGR1,EGR4,ELAVL3,ERRFI1,ETV3,FAM220A,FOSL2,GADD45B,GEM,GMPPB,IPMK,IRF2BP2,IRS2,KLF2,KMT2A,LARS2,LUZP1,MED7,MEX3A,MFHAS1,MKNK2,NR4A2,NR4A3,PER1,PRKAB2,RARA,RASL11B,RNF213,SAG,SIK1,SIK2,SKI,SKIL,SRF,TLNRD1,TPK1,TSC22D2,ZMYM1,ZNRF1
TF	Factor: ATF-1; motif: NNNTGACGTNNN	TF:M07034	FALSE	0.00277131	2.55731	4345	118	40	21908	ARL5B,ATF3,BTAF1,CHKA,CLK1,CRKL,DUSP4,DUSP5,EGR3,EGR4,ELK4,ERRFI1,F3,FAM220A,FMN1,FOSB,FOSL2,GEM,GMPPB,IRF2BP2,MAP3K13,MFHAS1,NPAS4,NR4A3,PDK4,PRDM2,RBM14,SCRT1,SIK1,SIK2,SKIL,SLC19A2,SPATA2L,TENT5A,TMEM252,TSC22D2,WDFY2,ZBTB11,ZFP948,ZSCAN20
TF	Factor: CREB; motif: NNTKACGTCANNNS	TF:M00916	FALSE	0.00278367	2.55538	5931	118	50	21908	APOLD1,ARHGEF3,ARL5B,ATF3,BTAF1,CASTOR2,CHKA,CLK1,CRKL,D130040H23RIK,DUSP4,DUSP5,EGR1,EGR3,EGR4,ELK4,ERRFI1,ETV3,F3,FAM220A,FMN1,FOSB,FOSL2,GEM,GMPPB,IRF2BP2,LUZP1,MAP3K13,MFHAS1,NPAS4,NR4A3,PDK4,PRDM2,PRRX1,SCRT1,SIAH2,SIK1,SIK2,SKIL,SLC19A2,SLC25A25,SPATA2L,TENT5A,TLNRD1,TMEM252,TSC22D2,WDFY2,ZBTB11,ZFP948,ZSCAN20
TF	Factor: Egr1; motif: NNMCGCCCMCTCAMWN	TF:M04506	FALSE	0.00310975	2.50727	4370	118	40	21908	BHLHE22,CACNG6,CBFA2T3,EGR1,ELK4,ETV3,F3,GEM,HOMER1,IPMK,KDM3A,KDM7A,KLF2,LUZP1,MED7,MTMR4,NPAS4,NUAK1,P4HA1,PDK4,PRKAB2,PTPN1,RARA,RASL11B,SAMD4B,SBK1,SCRT1,SIAH2,SKIL,SLC19A2,SLC25A25,SPATA2L,SPEN,STK40,TACC1,TAF4,TLNRD1,TMEM151B,TRIO,TSC22D2
TF	Factor: BTEB2; motif: GNAGGGGGNGGGSSNN	TF:M03814	FALSE	0.00310975	2.50727	4993	118	44	21908	BHLHE22,CACNG6,CASTOR2,CDK12,CHKA,DIAPH2,DUSP5,DUSP6,EGR1,EGR3,ELAVL3,ELK4,IPMK,IRS2,KDM3A,KDM7A,KMT2A,KSR2,LUZP1,MAP3K13,MARCHF11,MED7,MEX3A,NAB2,NPAS4,NUAK1,PPRC1,PRKAB2,PTPN1,RBM38,RNF213,SAMD4B,SBK1,SCRT1,SIK1,SIK2,SLC25A25,STK40,TENT5A,TLNRD1,TMEM151B,TRIO,TSC22D2,WDFY2
TF	Factor: CREB1; motif: NRRTGACGTMA	TF:M10200	FALSE	0.00316405	2.49976	4684	118	42	21908	ARID5A,ARL5B,ATF3,BTAF1,CLK1,CRKL,DUSP4,DUSP5,EGR3,EGR4,ERRFI1,ETV3,F3,FAM220A,FMN1,FOSB,FOSL2,GEM,GMPPB,IRF2BP2,KDM7A,MAP3K13,NFIL3,NPAS4,NR4A3,PDK4,PRDM2,RBM14,SCRT1,SIAH2,SIK1,SIK2,SKIL,SLC19A2,SPATA2L,TACC1,TLNRD1,TSC22D2,ZBTB11,ZFP948,ZMYM1,ZSCAN20
TF	Factor: Zfp281; motif: NNCCCCCCCCCCMYC; match class: 1	TF:M02831_1	FALSE	0.00346921	2.45977	2499	118	27	21908	APOLD1,BTAF1,CASTOR2,CCDC6,CLK1,DIAPH2,DUSP4,DUSP6,EGR1,ELAVL3,ELK4,FAM78A,IGSF9B,IRS2,MAP3K13,NAB2,NR4A2,PTPN1,RARA,RNF213,SCRT1,SIK1,TLNRD1,TMEM151B,TMEM252,TOB2,ZNRF1
TF	Factor: GABP; motif: VCCGGAAGNGCR	TF:M00341	FALSE	0.00349866	2.4561	7853	118	61	21908	APOLD1,ARHGEF3,ARID5A,ARL5B,ATF3,BAZ1A,BHLHE22,BTAF1,CCDC134,CCDC6,CCNT1,CDK12,CHKA,CRKL,D130040H23RIK,DIAPH2,DUSP5,DYRK3,EGR3,EGR4,ELK4,ERRFI1,ETV3,FOSL2,GADD45B,GEM,GMPPB,HOMER1,IGSF9B,IPMK,KDM3A,KDM7A,KMT2A,KSR2,LARS2,LUZP1,MEX3A,MTMR4,NPAS4,NR4A3,P4HA1,PER1,PRDM2,PTPN1,SCRT1,SIK1,SIK2,SKI,SLC25A25,SPATA2L,SPEN,SRF,TENT5A,TOB2,TPK1,TSC22D2,WDFY2,ZBTB11,ZMYM1,ZNRF1,ZSCAN20
TF	Factor: E2F-1; motif: TTTSGCGS	TF:M00431	FALSE	0.00374908	2.42608	6006	118	50	21908	ATF3,BMT2,CCDC134,CDK12,CHKA,DIAPH2,DNAJB1,DNAJB5,DUSP4,DUSP5,DUSP6,ETV3,F3,FOSB,FOSL2,GFOD1,IGSF9B,IPMK,IRS2,KLF2,KSR2,LMNB2,MED7,MEX3A,MKNK2,MTMR4,NR4A2,NR4A3,OSBPL11,PPRC1,PRDM2,PRRX1,PTPN1,RARA,RBM14,RBM38,RNF213,SAMD4B,SBK1,SIAH2,SIK1,SIK2,SKI,SKIL,SPEN,SRF,TPK1,TSC22D2,ZFP948,ZNRF1
TF	Factor: VDR; motif: GGGKNARNRRGGWSA; match class: 1	TF:M00444_1	FALSE	0.00375021	2.42594	3806	118	36	21908	CASTOR2,CBFA2T3,CLK1,DEPP1,DNAJB5,EGR1,EGR3,ERRFI1,FOSB,FOSL2,IGSF9B,IRF2BP2,IRS2,KDM3A,KLF2,KMT2A,KSR2,LARS2,MAP3K13,MARCHF11,MEX3A,NAB2,NPAS4,NR4A2,NR4A3,RASL11B,RNF213,SCRT1,SIK1,SKIL,TAF4,TMEM151B,TMEM252,ZBTB11,ZNRF1,ZSCAN20
TF	Factor: E2F-1; motif: TTTSGCGCGMNR	TF:M00516	FALSE	0.00391546	2.40722	6018	118	50	21908	ATF3,CCDC6,CDK12,CHKA,CLK1,DIAPH2,DNAJB1,DNAJB5,DUSP4,DUSP5,DUSP6,F3,FOSB,FOSL2,IGSF9B,IPMK,IRF2BP2,IRS2,KLF2,LMNB2,MEX3A,MFHAS1,MKNK2,MTMR4,NAB2,NFIL3,NPAS4,NR4A2,NR4A3,OSBPL11,P4HA1,PPRC1,PRDM2,PRRX1,RARA,RBM14,RBM38,RNF213,SAMD4B,SIAH2,SIK1,SIK2,SKI,SKIL,SLC25A25,SPEN,SRF,TSC22D2,WDFY2,ZNRF1
TF	Factor: Zfp740; motif: NNNCCCCCCCCMNNNN	TF:M02834	FALSE	0.00392205	2.40649	5209	118	45	21908	ARID5A,BAZ1A,BTAF1,CASTOR2,CCDC6,CHKA,CLK1,DEPP1,DIAPH2,DUSP4,DUSP6,DYRK3,EGR1,ELAVL3,ELK4,F3,FAM78A,FOSB,GMPPB,IGSF9B,IRS2,KDM7A,KMT2A,LARS2,MAP3K13,MED7,MEX3A,NAB2,NR4A2,PPRC1,PTPN1,RARA,RNF213,SCRT1,SIK1,SKIL,SRF,TAF4,TENT5A,TLNRD1,TMEM151B,TMEM252,TOB2,WDFY2,ZNRF1
TF	Factor: Klf17; motif: NGGGCGG; match class: 1	TF:M05407_1	FALSE	0.0041293	2.38412	1735	118	21	21908	ARID5A,CACNG6,EGR1,ELK4,F3,GFOD1,KDM7A,PRKAB2,PTPN1,RBM38,SAMD4B,SKI,SKIL,SLC25A25,SPEN,STK40,TAF4,TLNRD1,TMEM151B,TRIO,ZSCAN20
TF	Factor: PLAG1; motif: CCCCCKWNNNGGSCCC	TF:M01973	FALSE	0.0041293	2.38412	4283	118	39	21908	ARL5B,BHLHE22,CASTOR2,CBFA2T3,CDK12,CHKA,EGR1,EGR3,EGR4,ELK4,ERRFI1,FAM78A,GADD45B,IRS2,KLF2,KSR2,MEX3A,MKNK2,MTMR4,NPAS4,NR4A2,P4HA1,PDK4,PER1,PRDM2,PRKAB2,RASL11B,RBM38,SCRT1,SIK1,SIK2,SKIL,SLC25A25,STK40,TACC1,TAF4,TMEM151B,ZMYM1,ZNRF1
TF	Factor: AP-2gamma; motif: GCCYNNGGS	TF:M00470	FALSE	0.00416708	2.38017	7043	118	56	21908	BAZ1A,BHLHE22,BMT2,CACNG6,CBFA2T3,CHKA,CRKL,DEPP1,DUSP5,DYRK3,EGR4,ELAVL3,ELK4,ETV3,F3,FAM220A,FAM78A,FOSL2,GADD45B,GFOD1,GMPPB,HOMER1,IRF2BP2,IRS2,KDM6B,KDM7A,KMT2A,KSR2,LUZP1,MARCHF11,MED7,MEX3A,MFHAS1,MKNK2,NAB2,NFIL3,NR4A2,NR4A3,NUAK1,P4HA1,PRDM2,RASL11B,RBM14,RNF213,SAG,SIAH2,SIK2,SKI,SKIL,SRF,TAF4,TLNRD1,TRIO,ZBTB11,ZNRF1,ZSCAN20
TF	Factor: Tfap2a; motif: TGCCCYNRGGGCA; match class: 1	TF:M04157_1	FALSE	0.00416708	2.38017	4752	118	42	21908	BAZ1A,BMT2,CBFA2T3,DEPP1,DIAPH2,DUSP5,ELAVL3,ERRFI1,F3,FAM220A,FAM78A,GFOD1,IGSF9B,IRF2BP2,KDM6B,KDM7A,KLF2,KMT2A,KSR2,LMNB2,LUZP1,MEX3A,MFHAS1,MKNK2,NFIL3,NR4A2,NUAK1,RBM38,SAG,SBK1,SCRT1,SIAH2,SIK1,SKI,SKIL,SPATA2L,SRF,TAF4,TLNRD1,TRIO,ZBTB11,ZNRF1
TF	Factor: E2F-1; motif: TTGGCGCGRAANNGNM; match class: 1	TF:M00938_1	FALSE	0.00434765	2.36175	1493	118	19	21908	CCDC6,DNAJB5,EGR4,FAM78A,FOSB,FOSL2,IPMK,IRF2BP2,KDM7A,KSR2,NR4A2,NR4A3,SIAH2,SIK1,SIK2,SKI,SKIL,SRF,TRIO
TF	Factor: AP-2alpha; motif: NSCCNCRGGSN	TF:M07348	FALSE	0.00489896	2.3099	6245	118	51	21908	APOLD1,ARID5A,CHKA,CRKL,DNAJB1,DUSP4,DUSP5,EGR1,EGR4,ELAVL3,ELK4,ERRFI1,ETV3,FAM220A,FOSL2,GFOD1,HOMER1,IPMK,IRF2BP2,IRS2,KMT2A,LARS2,LUZP1,MARCHF11,MED7,MEX3A,MKNK2,NR4A2,NUAK1,P4HA1,PER1,PPRC1,PRDM2,RARA,RASL11B,RBM14,SBK1,SIK1,SIK2,SKI,SKIL,SPEN,SRF,TAF4,TENT5A,TLNRD1,TPK1,TRIO,TSC22D2,ZMYM1,ZNRF1
TF	Factor: EGR-1; motif: NGCGKGGGCGKNN; match class: 1	TF:M08996_1	FALSE	0.00506447	2.29547	924	118	14	21908	CBFA2T3,CCDC6,ELK4,IRS2,KDM3A,KDM7A,NUAK1,SIAH2,SKIL,SLC25A25,TACC1,TAF4,TRIO,ZSCAN20
TF	Factor: Atf-1; motif: RTGACGTA	TF:M07980	FALSE	0.00513324	2.28961	8855	118	66	21908	APOLD1,ARHGEF3,ARID5A,ARL5B,ATF3,BTAF1,CASTOR2,CDK12,CHKA,CLK1,CRKL,D130040H23RIK,DNAJB1,DNAJB5,DUSP4,DUSP5,EGR1,EGR3,EGR4,ELK4,ERRFI1,ETV3,F3,FAM220A,FAM78A,FMN1,FOSB,FOSL2,GEM,GMPPB,IRF2BP2,IRS2,KDM7A,KMT2A,KSR2,LARS2,MAP3K13,MFHAS1,NPAS4,NR4A2,NR4A3,PDK4,PPRC1,PRDM2,PRKAB2,PRRX1,RBM14,SCRT1,SIAH2,SIK1,SIK2,SKIL,SLC19A2,SLC25A25,SPATA2L,STK40,TENT5A,TLNRD1,TMEM252,TPK1,TSC22D2,WDFY2,ZBTB11,ZFP9…
TF	Factor: AP-2alpha; motif: GCCNNNRGS; match class: 1	TF:M00469_1	FALSE	0.00526395	2.27869	2032	118	23	21908	CBFA2T3,CRKL,DUSP5,EGR4,ELK4,FAM220A,GFOD1,IRF2BP2,KMT2A,LUZP1,MARCHF11,MEX3A,NR4A2,NUAK1,P4HA1,PRDM2,SIAH2,SIK2,SKIL,SRF,TRIO,ZBTB11,ZNRF1
TF	Factor: Tfap2a; motif: TGCCCYNRGGGCA	TF:M04157	FALSE	0.00539518	2.26799	8691	118	65	21908	BAZ1A,BHLHE22,BMT2,CASTOR2,CBFA2T3,CDK12,CHKA,DEPP1,DIAPH2,DNAJB5,DUSP4,DUSP5,EGR3,ELAVL3,ERRFI1,F3,FAM220A,FAM78A,GFOD1,GMPPB,HOMER1,IGSF9B,IPMK,IRF2BP2,IRS2,KDM6B,KDM7A,KLF2,KMT2A,KSR2,LMNB2,LUZP1,MAP3K13,MARCHF11,MEX3A,MFHAS1,MKNK2,MTMR4,NAB2,NFIL3,NR4A2,NUAK1,PRRX1,RASL11B,RBM38,RNF213,SAG,SBK1,SCRT1,SIAH2,SIK1,SIK2,SKI,SKIL,SPATA2L,SPEN,SRF,STK40,TAF4,TLNRD1,TMEM151B,TRIO,ZBTB11,ZFP948,ZNRF1
TF	Factor: FPM315; motif: SRGGGAGGAGGN	TF:M01587	FALSE	0.0053966	2.26788	2442	118	26	21908	ARID5A,ARL5B,BTAF1,CBFA2T3,CDK12,DYRK3,FOSL2,GADD45B,KMT2A,KSR2,MARCHF11,MEX3A,MTMR4,NAB2,NFIL3,NPAS4,NR4A3,PDK4,PTPN1,RBM38,RNF213,SCRT1,SPEN,TENT5A,TSC22D2,ZNRF1
TF	Factor: E2F; motif: TTTSGCGSG	TF:M00918	FALSE	0.00550764	2.25903	4820	118	42	21908	ARHGEF3,ATF3,CDK12,CHKA,CLK1,DIAPH2,DUSP4,DUSP5,F3,FOSB,FOSL2,GMPPB,IPMK,IRF2BP2,IRS2,KDM7A,KLF2,LMNB2,MFHAS1,MKNK2,MTMR4,NPAS4,NR4A3,OSBPL11,P4HA1,PPRC1,PRRX1,RARA,RBM38,SAMD4B,SIAH2,SIK1,SIK2,SKI,SKIL,SLC25A25,SPEN,SRF,TACC1,TAF4,WDFY2,ZNRF1
TF	Factor: SP2; motif: GGGCGGGAC; match class: 1	TF:M01783_1	FALSE	0.005622	2.25011	3303	118	32	21908	ARHGEF3,BAZ1A,CHKA,CLK1,DNAJB5,DUSP4,ELK4,FAM220A,FOSL2,GMPPB,KLF2,KMT2A,LMNB2,LUZP1,MTMR4,NFIL3,NPAS4,PRKAB2,PTPN1,RASL11B,RNF213,SAMD4B,SIAH2,SIK1,SKI,SLC19A2,SLC25A25,TENT5A,TMEM151B,TSC22D2,WDFY2,ZBTB11
TF	Factor: GKLF; motif: WGGGYGKGGCCN; match class: 1	TF:M09692_1	FALSE	0.00617007	2.20971	3617	118	34	21908	ARL5B,CCDC134,CHKA,DNAJB1,DUSP4,DUSP5,ELK4,FAM220A,FOSB,FOSL2,GMPPB,KLF2,KMT2A,LMNB2,LUZP1,MEX3A,NFIL3,NPAS4,PRKAB2,RBM14,RBM38,RNF213,SAMD4B,SIAH2,SIK1,SKI,SKIL,SLC19A2,SLC25A25,TENT5A,TMEM151B,TSC22D2,WDFY2,ZBTB11
TF	Factor: ATF-2; motif: NNNTGACGTNAN	TF:M01862	FALSE	0.00617779	2.20917	3322	118	32	21908	ARL5B,BTAF1,CHKA,CRKL,DUSP5,EGR1,EGR4,ERRFI1,FAM220A,FMN1,FOSB,FOSL2,GEM,GMPPB,MAP3K13,MFHAS1,NAB2,NPAS4,PER1,PRDM2,SCRT1,SIK1,SIK2,SKIL,SLC19A2,SPATA2L,TMEM252,TSC22D2,WDFY2,ZBTB11,ZFP948,ZSCAN20
TF	Factor: AP-2alpha; motif: NSCCNCRGGSN; match class: 1	TF:M07348_1	FALSE	0.00682506	2.16589	1681	118	20	21908	EGR1,EGR4,ERRFI1,FAM220A,IPMK,IRF2BP2,KMT2A,LUZP1,MARCHF11,MED7,MEX3A,PRDM2,SBK1,SIK2,SKI,SKIL,SRF,TAF4,TLNRD1,ZNRF1
TF	Factor: CKROX; motif: SCCCTCCCC	TF:M01175	FALSE	0.00742559	2.12927	6359	118	51	21908	APOLD1,ATF3,BAZ1A,BMT2,CACNG6,CASTOR2,CCNT1,CDK12,DIAPH2,DNAJB5,DYRK3,EGR1,EGR3,ELAVL3,ELK4,F3,FAM78A,FOSB,FOSL2,GADD45B,GFOD1,KDM7A,KLF2,KMT2A,LARS2,LMNB2,MARCHF11,MED7,MEX3A,MKNK2,NPAS4,NUAK1,P4HA1,PPRC1,PRDM2,RBM14,RBM38,RNF213,SAMD4B,SCRT1,SKIL,SPATA2L,TACC1,TAF4,TENT5A,TLNRD1,TMEM151B,ZBTB11,ZFP948,ZNRF1,ZSCAN20
TF	Factor: ATF-1; motif: CYYTGACGTCA	TF:M00691	FALSE	0.00742776	2.12914	5052	118	43	21908	ARL5B,ATF3,BTAF1,CACNG6,CBFA2T3,CLK1,CRKL,DEPP1,DNAJB1,DNAJB5,DUSP5,EGR1,EGR4,ELK4,ERRFI1,ETV3,FOSB,FOSL2,GEM,GFOD1,GMPPB,IRS2,KDM7A,LARS2,LUZP1,NAB2,NFIL3,NPAS4,NR4A3,NUAK1,PER1,PPRC1,RBM14,SCRT1,SIK1,SIK2,SKIL,SLC19A2,SPATA2L,TLNRD1,TOB2,TSC22D2,ZFP948
TF	Factor: Egr-1; motif: WTGCGTGGGCGK; match class: 1	TF:M00243_1	FALSE	0.00801053	2.09634	861	118	13	21908	DIAPH2,ELK4,ERRFI1,GFOD1,IRF2BP2,KDM3A,NAB2,NPAS4,SIAH2,SIK1,SKIL,TAF4,TRIO
TF	Factor: ERG; motif: MNNSNGGAAG	TF:M08880	FALSE	0.00801053	2.09634	2512	118	26	21908	ATF3,CASTOR2,CCDC6,CDK12,CLK1,ELAVL3,ELK4,ERRFI1,FMN1,FOSB,GADD45B,HOMER1,IGSF9B,IPMK,IRS2,KMT2A,LUZP1,MFHAS1,NPAS4,PRDM2,SIK2,SPEN,STK40,TLNRD1,TSC22D2,ZMYM1
TF	Factor: E2F-2; motif: NNNWYGGCGCCAANNNN	TF:M02846	FALSE	0.00900346	2.04559	1985	118	22	21908	CLK1,DUSP4,DUSP5,EGR4,FOSL2,GFOD1,IRF2BP2,IRS2,KDM3A,KMT2A,LMNB2,MKNK2,MTMR4,NFIL3,OSBPL11,PPRC1,PRDM2,SAMD4B,SKI,SKIL,WDFY2,ZNRF1
TF	Factor: ATF-2; motif: NNNTGACGTNAN; match class: 1	TF:M01862_1	FALSE	0.00913829	2.03913	1104	118	15	21908	ARL5B,BTAF1,CRKL,ERRFI1,FAM220A,GEM,MAP3K13,NPAS4,SCRT1,SIK1,SIK2,SKIL,TSC22D2,ZBTB11,ZSCAN20
TF	Factor: ZNF515; motif: GTGGGGGGTM	TF:M01231	FALSE	0.00918701	2.03683	1726	118	20	21908	BHLHE22,CDK12,CHKA,DEPP1,DYRK3,EGR3,EGR4,ELAVL3,GMPPB,IRS2,KSR2,MARCHF11,MED7,MTMR4,NR4A2,PRKAB2,RARA,SBK1,SRF,TLNRD1
TF	Factor: ELK-1; motif: ACCGGAWRTN; match class: 1	TF:M01981_1	FALSE	0.00931579	2.03078	9040	118	66	21908	APOLD1,ARL5B,BAZ1A,BHLHE22,BMT2,BTAF1,CCDC134,CCDC6,CCNT1,CDK12,CHKA,CRKL,D130040H23RIK,DNAJB1,DNAJB5,DUSP4,DUSP5,DUSP6,EGR4,ELK4,FAM78A,FMN1,FOSB,GADD45B,GFOD1,GMPPB,IPMK,IRF2BP2,IRS2,KDM7A,KLF2,KMT2A,LMNB2,LUZP1,MARCHF11,MED7,MTMR4,NAB2,NPAS4,OSBPL11,PTPN1,RBM14,SAMD4B,SBK1,SCRT1,SIAH2,SIK2,SKI,SKIL,SLC19A2,SLC25A25,SPEN,SRF,TACC1,TAF4,TENT5A,TLNRD1,TOB2,TPK1,TRIO,TSC22D2,WDFY2,ZBTB11,ZFP948,ZM…
TF	Factor: c-Myc; motif: NNCCACGTGSNC	TF:M10300	FALSE	0.00962962	2.01639	372	118	8	21908	DUSP5,GMPPB,KDM3A,MEX3A,PPRC1,PRDM2,TLNRD1,TMEM252
TF	Factor: AP-2gamma; motif: GCCYNNGGS; match class: 1	TF:M00470_1	FALSE	0.00983788	2.0071	3421	118	32	21908	BAZ1A,CACNG6,CBFA2T3,CRKL,DUSP5,EGR4,ELK4,ETV3,FAM220A,GFOD1,IRF2BP2,KDM6B,KMT2A,LUZP1,MARCHF11,MEX3A,MFHAS1,MKNK2,NR4A2,NUAK1,P4HA1,PRDM2,RNF213,SAG,SIAH2,SIK2,SKIL,SRF,TLNRD1,TRIO,ZBTB11,ZNRF1
TF	Factor: AP-2gamma; motif: GCCYNCRGSN	TF:M03811	FALSE	0.00986501	2.0059	7122	118	55	21908	APOLD1,ARID5A,BAZ1A,BHLHE22,CACNG6,CCDC6,CCNT1,CHKA,CLK1,DEPP1,DIAPH2,DNAJB5,DUSP5,EGR3,EGR4,ELAVL3,ELK4,ERRFI1,ETV3,F3,FAM220A,GFOD1,GMPPB,IPMK,IRF2BP2,KDM3A,KDM6B,KDM7A,KMT2A,KSR2,LMNB2,MEX3A,MFHAS1,MKNK2,NAB2,NR4A2,NR4A3,NUAK1,P4HA1,PRDM2,RASL11B,SBK1,SCRT1,SIAH2,SIK2,SKI,SKIL,SPEN,STK40,TACC1,TAF4,TLNRD1,WDFY2,ZMYM1,ZNRF1
TF	Factor: CAC-binding; motif: GRGGSTGGG	TF:M00720	FALSE	0.00986501	2.0059	1738	118	20	21908	BTAF1,CCDC6,CDK12,DEPP1,ELK4,FOSB,FOSL2,GMPPB,MARCHF11,NR4A2,PRKAB2,PRRX1,PTPN1,RBM38,SBK1,SIAH2,SIK2,SRF,WDFY2,ZSCAN20
TF	Factor: HIF-1alpha; motif: GNACGTGM; match class: 1	TF:M10257_1	FALSE	0.0102419	1.98962	1745	118	20	21908	ARL5B,BMT2,CCDC6,DNAJB1,DUSP5,ETV3,FOSL2,GMPPB,KDM7A,KLF2,NAB2,PRDM2,RASL11B,RBM38,SAMD4B,SIAH2,SLC19A2,TENT5A,TMEM252,TOB2
TF	Factor: AP-2alphaA; motif: ANMGCCTNAGGCKNT; match class: 1	TF:M01047_1	FALSE	0.0102419	1.98962	7307	118	56	21908	APOLD1,CBFA2T3,CHKA,CRKL,DIAPH2,DNAJB1,DUSP4,DUSP5,EGR1,EGR4,ELAVL3,ERRFI1,ETV3,F3,FAM220A,GFOD1,GMPPB,HOMER1,IPMK,IRF2BP2,IRS2,KDM3A,KMT2A,LARS2,LUZP1,MARCHF11,MED7,MEX3A,MFHAS1,MKNK2,MTMR4,OSBPL11,P4HA1,PER1,RARA,RASL11B,RBM14,RNF213,SCRT1,SIK1,SIK2,SKI,SLC19A2,SLX4,SPEN,SRF,TACC1,TAF4,TENT5A,TLNRD1,TMEM151B,TPK1,TRIO,TSC22D2,ZMYM1,ZNRF1
TF	Factor: AP-2alphaA; motif: ANMGCCTNAGGCKNT	TF:M01047	FALSE	0.0102419	1.98962	7307	118	56	21908	APOLD1,CBFA2T3,CHKA,CRKL,DIAPH2,DNAJB1,DUSP4,DUSP5,EGR1,EGR4,ELAVL3,ERRFI1,ETV3,F3,FAM220A,GFOD1,GMPPB,HOMER1,IPMK,IRF2BP2,IRS2,KDM3A,KMT2A,LARS2,LUZP1,MARCHF11,MED7,MEX3A,MFHAS1,MKNK2,MTMR4,OSBPL11,P4HA1,PER1,RARA,RASL11B,RBM14,RNF213,SCRT1,SIK1,SIK2,SKI,SLC19A2,SLX4,SPEN,SRF,TACC1,TAF4,TENT5A,TLNRD1,TMEM151B,TPK1,TRIO,TSC22D2,ZMYM1,ZNRF1
TF	Factor: ARNTLIKE; motif: NNNSCACGTG; match class: 1	TF:M08868_1	FALSE	0.0107156	1.96998	2712	118	27	21908	ARHGEF3,CCDC6,DNAJB5,DUSP5,ETV3,F3,GADD45B,GMPPB,KDM3A,KLF2,MEX3A,MFHAS1,NAB2,NR4A2,PER1,PPRC1,PRDM2,RASL11B,RBM38,SAG,SAMD4B,SIAH2,SLC19A2,SLX4,TLNRD1,TMEM252,ZBTB11
TF	Factor: E2F; motif: TTTSGCGSG	TF:M00939	FALSE	0.0109496	1.9606	5481	118	45	21908	ATF3,CDK12,CHKA,DIAPH2,DNAJB1,DNAJB5,DUSP4,DUSP5,F3,FOSB,FOSL2,IPMK,IRF2BP2,IRS2,KLF2,LMNB2,MFHAS1,MKNK2,MTMR4,NFIL3,NPAS4,NR4A2,NR4A3,OSBPL11,P4HA1,PPRC1,PRDM2,PRRX1,RARA,RBM14,RBM38,SAMD4B,SIAH2,SIK1,SIK2,SKI,SKIL,SLC25A25,SPEN,SRF,STK40,TACC1,TAF4,WDFY2,ZNRF1
TF	Factor: GKLF; motif: NNNRNWGGGTGKGGC; match class: 1	TF:M10279_1	FALSE	0.0116158	1.93495	3460	118	32	21908	ARID5A,ARL5B,CCDC6,CCNT1,CDK12,CHKA,DNAJB1,ELK4,F3,FOSB,GMPPB,KLF2,KMT2A,LMNB2,MEX3A,NFIL3,NR4A2,PRKAB2,RBM14,SAMD4B,SIAH2,SIK1,SIK2,SKI,SKIL,SLC19A2,TAF4,TENT5A,TMEM151B,TSC22D2,WDFY2,ZBTB11
TF	Factor: Klf15; motif: RGGGMGGRGNNGGGGGNGG	TF:M10277	FALSE	0.0121072	1.91696	3172	118	30	21908	BAZ1A,CASTOR2,CHKA,DNAJB5,DUSP4,EGR1,ELK4,GMPPB,KLF2,KMT2A,KSR2,LARS2,MARCHF11,MEX3A,NFIL3,NPAS4,NR4A2,NR4A3,PRRX1,SCRT1,SIAH2,SIK1,SKIL,SLC19A2,TAF4,TENT5A,TMEM151B,TMEM252,WDFY2,ZNRF1
TF	Factor: ctcf; motif: YGGCCASCAGRGGGCGCYNN; match class: 1	TF:M10203_1	FALSE	0.012449	1.90487	1645	118	19	21908	BHLHE22,CBFA2T3,DNAJB1,DUSP4,DUSP5,DYRK3,FOSL2,KSR2,MARCHF11,MFHAS1,NFIL3,OSBPL11,PPRC1,RARA,SKI,SKIL,TMEM151B,TSC22D2,WDFY2
TF	Factor: ATF-3; motif: SNTGACGYNATN	TF:M07313	FALSE	0.0131663	1.88054	2897	118	28	21908	ARID5A,ARL5B,BTAF1,CCDC134,CLK1,DUSP5,ERRFI1,FAM220A,FOSB,FOSL2,GEM,IRF2BP2,KLF2,LUZP1,MFHAS1,NR4A2,NR4A3,SCRT1,SIAH2,SIK1,SIK2,SKIL,TLNRD1,TSC22D2,WDFY2,ZBTB11,ZMYM1,ZSCAN20
TF	Factor: LKLF; motif: GGGGTGGKSN; match class: 1	TF:M07261_1	FALSE	0.0134612	1.87092	3796	118	34	21908	APOLD1,ARHGEF3,BMT2,CACNG6,CASTOR2,CDK12,DIAPH2,DUSP4,DUSP5,EGR3,EGR4,GMPPB,HOMER1,IPMK,IRS2,KSR2,MARCHF11,MEX3A,NFIL3,NPAS4,NR4A2,NR4A3,P4HA1,PRRX1,RARA,RASL11B,SCRT1,SIK1,SKIL,SRF,TENT5A,TMEM252,TOB2,ZBTB11
TF	Factor: AhR; motif: CCYCNRRSTNGCGTGASA	TF:M00139	FALSE	0.0136048	1.86631	3496	118	32	21908	ATF3,CLK1,CRKL,D130040H23RIK,DEPP1,DUSP4,DYRK3,EGR4,ETV3,FAM78A,IRS2,KDM3A,KDM6B,KDM7A,KSR2,LARS2,LMNB2,LUZP1,MTMR4,NFIL3,P4HA1,PRDM2,PRKAB2,RARA,SAG,SAMD4B,SIAH2,SLC25A25,STK40,TPK1,TRIO,TSC22D2
TF	Factor: ATF4; motif: CVTGACGYMABG; match class: 1	TF:M00514_1	FALSE	0.0139195	1.85637	1281	118	16	21908	APOLD1,ARL5B,BTAF1,EGR4,ERRFI1,FAM220A,FOSB,GEM,SCRT1,SIAH2,SIK1,SIK2,SKIL,TLNRD1,TSC22D2,ZSCAN20
TF	Factor: Sp5; motif: ACCSCGCCKCCSS	TF:M07310	FALSE	0.0142242	1.84697	153	118	5	21908	BHLHE22,DUSP5,KLF2,KSR2,SKI
TF	Factor: HIF-1alpha; motif: NCACGT	TF:M02012	FALSE	0.0142997	1.84467	6386	118	50	21908	APOLD1,ARHGEF3,ARL5B,ATF3,BAZ1A,BMT2,BTAF1,CCDC6,CHKA,DNAJB1,DUSP4,DUSP5,DYRK3,EGR3,ETV3,F3,FAM220A,FAM78A,FOSL2,GFOD1,GMPPB,HOMER1,IRF2BP2,KDM3A,KDM7A,KLF2,KSR2,MED7,MEX3A,NAB2,NFIL3,NR4A2,NR4A3,P4HA1,PER1,PPRC1,PRDM2,PRKAB2,RARA,RASL11B,RBM38,SAG,SAMD4B,SIAH2,SIK2,SLC19A2,SPEN,TENT5A,TLNRD1,TMEM252
TF	Factor: MAZR; motif: NSGGGGGGGGMCN; match class: 1	TF:M00491_1	FALSE	0.0148999	1.82682	1806	118	20	21908	BTAF1,CASTOR2,CCDC6,CLK1,DEPP1,DUSP4,DUSP6,EGR1,ELAVL3,FAM78A,IGSF9B,KDM7A,RARA,SIK1,SKIL,TLNRD1,TMEM252,TOB2,WDFY2,ZNRF1
TF	Factor: RelB:p50; motif: RGAAANTCCCYNNHGC	TF:M03882	FALSE	0.0149441	1.82553	4444	118	38	21908	ARL5B,BAZ1A,CACNG6,CCDC6,CDK12,CHKA,D130040H23RIK,DNAJB1,DNAJB5,DUSP4,DUSP5,ERRFI1,GADD45B,IGSF9B,KDM6B,KDM7A,MKNK2,MTMR4,NAB2,NFIL3,NPAS4,NUAK1,PDK4,PER1,PRDM2,PRKAB2,PTPN1,RARA,RBM38,RNF213,SAG,SAMD4B,SLX4,TLNRD1,TMEM252,TPK1,TRIO,ZSCAN20
TF	Factor: E2F-1; motif: TTTSGCGCGMNR; match class: 1	TF:M00516_1	FALSE	0.0153263	1.81456	1679	118	19	21908	DIAPH2,DUSP4,FOSB,FOSL2,IRF2BP2,KLF2,MFHAS1,MKNK2,MTMR4,NR4A2,NR4A3,PRDM2,PRRX1,SAMD4B,SIK1,SIK2,SKI,SPEN,ZNRF1
TF	Factor: AP-2rep; motif: CAGTGGG	TF:M00468	FALSE	0.0154473	1.81115	7610	118	57	21908	APOLD1,ARHGEF3,ARID5A,BHLHE22,BTAF1,CACNG6,CASTOR2,CBFA2T3,CCDC6,D130040H23RIK,DEPP1,DNAJB5,ELAVL3,ELK4,ERRFI1,F3,FAM220A,FAM78A,FMN1,FOSL2,GEM,IRF2BP2,KDM6B,KDM7A,KSR2,LMNB2,LUZP1,MAP3K13,MEX3A,MFHAS1,MTMR4,NAB2,NPAS4,NR4A2,OSBPL11,PER1,PRDM2,PRKAB2,PTPN1,RASL11B,RBM38,RNF213,SAG,SAMD4B,SIAH2,SKI,SKIL,SPATA2L,SRF,STK40,TACC1,TAF4,TMEM151B,TPK1,ZBTB11,ZFP948,ZSCAN20
TF	Factor: LKLF; motif: GGGGTGGKSN	TF:M07261	FALSE	0.0159937	1.79605	9223	118	66	21908	APOLD1,ARHGEF3,BAZ1A,BMT2,CACNG6,CASTOR2,CCDC6,CDK12,DEPP1,DIAPH2,DNAJB5,DUSP4,DUSP5,DUSP6,DYRK3,EGR3,EGR4,F3,FAM220A,FAM78A,FOSL2,GADD45B,GFOD1,GMPPB,HOMER1,IGSF9B,IPMK,IRS2,KDM6B,KDM7A,KSR2,LARS2,MARCHF11,MEX3A,MFHAS1,MKNK2,MTMR4,NAB2,NFIL3,NPAS4,NR4A2,NR4A3,NUAK1,P4HA1,PRRX1,RARA,RASL11B,SBK1,SCRT1,SIK1,SIK2,SKIL,SLC19A2,SPATA2L,SPEN,SRF,STK40,TACC1,TENT5A,TMEM151B,TMEM252,TOB2,TSC22D2,ZBTB11,…
TF	Factor: TCFAP2B; motif: NTWGCCKSMGGCRNN	TF:M02924	FALSE	0.0164805	1.78303	5928	118	47	21908	APOLD1,CBFA2T3,CHKA,CRKL,DIAPH2,DNAJB1,DUSP4,EGR1,ERRFI1,ETV3,F3,FAM220A,FAM78A,GFOD1,IRF2BP2,KDM3A,LARS2,LUZP1,MARCHF11,MED7,MEX3A,MFHAS1,MKNK2,NFIL3,OSBPL11,P4HA1,PER1,PRKAB2,RARA,RASL11B,RNF213,SAG,SBK1,SIAH2,SIK2,SLC19A2,SPEN,SRF,TAF4,TENT5A,TLNRD1,TMEM151B,TMEM252,TPK1,TRIO,TSC22D2,ZBTB11
TF	Factor: SRF; motif: SCCAWATAWGGMNMNNNN	TF:M00810	FALSE	0.0168721	1.77283	160	118	5	21908	DUSP5,EGR1,EGR3,FOSB,SRF
TF	Factor: HIF2A; motif: ACGTGNNN; match class: 1	TF:M07356_1	FALSE	0.0179573	1.74576	97	118	4	21908	F3,NAB2,PRDM2,TLNRD1
TF	Factor: Sp3; motif: ASMCTTGGGSRGGG	TF:M00665	FALSE	0.0185279	1.73217	7321	118	55	21908	ARID5A,BAZ1A,CACNG6,CASTOR2,CBFA2T3,CCDC6,CDK12,CLK1,D130040H23RIK,DEPP1,DNAJB1,DNAJB5,DUSP4,DUSP5,DUSP6,EGR1,EGR3,ELK4,ERRFI1,ETV3,FAM78A,FOSL2,GFOD1,GMPPB,IRF2BP2,IRS2,KDM6B,KLF2,KSR2,LARS2,LUZP1,MAP3K13,MARCHF11,MEX3A,MKNK2,NUAK1,OSBPL11,PDK4,PER1,RARA,RASL11B,SAG,SAMD4B,SIAH2,SIK1,SLC19A2,SRF,TENT5A,TMEM151B,TOB2,TPK1,TRIO,TSC22D2,WDFY2,ZNRF1
TF	Factor: Wt1; motif: NNCCTCCCCCACNN; match class: 1	TF:M12438_1	FALSE	0.0186171	1.73009	1580	118	18	21908	ARHGEF3,CACNG6,CCDC6,CDK12,DNAJB5,DYRK3,EGR1,ELAVL3,IRS2,KDM3A,KMT2A,MED7,NAB2,SCRT1,SKIL,SPEN,TENT5A,ZNRF1
TF	Factor: KLF15; motif: GAGNNGGGGNGTDG	TF:M01714	FALSE	0.0187118	1.72788	2542	118	25	21908	ARL5B,BAZ1A,CCDC134,CCDC6,CDK12,DEPP1,DIAPH2,DNAJB1,DUSP4,EGR4,ELAVL3,F3,FAM78A,KMT2A,MARCHF11,NR4A2,NR4A3,PDK4,PTPN1,RARA,RBM38,SIK1,SLC19A2,SRF,TACC1
TF	Factor: ZN451; motif: CKGGGGGG	TF:M06457	FALSE	0.0187118	1.72788	1983	118	21	21908	CASTOR2,DEPP1,DUSP4,EGR3,EGR4,ELK4,FAM78A,FOSL2,IRS2,KDM3A,KMT2A,LARS2,MEX3A,NPAS4,PTPN1,SAG,SCRT1,SKIL,TMEM151B,TMEM252,ZNRF1
TF	Factor: DEAF1; motif: NCGNNYTCGGGNRTTTCCGDARNNN	TF:M01001	FALSE	0.0187807	1.72629	1849	118	20	21908	ARL5B,BAZ1A,BHLHE22,CCDC134,CLK1,D130040H23RIK,EGR4,GADD45B,GEM,KDM7A,KMT2A,MARCHF11,MED7,MKNK2,NR4A3,SKIL,SPEN,TACC1,TLNRD1,TRIO
TF	Factor: Pax-3; motif: TCGTCACRCTTHM; match class: 1	TF:M00360_1	FALSE	0.0187807	1.72629	5476	118	44	21908	APOLD1,ARL5B,BHLHE22,BMT2,CDK12,CHKA,DIAPH2,DUSP4,DUSP6,ELK4,ERRFI1,F3,FAM78A,FOSB,GADD45B,GFOD1,IGSF9B,IPMK,IRF2BP2,IRS2,KDM7A,KMT2A,KSR2,MARCHF11,MEX3A,NFIL3,NR4A3,PER1,PPRC1,PRDM2,PTPN1,RBM14,RNF213,SBK1,SKIL,SLC19A2,SLC25A25,TACC1,TENT5A,TOB2,TSC22D2,WDFY2,ZBTB11,ZNRF1
TF	Factor: TAFII250; motif: NAARAWGGCGGMGG	TF:M10388	FALSE	0.0192291	1.71604	6146	118	48	21908	ATF3,BAZ1A,CCDC6,CDK12,CLK1,CRKL,D130040H23RIK,DIAPH2,DNAJB1,DUSP5,EGR3,ELAVL3,ELK4,ERRFI1,FOSL2,GFOD1,IRS2,KDM3A,KDM6B,KDM7A,KMT2A,LARS2,LMNB2,MARCHF11,MED7,MKNK2,NPAS4,NUAK1,OSBPL11,PPRC1,PRDM2,PTPN1,RASL11B,RBM14,SAMD4B,SBK1,SIK2,SKIL,SLX4,SRF,STK40,TACC1,TAF4,TRIO,TSC22D2,WDFY2,ZBTB11,ZFP948
TF	Factor: TCFAP2C; motif: NNGCCCNAGGGCWN	TF:M02925	FALSE	0.019573	1.70834	5325	118	43	21908	ARHGEF3,BAZ1A,CACNG6,CASTOR2,CCDC134,CCDC6,CHKA,CLK1,DEPP1,DNAJB5,EGR4,ELK4,F3,GEM,GMPPB,IGSF9B,IPMK,IRF2BP2,KSR2,LMNB2,MEX3A,MFHAS1,NR4A2,NR4A3,OSBPL11,PER1,PRDM2,RBM14,RBM38,RNF213,SCRT1,SIAH2,SIK1,SKI,SKIL,SLC25A25,SPEN,STK40,TLNRD1,TMEM252,TRIO,ZBTB11,ZNRF1
TF	Factor: Spz1; motif: DNNGGRGGGWWNNNN	TF:M00446	FALSE	0.0196744	1.7061	9119	118	65	21908	ARHGEF3,ARL5B,ATF3,BAZ1A,CASTOR2,CBFA2T3,CCDC6,CCNT1,CDK12,CHKA,CLK1,DEPP1,DIAPH2,DNAJB5,DUSP4,EGR1,EGR4,ELAVL3,ELK4,F3,FAM78A,FOSB,GMPPB,IGSF9B,IRS2,KDM3A,KMT2A,KSR2,LARS2,MED7,MEX3A,MKNK2,MTMR4,NAB2,NFIL3,NPAS4,NR4A2,NUAK1,OSBPL11,PDK4,PPRC1,PRKAB2,PTPN1,RARA,RASL11B,RBM38,SAMD4B,SBK1,SIK1,SKI,SLC19A2,SPATA2L,SRF,STK40,TACC1,TAF4,TENT5A,TLNRD1,TMEM151B,TMEM252,TOB2,TSC22D2,WDFY2,ZMYM1,ZNRF1
TF	Factor: SAP-1a; motif: NRRCCGGAAGYRN	TF:M10220	FALSE	0.0203182	1.69212	9130	118	65	21908	APOLD1,ARID5A,ARL5B,BMT2,BTAF1,CCDC134,CCDC6,CCNT1,CDK12,CHKA,CLK1,D130040H23RIK,DIAPH2,DNAJB1,EGR1,EGR3,EGR4,ELK4,ERRFI1,ETV3,FAM78A,FOSL2,GEM,IPMK,IRF2BP2,IRS2,KDM3A,KDM7A,KLF2,KMT2A,LUZP1,MAP3K13,MARCHF11,MED7,MKNK2,MTMR4,NR4A2,NR4A3,PER1,PRDM2,PTPN1,RASL11B,RBM14,RNF213,SBK1,SCRT1,SIAH2,SIK2,SKI,SKIL,SLC25A25,SRF,STK40,TAF4,TENT5A,TLNRD1,TMEM151B,TPK1,TRIO,TSC22D2,WDFY2,ZBTB11,ZFP948,ZNRF1,ZS…
TF	Factor: E2F; motif: NNTTTCGCGCN; match class: 1	TF:M08875_1	FALSE	0.0203734	1.69094	1214	118	15	21908	CCDC134,CHKA,DNAJB1,ETV3,F3,FOSB,IGSF9B,MEX3A,MKNK2,NR4A3,RBM14,RNF213,SPEN,TRIO,TSC22D2
TF	Factor: LRF; motif: NGNAGNGGGTYN; match class: 1	TF:M04617_1	FALSE	0.0204187	1.68997	855	118	12	21908	ARID5A,ARL5B,DNAJB5,EGR4,GMPPB,IRF2BP2,KDM6B,KDM7A,MEX3A,P4HA1,SCRT1,ZBTB11
TF	Factor: Myc; motif: CACGTGS; match class: 1	TF:M00799_1	FALSE	0.0205621	1.68693	2565	118	25	21908	ARHGEF3,BTAF1,CCDC6,DNAJB5,DUSP5,ETV3,F3,GADD45B,GMPPB,KDM3A,KLF2,MEX3A,NFIL3,NR4A2,PER1,PPRC1,PRDM2,RASL11B,RBM38,SAG,SAMD4B,SLC19A2,STK40,TLNRD1,TMEM252
TF	Factor: AP-2; motif: SNNNCCNCAGGCN; match class: 1	TF:M00915_1	FALSE	0.0210485	1.67678	2427	118	24	21908	BAZ1A,CACNG6,DNAJB5,DUSP5,ETV3,FAM220A,IPMK,IRS2,KMT2A,MARCHF11,MEX3A,MKNK2,NAB2,NFIL3,NR4A2,RASL11B,SIAH2,SKI,SKIL,SPEN,TLNRD1,TMEM151B,ZMYM1,ZNRF1
TF	Factor: E2F; motif: NKCGCGCSAAAN	TF:M00920	FALSE	0.0217087	1.66337	4872	118	40	21908	ATF3,CDK12,CHKA,DIAPH2,DNAJB5,DUSP4,F3,FOSB,FOSL2,IPMK,IRF2BP2,KLF2,LMNB2,MEX3A,MFHAS1,MKNK2,MTMR4,NFIL3,NPAS4,NR4A2,NR4A3,OSBPL11,P4HA1,PPRC1,PRRX1,RARA,RBM14,RBM38,SAMD4B,SIAH2,SIK1,SIK2,SKI,SKIL,SLC25A25,SPEN,SRF,TAF4,WDFY2,ZNRF1
TF	Factor: AhR:Arnt; motif: GRGKATYGCGTGMCWNSCC	TF:M00237	FALSE	0.0229119	1.63994	5869	118	46	21908	ARHGEF3,ARL5B,BAZ1A,CASTOR2,CBFA2T3,CCDC6,CLK1,DUSP4,DYRK3,ELAVL3,F3,FAM220A,FAM78A,GFOD1,IRF2BP2,KDM6B,LMNB2,LUZP1,MAP3K13,MTMR4,NFIL3,NR4A3,NUAK1,P4HA1,PPRC1,PRDM2,PRKAB2,PTPN1,RASL11B,RBM14,SAG,SIAH2,SIK1,SKIL,SLC19A2,SLC25A25,STK40,TACC1,TAF4,TLNRD1,TOB2,TPK1,TRIO,WDFY2,ZBTB11,ZNRF1
TF	Factor: E2F-3; motif: NNNWYGGCGCCAMNNNN	TF:M02847	FALSE	0.0233148	1.63237	1234	118	15	21908	DUSP4,DUSP5,EGR4,FOSL2,IRF2BP2,IRS2,MKNK2,MTMR4,NFIL3,PPRC1,PRDM2,SAMD4B,SKI,SKIL,ZNRF1
TF	Factor: EGR3; motif: NCMCRCCCACTNMN; match class: 1	TF:M08877_1	FALSE	0.0235634	1.62776	1492	118	17	21908	CBFA2T3,CHKA,DNAJB5,ELK4,F3,KDM7A,LUZP1,NAB2,OSBPL11,RASL11B,SAMD4B,SKIL,SLC19A2,SLC25A25,SPATA2L,TRIO,ZSCAN20
TF	Factor: E2F; motif: NCSCGCSAAAN	TF:M00919	FALSE	0.0235634	1.62776	5220	118	42	21908	ATF3,CDK12,CHKA,DIAPH2,DNAJB5,DUSP4,DUSP5,F3,FOSB,FOSL2,IPMK,IRF2BP2,IRS2,KLF2,LMNB2,MFHAS1,MKNK2,MTMR4,NFIL3,NPAS4,NR4A2,NR4A3,OSBPL11,P4HA1,PPRC1,PRRX1,RARA,RBM14,RBM38,SAMD4B,SIAH2,SIK1,SIK2,SKI,SKIL,SLC25A25,SPEN,SRF,STK40,TAF4,WDFY2,ZNRF1
TF	Factor: NFKAPPAB; motif: NNGGGANTTCCCN	TF:M08891	FALSE	0.0240659	1.6186	1627	118	18	21908	ARID5A,CCDC134,CDK12,DUSP4,DUSP6,EGR1,GADD45B,KMT2A,MARCHF11,NFIL3,NUAK1,PRDM2,PRKAB2,SAG,SAMD4B,TLNRD1,TRIO,ZBTB11
TF	Factor: E2F-4; motif: GNNGGCGGGAAN; match class: 1	TF:M09682_1	FALSE	0.0256247	1.59134	1637	118	18	21908	ARHGEF3,CCDC6,FOSL2,IRS2,KDM7A,KMT2A,LMNB2,LUZP1,MFHAS1,MTMR4,NAB2,NR4A3,RASL11B,SIAH2,SIK2,SPEN,TLNRD1,TMEM151B
TF	Factor: AP-2gamma; motif: GCCYNCRGSN; match class: 1	TF:M03811_1	FALSE	0.0267102	1.57332	2334	118	23	21908	BAZ1A,BHLHE22,CACNG6,CCDC6,CCNT1,CHKA,CLK1,ELK4,ERRFI1,ETV3,IRF2BP2,KDM6B,LMNB2,MEX3A,MFHAS1,NR4A2,NR4A3,P4HA1,RASL11B,SKI,SKIL,TAF4,TLNRD1
TF	Factor: E2F1; motif: NNNNNGCGSSAAAN; match class: 1	TF:M08874_1	FALSE	0.0267102	1.57332	1512	118	17	21908	CCDC134,CHKA,DNAJB1,ETV3,F3,FAM78A,FOSB,IGSF9B,IRF2BP2,MKNK2,NR4A3,P4HA1,RBM14,SAMD4B,SCRT1,TPK1,TRIO
TF	Factor: Sp4; motif: NNNNMCGCCCCCTNNNN; match class: 1	TF:M02810_1	FALSE	0.0269577	1.56932	773	118	11	21908	ARID5A,KDM3A,MEX3A,NPAS4,NUAK1,PRKAB2,RARA,SAMD4B,SKIL,STK40,WDFY2
TF	Factor: Spz1; motif: DNNGGRGGGWWNNNN; match class: 1	TF:M00446_1	FALSE	0.0269997	1.56864	2918	118	27	21908	CASTOR2,CDK12,DEPP1,DIAPH2,DNAJB5,EGR1,ELAVL3,ELK4,FOSB,GMPPB,KDM3A,KSR2,MEX3A,MTMR4,NPAS4,NR4A2,RARA,RBM38,SAMD4B,SBK1,SIK1,SKI,SPATA2L,SRF,TAF4,TENT5A,ZNRF1
TF	Factor: N-Myc; motif: NNCCACGTGNNN	TF:M00055	FALSE	0.0277345	1.55698	4304	118	36	21908	ARHGEF3,BHLHE22,BTAF1,CCDC134,CCDC6,CRKL,DNAJB5,DUSP5,ETV3,F3,GADD45B,GFOD1,GMPPB,IGSF9B,IRS2,KDM3A,MEX3A,MFHAS1,NAB2,NFIL3,NR4A2,NR4A3,PER1,PPRC1,PRDM2,RASL11B,SAG,SAMD4B,SIAH2,SLC19A2,SLX4,STK40,TACC1,TLNRD1,TMEM252,ZBTB11
TF	Factor: CACD; motif: CCACRCCC; match class: 1	TF:M01113_1	FALSE	0.0280298	1.55238	4466	118	37	21908	APOLD1,ARL5B,BHLHE22,BMT2,CACNG6,CCNT1,CDK12,DEPP1,DUSP5,EGR3,EGR4,FAM220A,HOMER1,IGSF9B,KSR2,MARCHF11,MEX3A,MKNK2,MTMR4,NFIL3,NR4A2,P4HA1,PTPN1,RARA,RBM14,RNF213,SCRT1,SIAH2,SIK1,SKIL,SLC19A2,SRF,STK40,TENT5A,TMEM252,ZBTB11,ZFP948
TF	Factor: Pet-1; motif: GCNGGAAGYG; match class: 1	TF:M10233_1	FALSE	0.0283364	1.54766	6106	118	47	21908	APOLD1,ARHGEF3,ARID5A,BAZ1A,BTAF1,CBFA2T3,CCDC6,CRKL,D130040H23RIK,DIAPH2,DUSP4,EGR1,ELK4,ERRFI1,ETV3,FAM78A,FOSL2,IGSF9B,IRS2,KDM3A,KDM6B,KMT2A,LUZP1,MEX3A,MKNK2,MTMR4,NPAS4,NR4A3,PER1,PRKAB2,RASL11B,SCRT1,SIK2,SKI,SKIL,SLC25A25,SPEN,SRF,STK40,TACC1,TENT5A,TLNRD1,TMEM151B,TMEM252,TSC22D2,WDFY2,ZFP948
TF	Factor: AP-2beta; motif: GCNNNGGSCNGVGGGN; match class: 1	TF:M01858_1	FALSE	0.0288382	1.54003	1526	118	17	21908	BHLHE22,EGR3,ELK4,FAM78A,IRS2,MEX3A,MFHAS1,NFIL3,NR4A2,RARA,SIAH2,SIK1,SIK2,SKI,SKIL,TAF4,TMEM151B
TF	Factor: MAX; motif: NNGNCACGCGACNN	TF:M02881	FALSE	0.029106	1.53602	5450	118	43	21908	ARID5A,ARL5B,BAZ1A,CACNG6,CBFA2T3,CCDC134,CHKA,CLK1,CRKL,DNAJB5,DUSP6,EGR3,EGR4,ELAVL3,ELK4,FOSB,FOSL2,GEM,GFOD1,GMPPB,HOMER1,IRF2BP2,IRS2,KDM3A,KDM7A,LUZP1,MARCHF11,MEX3A,MKNK2,MTMR4,NR4A2,P4HA1,PER1,PRKAB2,RARA,RNF213,SAMD4B,SBK1,SIK1,SIK2,SPEN,WDFY2,ZNRF1
TF	Factor: Egr-3; motif: NTGCGTGGGCGK; match class: 1	TF:M00245_1	FALSE	0.029427	1.53125	1663	118	18	21908	ARL5B,BHLHE22,DIAPH2,DUSP4,EGR4,ELK4,GFOD1,LUZP1,NAB2,RASL11B,SIK1,SKIL,SLC19A2,SPATA2L,STK40,TAF4,TLNRD1,TRIO
TF	Factor: GLI; motif: MCVNNGACCACCCAV; match class: 1	TF:M03871_1	FALSE	0.0310469	1.50798	189	118	5	21908	ARL5B,DUSP5,ELAVL3,GMPPB,SCRT1
TF	Factor: MAZ; motif: CCCTCCCYCYN	TF:M07297	FALSE	0.0311656	1.50632	3253	118	29	21908	BMT2,CCDC6,CDK12,EGR1,EGR3,ELAVL3,ELK4,F3,FAM220A,IRF2BP2,IRS2,KDM3A,KLF2,KMT2A,LARS2,MEX3A,NAB2,NPAS4,NR4A2,OSBPL11,PRRX1,RBM14,SCRT1,SIK2,SKIL,SLC25A25,TAF4,TMEM151B,ZNRF1
TF	Factor: E2F-3; motif: NNNANGGCGCGCSNW	TF:M02743	FALSE	0.0311656	1.50632	1809	118	19	21908	ARL5B,BAZ1A,CASTOR2,EGR3,EGR4,FOSL2,GFOD1,IRF2BP2,KDM7A,MEX3A,NFIL3,NPAS4,PTPN1,RASL11B,RBM14,SIAH2,SKIL,SRF,TAF4
TF	Factor: SRF; motif: CNKNKCCTTATWTGGNNNN; match class: 1	TF:M01007_1	FALSE	0.0316096	1.50018	17	118	2	21908	EGR3,SRF
TF	Factor: MECP2; motif: CCGGSNNNANNAWWT	TF:M01298	FALSE	0.032222	1.49185	1158	118	14	21908	APOLD1,BTAF1,CBFA2T3,EGR1,ELK4,FOSB,LARS2,MEX3A,NFIL3,PER1,SAG,SAMD4B,SCRT1,SPATA2L
TF	Factor: Elk-1; motif: NNNNCCGGAARTNN	TF:M00025	FALSE	0.0323001	1.4908	9855	118	68	21908	APOLD1,ARL5B,BAZ1A,BHLHE22,BTAF1,CCDC134,CCDC6,CCNT1,CDK12,CHKA,CLK1,CRKL,D130040H23RIK,DNAJB5,DUSP4,DUSP5,EGR1,EGR3,EGR4,ELK4,ERRFI1,FAM78A,FMN1,FOSB,GADD45B,GMPPB,HOMER1,IPMK,IRS2,KDM3A,KDM7A,KMT2A,LMNB2,MAP3K13,MARCHF11,MED7,MTMR4,NPAS4,NR4A2,NR4A3,NUAK1,OSBPL11,PRDM2,PTPN1,RASL11B,RBM14,RBM38,SBK1,SIAH2,SIK2,SKI,SKIL,SLC19A2,SLC25A25,SLX4,SPEN,SRF,STK40,TAF4,TENT5A,TOB2,TPK1,TRIO,TSC22D2,WDFY…
TF	Factor: Sp5; motif: RNGGRGGNGGRGNNGGGGGAGGRG; match class: 1	TF:M10376_1	FALSE	0.0325628	1.48728	1956	118	20	21908	CASTOR2,CDK12,EGR1,EGR3,KMT2A,KSR2,MARCHF11,MED7,MEX3A,NAB2,NPAS4,NR4A2,SCRT1,SIK2,TENT5A,TMEM151B,TMEM252,TSC22D2,ZFP948,ZNRF1
TF	Factor: LKLF; motif: CNCCACCCS	TF:M08819	FALSE	0.0333447	1.47697	5828	118	45	21908	APOLD1,BAZ1A,BMT2,CACNG6,CASTOR2,CDK12,DIAPH2,DUSP4,DUSP5,DUSP6,EGR3,EGR4,FAM220A,FAM78A,GMPPB,HOMER1,IGSF9B,IPMK,KDM6B,KSR2,LARS2,MARCHF11,MEX3A,MKNK2,MTMR4,NFIL3,NPAS4,NR4A2,NR4A3,P4HA1,PRRX1,RARA,RASL11B,SBK1,SIK1,SIK2,SKIL,SPEN,SRF,TACC1,TENT5A,TMEM151B,TMEM252,TOB2,ZBTB11
TF	Factor: MZF-1; motif: KNGNKAGGGGNAA	TF:M00084	FALSE	0.0345297	1.46181	6345	118	48	21908	APOLD1,ARHGEF3,ARL5B,BMT2,CACNG6,CASTOR2,CBFA2T3,CCDC134,CCDC6,CCNT1,CDK12,CLK1,DYRK3,EGR1,EGR3,ELAVL3,ERRFI1,FAM78A,FMN1,FOSB,FOSL2,GADD45B,IRS2,KDM3A,KSR2,LUZP1,MARCHF11,MED7,MEX3A,NFIL3,NPAS4,NUAK1,PPRC1,PRRX1,RBM14,RBM38,RNF213,SAMD4B,SBK1,SCRT1,SIK2,SPEN,STK40,TENT5A,TRIO,TSC22D2,ZNRF1,ZSCAN20
TF	Factor: HES-1; motif: ANSBCKYGTGSCNNG	TF:M01009	FALSE	0.0345297	1.46181	3131	118	28	21908	ARL5B,CBFA2T3,CCDC134,CCDC6,CDK12,DIAPH2,EGR4,F3,FOSB,GFOD1,HOMER1,IGSF9B,IRF2BP2,IRS2,MARCHF11,MED7,MEX3A,PRDM2,PTPN1,RARA,SAG,SAMD4B,SIK2,SKI,SPATA2L,TPK1,TRIO,ZNRF1
TF	Factor: EGR3; motif: NCMCRCCCACTNMN	TF:M08877	FALSE	0.0345297	1.46181	6344	118	48	21908	APOLD1,ARL5B,BTAF1,CACNG6,CBFA2T3,CCDC6,CCNT1,CDK12,CHKA,DNAJB5,EGR1,EGR3,EGR4,ELK4,F3,GADD45B,GEM,GFOD1,IGSF9B,KDM7A,KLF2,LUZP1,MAP3K13,MED7,NAB2,NR4A2,OSBPL11,PDK4,PRKAB2,RARA,RASL11B,SAMD4B,SCRT1,SIAH2,SKI,SKIL,SLC19A2,SLC25A25,SPATA2L,STK40,TAF4,TMEM151B,TOB2,TPK1,TRIO,TSC22D2,WDFY2,ZSCAN20
TF	Factor: Pax-3; motif: NNNNNNCGTCACGSTYNNNNN; match class: 1	TF:M00327_1	FALSE	0.0375598	1.42528	6202	118	47	21908	ARL5B,BAZ1A,CASTOR2,CCDC6,CCNT1,CDK12,CHKA,DNAJB1,DNAJB5,DUSP4,EGR3,EGR4,ELK4,ERRFI1,F3,FAM220A,FAM78A,GEM,IRF2BP2,IRS2,KDM3A,LARS2,LMNB2,MED7,MFHAS1,MKNK2,MTMR4,NAB2,NR4A2,NR4A3,NUAK1,PDK4,PER1,PRDM2,PTPN1,RARA,RASL11B,SIAH2,SIK2,SPATA2L,STK40,TAF4,TENT5A,TLNRD1,TOB2,TPK1,TSC22D2
TF	Factor: Irf-4; motif: NNNANCGAAACYNNA	TF:M02768	FALSE	0.0390122	1.4088	5051	118	40	21908	APOLD1,ARHGEF3,ARID5A,ARL5B,BAZ1A,BHLHE22,BTAF1,CBFA2T3,CCDC134,CDK12,DIAPH2,DNAJB5,ELK4,F3,FOSB,HOMER1,LUZP1,MAP3K13,MARCHF11,MEX3A,MTMR4,NFIL3,NR4A2,P4HA1,PER1,PPRC1,PRDM2,PRRX1,RARA,RNF213,SIK1,SIK2,SKI,SLC25A25,SPEN,TENT5A,TOB2,TRIO,TSC22D2,WDFY2
TF	Factor: Egr; motif: GTGGGSGCRRS; match class: 1	TF:M00807_1	FALSE	0.0407481	1.38989	386	118	7	21908	CCDC134,CCDC6,DIAPH2,KDM7A,MARCHF11,MEX3A,PPRC1
TF	Factor: ctcf; motif: CCNCNAGRKGGCRSTN; match class: 1	TF:M07249_1	FALSE	0.0413402	1.38363	1325	118	15	21908	CBFA2T3,DUSP5,ELAVL3,FOSL2,KMT2A,MARCHF11,MEX3A,NUAK1,OSBPL11,PPRC1,SIAH2,SIK1,SPEN,TAF4,TSC22D2
TF	Factor: SRF; motif: DCCWTATATGGNCWN	TF:M00215	FALSE	0.041664	1.38024	205	118	5	21908	DUSP5,EGR1,EGR3,FOSB,SRF
TF	Factor: HIF-1alpha; motif: NCACGT; match class: 1	TF:M02012_1	FALSE	0.0419862	1.37689	1594	118	17	21908	ARL5B,BMT2,CCDC6,DNAJB1,DUSP5,ETV3,F3,GMPPB,KDM3A,KLF2,NAB2,PRDM2,RBM38,SAMD4B,SLC19A2,TENT5A,TMEM252
TF	Factor: AHR; motif: CACGCN	TF:M01855	FALSE	0.0428554	1.36799	8512	118	60	21908	APOLD1,ARHGEF3,ARID5A,ARL5B,ATF3,BHLHE22,CASTOR2,CBFA2T3,CCDC6,CCNT1,D130040H23RIK,DIAPH2,DNAJB1,DUSP4,DUSP5,DUSP6,DYRK3,EGR3,EGR4,ELAVL3,ELK4,ERRFI1,F3,FAM78A,GFOD1,IPMK,IRS2,KDM3A,KDM7A,KSR2,LARS2,LMNB2,MARCHF11,MTMR4,NAB2,NFIL3,NUAK1,OSBPL11,PDK4,PPRC1,PRKAB2,RARA,RBM38,SCRT1,SIK1,SIK2,SKIL,SLC19A2,SLC25A25,SLX4,SPATA2L,STK40,TACC1,TAF4,TENT5A,TMEM151B,TMEM252,TOB2,WDFY2,ZBTB11
TF	Factor: HES-1; motif: NNCKYGTGNNN; match class: 1	TF:M07042_1	FALSE	0.0434612	1.3619	603	118	9	21908	BHLHE22,CRKL,EGR4,GADD45B,IRF2BP2,NR4A3,P4HA1,SKIL,TACC1
TF	Factor: Zfp507; motif: KTATACCCC; match class: 1	TF:M06797_1	FALSE	0.0435137	1.36137	1	118	1	21908	FOSB
TF	Factor: TCFAP2B; motif: NTWGCCKSMGGCRNN; match class: 1	TF:M02924_1	FALSE	0.0438687	1.35785	3041	118	27	21908	CBFA2T3,CHKA,CRKL,DNAJB1,DUSP4,EGR1,ERRFI1,ETV3,FAM220A,GFOD1,LUZP1,MARCHF11,MEX3A,PER1,RARA,SAG,SBK1,SIK2,SPEN,SRF,TAF4,TENT5A,TLNRD1,TMEM151B,TRIO,TSC22D2,ZBTB11
CORUM	MKP3-CK2alpha complex	CORUM:454	FALSE	0.0298062	1.52569	2	6	1	1082	DUSP6
CORUM	Foxo4-Srf-Myocd complex	CORUM:5452	FALSE	0.0298062	1.52569	3	6	1	1082	SRF
CORUM	Cbl-Crkl-Rapgef1 complex	CORUM:2475	FALSE	0.0298062	1.52569	3	6	1	1082	CRKL
CORUM	Brd4-P-TEFb complex	CORUM:2608	FALSE	0.0298062	1.52569	3	6	1	1082	CCNT1
CORUM	Srf-myogenin-E12 complex	CORUM:106	FALSE	0.0298062	1.52569	3	6	1	1082	SRF
CORUM	Zipzap/p200-Srf-p49/STRAP-Nkx2.5 complex	CORUM:6454	FALSE	0.0330414	1.48094	4	6	1	1082	SRF
CORUM	GluR delta-2 complex, postsynaptic	CORUM:1913	FALSE	0.0422857	1.37381	6	6	1	1082	HOMER1
CORUM	Mediator complex	CORUM:537	FALSE	0.0491056	1.30887	8	6	1	1082	MED7

## Sheet: Cluster 2
Geneid
X1700017B05Rik
X2900026A02Rik
X4932438H23Rik
Aass
Abcc4
Acacb
Acap2
Adamts17
Adipor2
Als2
Ankrd13a
Anxa11
Aoc2
Aox1
Arhgap39
Arrdc4
Asb11
Atad2b
Atp10a
Atp10d
Atp11a
B3galt5
Bcl6
Bend4
Bhlhe41
Cacna1h
Cad
Capn15
Card14
Card6
Carmil1
Ccnjl
Cdkn1a
Cebpd
Cilp2
Cldn3
Clic5
Cntfr
Col6a4
Creb3l2
Creld2
Denn2b
Dgat2
Dio2
Disp3
Dock10
Dock11
Dok3
Dok7
Dpysl5
Dsp
Epha10
Fam20a
Fam83d
Fbxl18
Fbxo10
Fgfr1
Fkbp5
Fmnl1
Foxk1
Foxo3
Fzd7
Galnt9
Gcn1
Gjb6
Gls2
Gpr68
Gpt2
Gse1
Hacd2
Hcar1
Herpud1
Hpn
Hspa5
Il11ra1
Inpp5j
Ippk
Itpk1
Jdp2
Kcnc3
Kcng2
Kcnk1
Klf13
Klf9
Ksr1
Lhfp
Lingo3
Lonrf3
Lrrc26
Lrrc8a
Lurap1l
Lyst
Maml2
Mamld1
Manf
Map3k4
Map3k6
Mapk4
Mast4
Megf6
Mkx
Mrtfa
Mxd4
Ncor2
Nebl
Neurod2
Notch4
Nptx2
Olfml2b
Orai2
Osbp2
Pan3
Paqr5
Paqr8
Pdia4
Pdzd2
Per2
Pim3
Plce1
Plcl1
Plekha2
Plekhh3
Plekhm1
Pnpla2
Ppp1r13b
Ppp1r16b
Ppp1r3g
Prdm8
Ptchd4
Rab40c
Rbp1
Recql4
Rere
Rhob
Rilpl1
Rin2
Rundc1
Scrt2
Sdf2l1
Sdk2
Sfpq
Sgk3
Sh3gl1
Sh3rf3
Sipa1l2
Six3
Six3os1
Slc24a4
Slc25a13
Slc25a42
Slc2a1
Slc66a2
Smim3
Sntb2
Sorl1
Spata5l1
Spns2
Spsb1
St3gal4
Sult1a1
Taok2
Tbc1d1
Tbx3
Tctn2
Tmem52
Tnfrsf25
Tns1
Tns2
Ttyh3
Xbp1
Xdh
Zbtb40
Zfp410
Zkscan3

## Sheet: Cluster 2 GOterms
source	term_name	term_id	highlighted	adjusted_p_value	negative_log10_of_adjusted_p_value	term_size	query_size	intersection_size	effective_domain_size	intersections
GO:MF	phosphotransferase activity, alcohol group as acceptor	GO:0016773	TRUE	0.00814231	2.08925	700	167	15	25287	CAD,CDKN1A,EPHA10,FGFR1,IPPK,ITPK1,KSR1,MAP3K4,MAP3K6,MAPK4,MAST4,PAN3,PIM3,SGK3,TAOK2
GO:MF	anion binding	GO:0043168	FALSE	0.00814231	2.08925	2447	167	33	25287	ABCC4,ACACB,ACAP2,AOX1,ATAD2B,ATP10A,ATP11A,CAD,EPHA10,FGFR1,FZD7,GPT2,HSPA5,IPPK,ITPK1,KSR1,MAP3K4,MAP3K6,MAPK4,MAST4,PAN3,PIM3,PLCL1,PLEKHA2,RAB40C,RBP1,RECQL4,RHOB,SGK3,SPATA5L1,SULT1A1,TAOK2,XDH
GO:MF	enzyme binding	GO:0019899	FALSE	0.00814231	2.08925	2300	167	32	25287	ACAP2,ALS2,BHLHE41,CAD,CDKN1A,DIO2,DOCK11,DOK7,DSP,FAM83D,FMNL1,FOXO3,GCN1,HACD2,HSPA5,KSR1,MAPK4,NCOR2,PLCE1,PPP1R16B,PPP1R3G,RHOB,RIN2,SDF2L1,SFPQ,SH3GL1,SIX3,SLC2A1,SORL1,TAOK2,TNS2,XBP1
GO:MF	glycosylceramide flippase activity	GO:0140351	FALSE	0.010714	1.97005	3	167	2	25287	ATP10A,ATP10D
GO:MF	flippase activity	GO:0140327	FALSE	0.010714	1.97005	18	167	3	25287	ATP10A,ATP10D,ATP11A
GO:MF	sphingolipid transporter activity	GO:0046624	TRUE	0.010714	1.97005	19	167	3	25287	ATP10A,ATP10D,SPNS2
GO:MF	adenyl ribonucleotide binding	GO:0032559	FALSE	0.010714	1.97005	1559	167	23	25287	ABCC4,ACACB,ATAD2B,ATP10A,ATP11A,CAD,EPHA10,FGFR1,HSPA5,IPPK,ITPK1,KSR1,MAP3K4,MAP3K6,MAPK4,MAST4,PAN3,PIM3,RECQL4,SGK3,SPATA5L1,SULT1A1,TAOK2
GO:MF	adenyl nucleotide binding	GO:0030554	FALSE	0.010714	1.97005	1676	167	24	25287	ABCC4,ACACB,AOX1,ATAD2B,ATP10A,ATP11A,CAD,EPHA10,FGFR1,HSPA5,IPPK,ITPK1,KSR1,MAP3K4,MAP3K6,MAPK4,MAST4,PAN3,PIM3,RECQL4,SGK3,SPATA5L1,SULT1A1,TAOK2
GO:MF	kinase activity	GO:0016301	FALSE	0.010714	1.97005	779	167	15	25287	CAD,CDKN1A,EPHA10,FGFR1,IPPK,ITPK1,KSR1,MAP3K4,MAP3K6,MAPK4,MAST4,PAN3,PIM3,SGK3,TAOK2
GO:MF	nucleoside-triphosphatase regulator activity	GO:0060589	FALSE	0.010714	1.97005	441	167	11	25287	ACAP2,ALS2,ARHGAP39,DENN2B,DOCK10,DOCK11,PLCE1,RIN2,RUNDC1,SIPA1L2,TBC1D1
GO:MF	GTPase regulator activity	GO:0030695	TRUE	0.010714	1.97005	441	167	11	25287	ACAP2,ALS2,ARHGAP39,DENN2B,DOCK10,DOCK11,PLCE1,RIN2,RUNDC1,SIPA1L2,TBC1D1
GO:MF	protein kinase activity	GO:0004672	FALSE	0.010714	1.97005	596	167	13	25287	CAD,CDKN1A,EPHA10,FGFR1,KSR1,MAP3K4,MAP3K6,MAPK4,MAST4,PAN3,PIM3,SGK3,TAOK2
GO:MF	transporter activity	GO:0005215	FALSE	0.010714	1.97005	1168	167	19	25287	ABCC4,ATP10A,ATP10D,ATP11A,CACNA1H,CLIC5,GJB6,KCNC3,KCNG2,KCNK1,LRRC26,ORAI2,OSBP2,SLC24A4,SLC25A13,SLC25A42,SLC2A1,SPNS2,TTYH3
GO:MF	lipid transporter activity	GO:0005319	FALSE	0.010714	1.97005	172	167	7	25287	ABCC4,ATP10A,ATP10D,ATP11A,OSBP2,SLC2A1,SPNS2
GO:MF	ATP binding	GO:0005524	FALSE	0.0118627	1.92582	1487	167	22	25287	ABCC4,ACACB,ATAD2B,ATP10A,ATP11A,CAD,EPHA10,FGFR1,HSPA5,IPPK,ITPK1,KSR1,MAP3K4,MAP3K6,MAPK4,MAST4,PAN3,PIM3,RECQL4,SGK3,SPATA5L1,TAOK2
GO:MF	MAP kinase kinase kinase activity	GO:0004709	TRUE	0.019848	1.70228	25	167	3	25287	MAP3K4,MAP3K6,TAOK2
GO:MF	small molecule binding	GO:0036094	FALSE	0.0221501	1.65463	2569	167	31	25287	ABCC4,ACACB,AOX1,ATAD2B,ATP10A,ATP11A,CAD,EPHA10,FGFR1,GPT2,HSPA5,IPPK,ITPK1,KSR1,MAP3K4,MAP3K6,MAPK4,MAST4,OSBP2,PAN3,PIM3,PLCL1,RAB40C,RBP1,RECQL4,RHOB,SGK3,SPATA5L1,SULT1A1,TAOK2,XDH
GO:MF	purine ribonucleotide binding	GO:0032555	FALSE	0.0241618	1.61687	1918	167	25	25287	ABCC4,ACACB,ATAD2B,ATP10A,ATP11A,CAD,EPHA10,FGFR1,HSPA5,IPPK,ITPK1,KSR1,MAP3K4,MAP3K6,MAPK4,MAST4,PAN3,PIM3,RAB40C,RECQL4,RHOB,SGK3,SPATA5L1,SULT1A1,TAOK2
GO:MF	ATPase-coupled intramembrane lipid transporter activity	GO:0140326	FALSE	0.0241618	1.61687	28	167	3	25287	ATP10A,ATP10D,ATP11A
GO:MF	purine nucleotide binding	GO:0017076	FALSE	0.0243022	1.61435	2036	167	26	25287	ABCC4,ACACB,AOX1,ATAD2B,ATP10A,ATP11A,CAD,EPHA10,FGFR1,HSPA5,IPPK,ITPK1,KSR1,MAP3K4,MAP3K6,MAPK4,MAST4,PAN3,PIM3,RAB40C,RECQL4,RHOB,SGK3,SPATA5L1,SULT1A1,TAOK2
GO:MF	GTPase activator activity	GO:0005096	FALSE	0.0244707	1.61135	234	167	7	25287	ACAP2,ALS2,ARHGAP39,RIN2,RUNDC1,SIPA1L2,TBC1D1
GO:MF	ribonucleotide binding	GO:0032553	FALSE	0.0244707	1.61135	1937	167	25	25287	ABCC4,ACACB,ATAD2B,ATP10A,ATP11A,CAD,EPHA10,FGFR1,HSPA5,IPPK,ITPK1,KSR1,MAP3K4,MAP3K6,MAPK4,MAST4,PAN3,PIM3,RAB40C,RECQL4,RHOB,SGK3,SPATA5L1,SULT1A1,TAOK2
GO:MF	purine ribonucleoside triphosphate binding	GO:0035639	FALSE	0.0250035	1.602	1836	167	24	25287	ABCC4,ACACB,ATAD2B,ATP10A,ATP11A,CAD,EPHA10,FGFR1,HSPA5,IPPK,ITPK1,KSR1,MAP3K4,MAP3K6,MAPK4,MAST4,PAN3,PIM3,RAB40C,RECQL4,RHOB,SGK3,SPATA5L1,TAOK2
GO:MF	nucleotide binding	GO:0000166	FALSE	0.0269302	1.56976	2193	167	27	25287	ABCC4,ACACB,AOX1,ATAD2B,ATP10A,ATP11A,CAD,EPHA10,FGFR1,HSPA5,IPPK,ITPK1,KSR1,MAP3K4,MAP3K6,MAPK4,MAST4,PAN3,PIM3,RAB40C,RECQL4,RHOB,SGK3,SPATA5L1,SULT1A1,TAOK2,XDH
GO:MF	nucleoside phosphate binding	GO:1901265	FALSE	0.0269302	1.56976	2193	167	27	25287	ABCC4,ACACB,AOX1,ATAD2B,ATP10A,ATP11A,CAD,EPHA10,FGFR1,HSPA5,IPPK,ITPK1,KSR1,MAP3K4,MAP3K6,MAPK4,MAST4,PAN3,PIM3,RAB40C,RECQL4,RHOB,SGK3,SPATA5L1,SULT1A1,TAOK2,XDH
GO:MF	GTPase binding	GO:0051020	FALSE	0.028533	1.54465	320	167	8	25287	ACAP2,ALS2,DOCK11,FMNL1,PLCE1,RIN2,SH3GL1,SORL1
GO:MF	channel activity	GO:0015267	TRUE	0.028533	1.54465	483	167	10	25287	CACNA1H,CLIC5,GJB6,KCNC3,KCNG2,KCNK1,LRRC26,ORAI2,SLC24A4,TTYH3
GO:MF	transferase activity, transferring phosphorus-containing groups	GO:0016772	FALSE	0.028533	1.54465	938	167	15	25287	CAD,CDKN1A,EPHA10,FGFR1,IPPK,ITPK1,KSR1,MAP3K4,MAP3K6,MAPK4,MAST4,PAN3,PIM3,SGK3,TAOK2
GO:MF	passive transmembrane transporter activity	GO:0022803	FALSE	0.028533	1.54465	483	167	10	25287	CACNA1H,CLIC5,GJB6,KCNC3,KCNG2,KCNK1,LRRC26,ORAI2,SLC24A4,TTYH3
GO:MF	molybdopterin cofactor binding	GO:0043546	TRUE	0.0289073	1.53899	9	167	2	25287	AOX1,XDH
GO:MF	voltage-gated channel activity	GO:0022832	FALSE	0.0326652	1.48591	194	167	6	25287	CACNA1H,CLIC5,KCNC3,KCNG2,KCNK1,LRRC26
GO:MF	ion binding	GO:0043167	FALSE	0.0326652	1.48591	5919	167	56	25287	ABCC4,ACACB,ACAP2,ADAMTS17,ADIPOR2,ANXA11,AOC2,AOX1,ATAD2B,ATP10A,ATP11A,BCL6,CAD,CAPN15,CDKN1A,CRELD2,EPHA10,FGFR1,FZD7,GPT2,HSPA5,IPPK,ITPK1,KLF13,KSR1,LONRF3,MAP3K4,MAP3K6,MAPK4,MAST4,MEGF6,NEBL,NOTCH4,NPTX2,PAN3,PIM3,PLCE1,PLCL1,PLEKHA2,PLEKHM1,RAB40C,RBP1,RECQL4,RERE,RHOB,SCRT2,SGK3,SH3RF3,SLC25A13,SPATA5L1,SULT1A1,TAOK2,TNS2,XDH,ZFP410,ZKSCAN3
GO:MF	voltage-gated monoatomic ion channel activity	GO:0005244	TRUE	0.0326652	1.48591	194	167	6	25287	CACNA1H,CLIC5,KCNC3,KCNG2,KCNK1,LRRC26
GO:MF	monoatomic ion channel activity	GO:0005216	FALSE	0.0398277	1.39982	431	167	9	25287	CACNA1H,CLIC5,KCNC3,KCNG2,KCNK1,LRRC26,ORAI2,SLC24A4,TTYH3
GO:MF	voltage-gated monoatomic cation channel activity	GO:0022843	FALSE	0.0423099	1.37356	142	167	5	25287	CACNA1H,KCNC3,KCNG2,KCNK1,LRRC26
GO:MF	small GTPase binding	GO:0031267	FALSE	0.0454721	1.34225	283	167	7	25287	ACAP2,ALS2,DOCK11,FMNL1,PLCE1,RIN2,SORL1
GO:MF	enzyme regulator activity	GO:0030234	FALSE	0.0468443	1.32934	1219	167	17	25287	ACAP2,ALS2,ARHGAP39,CCNJL,CDKN1A,DENN2B,DOCK10,DOCK11,FAM20A,GCN1,MRTFA,PLCE1,PPP1R16B,RIN2,RUNDC1,SIPA1L2,TBC1D1
GO:BP	localization	GO:0051179	TRUE	1.2138e-05	4.91585	5466	164	64	27334	ABCC4,ACACB,ACAP2,ADIPOR2,ALS2,ANKRD13A,ANXA11,ARRDC4,ATP10A,ATP11A,BCL6,CACNA1H,CARMIL1,CDKN1A,CLDN3,CLIC5,CREB3L2,DGAT2,DIO2,DOK7,DSP,FAM83D,FGFR1,GJB6,GPR68,HERPUD1,HPN,HSPA5,KCNC3,KCNG2,KCNK1,LRRC26,LYST,NCOR2,NOTCH4,NPTX2,ORAI2,OSBP2,PAN3,PIM3,PLEKHM1,PNPLA2,RAB40C,RBP1,RHOB,RILPL1,RIN2,SFPQ,SGK3,SH3GL1,SIX3,SLC24A4,SLC25A13,SLC25A42,SLC2A1,SLC66A2,SORL1,SPNS2,TBC1D1,TBX3,TCTN2,TTYH3,XBP1,XDH
GO:BP	positive regulation of biological process	GO:0048518	FALSE	1.29989e-05	4.88609	6729	164	73	27334	ABCC4,ACACB,ADIPOR2,ALS2,ARRDC4,ASB11,ATAD2B,ATP10A,ATP11A,BCL6,CACNA1H,CARD14,CARMIL1,CDKN1A,CEBPD,CLDN3,CNTFR,CREB3L2,DENN2B,DGAT2,DIO2,DISP3,DOCK11,DOK7,EPHA10,FAM20A,FAM83D,FGFR1,FOXK1,FOXO3,FZD7,GCN1,GPR68,GPT2,HERPUD1,HPN,HSPA5,IL11RA1,IPPK,JDP2,KLF13,KSR1,LRRC26,LURAP1L,MAML2,MAP3K4,MRTFA,NCOR2,NEUROD2,NOTCH4,PAN3,PLCE1,PLEKHA2,PLEKHM1,PNPLA2,PPP1R13B,PPP1R16B,PPP1R3G,RERE,RHOB,RIN2,SFPQ,S…
GO:BP	organonitrogen compound metabolic process	GO:1901564	FALSE	0.000155091	3.80941	6589	164	69	27334	AASS,ACACB,ADAMTS17,ADIPOR2,ALS2,AOC2,ARRDC4,ASB11,B3GALT5,BCL6,CAD,CAPN15,CARD14,CARMIL1,CCNJL,CDKN1A,CLDN3,DGAT2,DIO2,DOK7,DSP,EPHA10,FAM20A,FAM83D,FBXL18,FBXO10,FGFR1,FKBP5,FOXK1,FOXO3,GALNT9,GCN1,GLS2,GPT2,HACD2,HERPUD1,HPN,HSPA5,INPP5J,JDP2,KSR1,LONRF3,MAP3K4,MAP3K6,MAPK4,MAST4,MRTFA,NCOR2,NEUROD2,NOTCH4,PAN3,PIM3,PLCE1,PPP1R16B,RAB40C,SDF2L1,SFPQ,SGK3,SH3RF3,SLC25A13,SORL1,SPNS2,SPSB1,ST3GA…
GO:BP	protein modification process	GO:0036211	FALSE	0.000193621	3.71305	3642	164	46	27334	ADIPOR2,ALS2,ARRDC4,ASB11,B3GALT5,BCL6,CAD,CARD14,CCNJL,CDKN1A,CLDN3,DOK7,DSP,EPHA10,FAM20A,FBXO10,FGFR1,FKBP5,GALNT9,HERPUD1,HSPA5,INPP5J,JDP2,KSR1,LONRF3,MAP3K4,MAP3K6,MAPK4,MAST4,NCOR2,NEUROD2,PAN3,PIM3,PLCE1,PPP1R16B,RAB40C,SFPQ,SGK3,SH3RF3,SORL1,SPSB1,ST3GAL4,TAOK2,TNS2,XBP1,XDH
GO:BP	positive regulation of cellular process	GO:0048522	FALSE	0.000223919	3.64991	6038	164	64	27334	ABCC4,ADIPOR2,ALS2,ATAD2B,ATP10A,ATP11A,BCL6,CARD14,CARMIL1,CDKN1A,CEBPD,CLDN3,CNTFR,CREB3L2,DENN2B,DGAT2,DISP3,DOCK11,DOK7,EPHA10,FAM20A,FAM83D,FGFR1,FOXK1,FOXO3,FZD7,GCN1,GPR68,GPT2,HERPUD1,HPN,HSPA5,IL11RA1,IPPK,KLF13,KSR1,LRRC26,LURAP1L,MAML2,MAP3K4,MRTFA,NEUROD2,PAN3,PLCE1,PLEKHA2,PLEKHM1,PNPLA2,PPP1R13B,PPP1R16B,PPP1R3G,RERE,RHOB,RIN2,SFPQ,SH3GL1,SH3RF3,SIX3,SORL1,ST3GAL4,TAOK2,TBX3,XBP1,XD…
GO:BP	positive regulation of metabolic process	GO:0009893	FALSE	0.000257948	3.58847	3968	164	48	27334	ADIPOR2,ALS2,ARRDC4,ASB11,ATAD2B,BCL6,CARD14,CDKN1A,CEBPD,CLDN3,CREB3L2,DGAT2,DIO2,DISP3,DOK7,EPHA10,FAM20A,FGFR1,FOXK1,FOXO3,FZD7,GCN1,GPT2,HERPUD1,HPN,HSPA5,IPPK,JDP2,KLF13,MAML2,MAP3K4,MRTFA,NCOR2,NEUROD2,PAN3,PNPLA2,PPP1R16B,PPP1R3G,RERE,SFPQ,SH3RF3,SIX3,SLC24A4,SORL1,TBX3,XBP1,XDH,ZFP410
GO:BP	negative regulation of cell differentiation	GO:0045596	FALSE	0.000290588	3.53672	776	164	18	27334	BCL6,BHLHE41,DISP3,DPYSL5,FGFR1,FOXO3,FZD7,GPR68,HPN,JDP2,KLF13,MKX,NCOR2,NOTCH4,SIX3,SORL1,TBX3,XDH
GO:BP	phosphorylation	GO:0016310	FALSE	0.000376122	3.42467	1941	164	30	27334	ADIPOR2,ALS2,CAD,CARD14,CCNJL,CDKN1A,CLDN3,DOK7,EPHA10,FAM20A,FGFR1,FOXK1,FZD7,GCN1,INPP5J,IPPK,ITPK1,KSR1,MAP3K4,MAP3K6,MAPK4,MAST4,PAN3,PIM3,PLCE1,SGK3,SORL1,TAOK2,XBP1,XDH
GO:BP	anatomical structure development	GO:0048856	FALSE	0.000411914	3.38519	6197	164	64	27334	ACACB,ADIPOR2,ALS2,ATP11A,BCL6,BHLHE41,CDKN1A,CEBPD,CLDN3,CLIC5,CNTFR,CREB3L2,DGAT2,DISP3,DOCK11,DPYSL5,DSP,EPHA10,FAM20A,FAM83D,FGFR1,FMNL1,FOXK1,FOXO3,FZD7,GJB6,GPR68,HPN,HSPA5,IL11RA1,INPP5J,ITPK1,KLF13,MAMLD1,MAP3K4,MKX,MRTFA,NCOR2,NEBL,NEUROD2,NOTCH4,OSBP2,PAQR5,PAQR8,PLCE1,PPP1R16B,RBP1,RERE,RHOB,RILPL1,RIN2,RUNDC1,SCRT2,SDK2,SIX3,SLC24A4,SLC2A1,SORL1,SPNS2,TAOK2,TBX3,TNS2,XBP1,XDH
GO:BP	homeostatic process	GO:0042592	TRUE	0.000425146	3.37146	1762	164	28	27334	ACACB,ADIPOR2,BCL6,DGAT2,DIO2,DOCK11,FAM20A,FGFR1,FOXK1,FOXO3,GJB6,GPR68,HERPUD1,HPN,KLF13,NCOR2,PIM3,PLCL1,PLEKHM1,PNPLA2,PPP1R3G,RBP1,SLC24A4,SLC2A1,SPNS2,TBC1D1,TNS2,XBP1
GO:BP	macromolecule modification	GO:0043412	FALSE	0.000425146	3.37146	3833	164	46	27334	ADIPOR2,ALS2,ARRDC4,ASB11,B3GALT5,BCL6,CAD,CARD14,CCNJL,CDKN1A,CLDN3,DOK7,DSP,EPHA10,FAM20A,FBXO10,FGFR1,FKBP5,GALNT9,HERPUD1,HSPA5,INPP5J,JDP2,KSR1,LONRF3,MAP3K4,MAP3K6,MAPK4,MAST4,NCOR2,NEUROD2,PAN3,PIM3,PLCE1,PPP1R16B,RAB40C,SFPQ,SGK3,SH3RF3,SORL1,SPSB1,ST3GAL4,TAOK2,TNS2,XBP1,XDH
GO:BP	transport	GO:0006810	FALSE	0.000506204	3.29567	4640	164	52	27334	ABCC4,ACAP2,ADIPOR2,ALS2,ANKRD13A,ANXA11,ARRDC4,ATP10A,ATP11A,CACNA1H,CARMIL1,CDKN1A,CLDN3,CLIC5,CREB3L2,DIO2,FGFR1,GJB6,GPR68,HERPUD1,HPN,HSPA5,KCNC3,KCNG2,KCNK1,LRRC26,LYST,NCOR2,ORAI2,OSBP2,PAN3,PIM3,PLEKHM1,RBP1,RHOB,RILPL1,RIN2,SFPQ,SH3GL1,SIX3,SLC24A4,SLC25A13,SLC25A42,SLC2A1,SLC66A2,SORL1,SPNS2,TBC1D1,TBX3,TTYH3,XBP1,XDH
GO:BP	establishment of localization	GO:0051234	FALSE	0.000563629	3.24901	4797	164	53	27334	ABCC4,ACAP2,ADIPOR2,ALS2,ANKRD13A,ANXA11,ARRDC4,ATP10A,ATP11A,CACNA1H,CARMIL1,CDKN1A,CLDN3,CLIC5,CREB3L2,DIO2,FAM83D,FGFR1,GJB6,GPR68,HERPUD1,HPN,HSPA5,KCNC3,KCNG2,KCNK1,LRRC26,LYST,NCOR2,ORAI2,OSBP2,PAN3,PIM3,PLEKHM1,RBP1,RHOB,RILPL1,RIN2,SFPQ,SH3GL1,SIX3,SLC24A4,SLC25A13,SLC25A42,SLC2A1,SLC66A2,SORL1,SPNS2,TBC1D1,TBX3,TTYH3,XBP1,XDH
GO:BP	intracellular signal transduction	GO:0035556	FALSE	0.00074867	3.12571	2608	164	35	27334	ALS2,ASB11,BCL6,CARD6,CDKN1A,DENN2B,DOCK10,DOCK11,DOK3,FAM83D,FGFR1,FOXO3,HERPUD1,KSR1,LURAP1L,MAP3K4,MAP3K6,MAPK4,MAST4,NEUROD2,PLCE1,PLCL1,PPP1R13B,PPP1R16B,RAB40C,RHOB,SFPQ,SGK3,SH3RF3,SIPA1L2,SLC24A4,SORL1,TAOK2,XBP1,XDH
GO:BP	cell communication	GO:0007154	FALSE	0.000753259	3.12306	7665	164	73	27334	ABCC4,ADIPOR2,ALS2,ARHGAP39,ASB11,BCL6,CARD14,CARD6,CDKN1A,CNTFR,CREB3L2,DENN2B,DGAT2,DIO2,DOCK10,DOCK11,DOK3,DSP,EPHA10,FAM83D,FGFR1,FOXO3,FZD7,GCN1,GJB6,GPR68,HCAR1,HERPUD1,HSPA5,IL11RA1,KCNC3,KSR1,LURAP1L,MAML2,MANF,MAP3K4,MAP3K6,MAPK4,MAST4,MRTFA,NCOR2,NEUROD2,NOTCH4,NPTX2,OLFML2B,PAQR8,PIM3,PLCE1,PLCL1,PLEKHH3,PPP1R13B,PPP1R16B,RAB40C,RHOB,RIN2,SFPQ,SGK3,SH3GL1,SH3RF3,SIPA1L2,SIX3,SLC24A4,SL…
GO:BP	negative regulation of developmental process	GO:0051093	FALSE	0.000777833	3.10911	1048	164	20	27334	BCL6,BHLHE41,CDKN1A,DISP3,DPYSL5,FGFR1,FOXO3,FZD7,GPR68,HPN,JDP2,KLF13,MKX,NCOR2,NEUROD2,NOTCH4,SIX3,SORL1,TBX3,XDH
GO:BP	phosphate-containing compound metabolic process	GO:0006796	FALSE	0.000777833	3.10911	2864	164	37	27334	AASS,ACACB,ADIPOR2,ALS2,CAD,CARD14,CCNJL,CDKN1A,CLDN3,DGAT2,DOK7,EPHA10,FAM20A,FGFR1,FOXK1,FZD7,GCN1,HPN,INPP5J,IPPK,ITPK1,KSR1,MAP3K4,MAP3K6,MAPK4,MAST4,PAN3,PIM3,PLCE1,PPP1R16B,SGK3,SLC25A13,SORL1,TAOK2,TNS2,XBP1,XDH
GO:BP	positive regulation of nitrogen compound metabolic process	GO:0051173	FALSE	0.000817585	3.08747	3236	164	40	27334	ADIPOR2,ALS2,ARRDC4,ASB11,ATAD2B,BCL6,CARD14,CDKN1A,CEBPD,CLDN3,CREB3L2,DOK7,FAM20A,FGFR1,FOXK1,FOXO3,FZD7,GCN1,HERPUD1,HPN,HSPA5,IPPK,JDP2,KLF13,MAML2,MAP3K4,MRTFA,NCOR2,NEUROD2,PAN3,PPP1R16B,RERE,SFPQ,SH3RF3,SIX3,SORL1,TBX3,XBP1,XDH,ZFP410
GO:BP	regulation of catalytic activity	GO:0050790	FALSE	0.000830554	3.08063	2309	164	32	27334	ACACB,ACAP2,ALS2,ARHGAP39,ARRDC4,BCL6,CCNJL,CDKN1A,CLDN3,DENN2B,DOCK10,DOCK11,DOK7,EPHA10,FAM20A,FGFR1,GCN1,HERPUD1,HPN,KSR1,MAP3K4,MRTFA,NCOR2,PLCE1,PPP1R16B,PPP1R3G,RIN2,RUNDC1,SIPA1L2,SORL1,TBC1D1,XDH
GO:BP	phosphorus metabolic process	GO:0006793	FALSE	0.000830554	3.08063	2888	164	37	27334	AASS,ACACB,ADIPOR2,ALS2,CAD,CARD14,CCNJL,CDKN1A,CLDN3,DGAT2,DOK7,EPHA10,FAM20A,FGFR1,FOXK1,FZD7,GCN1,HPN,INPP5J,IPPK,ITPK1,KSR1,MAP3K4,MAP3K6,MAPK4,MAST4,PAN3,PIM3,PLCE1,PPP1R16B,SGK3,SLC25A13,SORL1,TAOK2,TNS2,XBP1,XDH
GO:BP	regulation of molecular function	GO:0065009	FALSE	0.00110573	2.95635	3050	164	38	27334	ACACB,ACAP2,ALS2,ARHGAP39,ARRDC4,BCL6,CARD14,CCNJL,CDKN1A,CLDN3,DENN2B,DOCK10,DOCK11,DOK7,EPHA10,FAM20A,FGFR1,GCN1,HERPUD1,HPN,KSR1,LRRC26,MAP3K4,MRTFA,NCOR2,NEUROD2,NPTX2,PLCE1,PLCL1,PPP1R16B,PPP1R3G,RIN2,RUNDC1,SIPA1L2,SLC24A4,SORL1,TBC1D1,XDH
GO:BP	multicellular organism development	GO:0007275	FALSE	0.00111289	2.95355	4840	164	52	27334	ACACB,ADIPOR2,ALS2,ATP11A,BCL6,BHLHE41,CDKN1A,CLDN3,CLIC5,CREB3L2,DISP3,DPYSL5,DSP,EPHA10,FGFR1,FOXO3,FZD7,GJB6,GPR68,HPN,HSPA5,IL11RA1,INPP5J,ITPK1,KLF13,MAMLD1,MAP3K4,MKX,MRTFA,NCOR2,NEBL,NEUROD2,NOTCH4,PLCE1,PPP1R16B,RBP1,RERE,RHOB,RIN2,RUNDC1,SCRT2,SDK2,SIX3,SLC24A4,SLC2A1,SORL1,SPNS2,TAOK2,TBX3,TNS2,XBP1,XDH
GO:BP	animal organ development	GO:0048513	FALSE	0.00113263	2.94591	3307	164	40	27334	ACACB,ADIPOR2,CDKN1A,CEBPD,CLIC5,CNTFR,CREB3L2,DGAT2,DSP,FAM20A,FAM83D,FGFR1,FOXK1,FOXO3,FZD7,GJB6,GPR68,HPN,HSPA5,IL11RA1,MAMLD1,MAP3K4,MKX,MRTFA,NCOR2,NEBL,NEUROD2,NOTCH4,PLCE1,RERE,SDK2,SIX3,SLC24A4,SLC2A1,SORL1,SPNS2,TBX3,TNS2,XBP1,XDH
GO:BP	developmental process	GO:0032502	FALSE	0.00115108	2.93889	6802	164	66	27334	ACACB,ADIPOR2,ALS2,ATP11A,BCL6,BHLHE41,CDKN1A,CEBPD,CLDN3,CLIC5,CNTFR,CREB3L2,DGAT2,DIO2,DISP3,DOCK11,DPYSL5,DSP,EPHA10,FAM20A,FAM83D,FGFR1,FMNL1,FOXK1,FOXO3,FZD7,GJB6,GPR68,HPN,HSPA5,IL11RA1,INPP5J,ITPK1,JDP2,KLF13,MAMLD1,MAP3K4,MKX,MRTFA,NCOR2,NEBL,NEUROD2,NOTCH4,OSBP2,PAQR5,PAQR8,PLCE1,PPP1R16B,RBP1,RERE,RHOB,RILPL1,RIN2,RUNDC1,SCRT2,SDK2,SIX3,SLC24A4,SLC2A1,SORL1,SPNS2,TAOK2,TBX3,TNS2,XBP1,XDH
GO:BP	regulation of primary metabolic process	GO:0080090	FALSE	0.00146128	2.83527	6002	164	60	27334	ACACB,ADIPOR2,ALS2,ARRDC4,ASB11,ATAD2B,BCL6,BHLHE41,CARD14,CCNJL,CDKN1A,CEBPD,CLDN3,CREB3L2,DGAT2,DISP3,DOK7,FAM20A,FAM83D,FGFR1,FOXK1,FOXO3,FZD7,GCN1,GPT2,HCAR1,HERPUD1,HPN,HSPA5,INPP5J,IPPK,JDP2,KLF13,KSR1,MAML2,MAMLD1,MAP3K4,MKX,MRTFA,NCOR2,NEUROD2,NOTCH4,PAN3,PER2,PLCE1,PNPLA2,PPP1R16B,PPP1R3G,RERE,SCRT2,SFPQ,SH3RF3,SIX3,SORL1,TBX3,XBP1,XDH,ZBTB40,ZFP410,ZKSCAN3
GO:BP	protein metabolic process	GO:0019538	FALSE	0.00150533	2.82237	5596	164	57	27334	ADAMTS17,ADIPOR2,ALS2,ARRDC4,ASB11,B3GALT5,BCL6,CAD,CAPN15,CARD14,CCNJL,CDKN1A,CLDN3,DGAT2,DOK7,DSP,EPHA10,FAM20A,FAM83D,FBXL18,FBXO10,FGFR1,FKBP5,FOXO3,GALNT9,GCN1,HERPUD1,HPN,HSPA5,INPP5J,JDP2,KSR1,LONRF3,MAP3K4,MAP3K6,MAPK4,MAST4,MRTFA,NCOR2,NEUROD2,NOTCH4,PAN3,PIM3,PLCE1,PPP1R16B,RAB40C,SDF2L1,SFPQ,SGK3,SH3RF3,SORL1,SPSB1,ST3GAL4,TAOK2,TNS2,XBP1,XDH
GO:BP	cell differentiation	GO:0030154	FALSE	0.00163167	2.78737	4666	164	50	27334	ALS2,ATP11A,BCL6,BHLHE41,CEBPD,CLDN3,CLIC5,CREB3L2,DIO2,DISP3,DOCK11,DPYSL5,DSP,EPHA10,FAM83D,FGFR1,FOXK1,FOXO3,FZD7,GPR68,HPN,HSPA5,IL11RA1,INPP5J,JDP2,KLF13,MAP3K4,MKX,MRTFA,NCOR2,NEBL,NEUROD2,NOTCH4,OSBP2,PAQR5,PAQR8,PPP1R16B,RBP1,RERE,RHOB,RILPL1,RIN2,SCRT2,SDK2,SIX3,SORL1,TAOK2,TBX3,XBP1,XDH
GO:BP	protein phosphorylation	GO:0006468	FALSE	0.00168496	2.77341	1646	164	25	27334	ADIPOR2,ALS2,CAD,CARD14,CCNJL,CDKN1A,CLDN3,DOK7,EPHA10,FAM20A,FGFR1,INPP5J,KSR1,MAP3K4,MAP3K6,MAPK4,MAST4,PAN3,PIM3,PLCE1,SGK3,SORL1,TAOK2,XBP1,XDH
GO:BP	positive regulation of macromolecule metabolic process	GO:0010604	FALSE	0.00169851	2.76993	3643	164	42	27334	ADIPOR2,ALS2,ARRDC4,ASB11,ATAD2B,BCL6,CARD14,CDKN1A,CEBPD,CLDN3,CREB3L2,DOK7,FAM20A,FGFR1,FOXK1,FOXO3,FZD7,GCN1,HERPUD1,HPN,HSPA5,IPPK,JDP2,KLF13,MAML2,MAP3K4,MRTFA,NCOR2,NEUROD2,PAN3,PPP1R16B,PPP1R3G,RERE,SFPQ,SH3RF3,SIX3,SLC24A4,SORL1,TBX3,XBP1,XDH,ZFP410
GO:BP	cellular developmental process	GO:0048869	FALSE	0.00180154	2.74436	4698	164	50	27334	ALS2,ATP11A,BCL6,BHLHE41,CEBPD,CLDN3,CLIC5,CREB3L2,DIO2,DISP3,DOCK11,DPYSL5,DSP,EPHA10,FAM83D,FGFR1,FOXK1,FOXO3,FZD7,GPR68,HPN,HSPA5,IL11RA1,INPP5J,JDP2,KLF13,MAP3K4,MKX,MRTFA,NCOR2,NEBL,NEUROD2,NOTCH4,OSBP2,PAQR5,PAQR8,PPP1R16B,RBP1,RERE,RHOB,RILPL1,RIN2,SCRT2,SDK2,SIX3,SORL1,TAOK2,TBX3,XBP1,XDH
GO:BP	signaling	GO:0023052	FALSE	0.0019898	2.70119	7540	164	70	27334	ABCC4,ADIPOR2,ALS2,ARHGAP39,ASB11,BCL6,CARD14,CARD6,CDKN1A,CNTFR,CREB3L2,DENN2B,DGAT2,DIO2,DOCK10,DOCK11,DOK3,EPHA10,FAM83D,FGFR1,FOXO3,FZD7,GJB6,GPR68,HCAR1,HERPUD1,HSPA5,IL11RA1,KCNC3,KSR1,LURAP1L,MAML2,MANF,MAP3K4,MAP3K6,MAPK4,MAST4,MRTFA,NCOR2,NEUROD2,NOTCH4,NPTX2,OLFML2B,PAQR8,PIM3,PLCE1,PLCL1,PLEKHH3,PPP1R13B,PPP1R16B,RAB40C,RHOB,RIN2,SFPQ,SGK3,SH3GL1,SH3RF3,SIPA1L2,SIX3,SLC24A4,SORL1,SPNS2…
GO:BP	system development	GO:0048731	FALSE	0.00222119	2.65341	4083	164	45	27334	ACACB,ADIPOR2,ALS2,BCL6,BHLHE41,CDKN1A,CLDN3,CLIC5,CREB3L2,DISP3,DPYSL5,DSP,EPHA10,FGFR1,FOXO3,FZD7,GPR68,HPN,HSPA5,INPP5J,ITPK1,MAMLD1,MKX,MRTFA,NCOR2,NEBL,NEUROD2,NOTCH4,PLCE1,PPP1R16B,RERE,RHOB,RIN2,SCRT2,SDK2,SIX3,SLC24A4,SLC2A1,SORL1,SPNS2,TAOK2,TBX3,TNS2,XBP1,XDH
GO:BP	positive regulation of cellular metabolic process	GO:0031325	FALSE	0.00234279	2.63027	3206	164	38	27334	ADIPOR2,ALS2,ATAD2B,CARD14,CDKN1A,CEBPD,CLDN3,CREB3L2,DGAT2,DOK7,EPHA10,FAM20A,FGFR1,FOXK1,FOXO3,FZD7,GCN1,GPT2,HERPUD1,HPN,IPPK,KLF13,MAML2,MAP3K4,MRTFA,NEUROD2,PAN3,PNPLA2,PPP1R16B,PPP1R3G,RERE,SFPQ,SH3RF3,SIX3,TBX3,XBP1,XDH,ZFP410
GO:BP	response to nutrient levels	GO:0031667	TRUE	0.00290713	2.53654	560	164	13	27334	ACACB,ADIPOR2,CAD,CDKN1A,CLIC5,FOXK1,FOXO3,GCN1,HSPA5,RBP1,SLC2A1,SORL1,XBP1
GO:BP	inositol phosphorylation	GO:0052746	TRUE	0.00290713	2.53654	2	164	2	27334	IPPK,ITPK1
GO:BP	regulation of protein metabolic process	GO:0051246	FALSE	0.00334813	2.4752	2657	164	33	27334	ADIPOR2,ALS2,ARRDC4,ASB11,BCL6,CARD14,CCNJL,CDKN1A,CLDN3,DGAT2,DOK7,FAM20A,FAM83D,FGFR1,FOXO3,GCN1,HERPUD1,HPN,HSPA5,INPP5J,JDP2,KSR1,MAP3K4,MRTFA,NCOR2,NOTCH4,PAN3,PLCE1,PPP1R16B,SH3RF3,SORL1,XBP1,XDH
GO:BP	negative regulation of cellular process	GO:0048523	FALSE	0.00361569	2.44181	4989	164	51	27334	ACACB,ADIPOR2,ANKRD13A,BCL6,BHLHE41,CARD14,CARMIL1,CDKN1A,CEBPD,CLDN3,CNTFR,DGAT2,DISP3,DPYSL5,FGFR1,FOXK1,FOXO3,FZD7,GJB6,GPR68,HERPUD1,HPN,HSPA5,INPP5J,JDP2,KLF13,KLF9,MKX,MRTFA,NCOR2,NEUROD2,NOTCH4,PAN3,PER2,PIM3,PPP1R13B,PPP1R16B,RERE,RHOB,SCRT2,SFPQ,SGK3,SIX3,SLC24A4,SORL1,TAOK2,TBC1D1,TBX3,TNS2,XBP1,XDH
GO:BP	positive regulation of protein metabolic process	GO:0051247	FALSE	0.0038762	2.41159	1545	164	23	27334	ADIPOR2,ALS2,ARRDC4,ASB11,BCL6,CARD14,CDKN1A,CLDN3,DOK7,FAM20A,FGFR1,GCN1,HERPUD1,HPN,HSPA5,JDP2,MAP3K4,NCOR2,PPP1R16B,SH3RF3,SORL1,XBP1,XDH
GO:BP	macromolecule localization	GO:0033036	FALSE	0.0038762	2.41159	3051	164	36	27334	ABCC4,ACACB,ALS2,ANKRD13A,ARRDC4,ATP10A,ATP11A,BCL6,CDKN1A,CLIC5,DGAT2,DOK7,DSP,FAM83D,GPR68,HERPUD1,HSPA5,NOTCH4,NPTX2,OSBP2,PAN3,PIM3,PLEKHM1,PNPLA2,RAB40C,RBP1,RHOB,RILPL1,SIX3,SLC2A1,SLC66A2,SORL1,SPNS2,TBC1D1,TCTN2,XBP1
GO:BP	cell death	GO:0008219	FALSE	0.00435322	2.36119	2231	164	29	27334	ALS2,BCL6,CARD14,CARD6,CDKN1A,CNTFR,FBXO10,FGFR1,FOXO3,GJB6,GLS2,HERPUD1,HPN,HSPA5,ITPK1,MRTFA,PIM3,PPP1R13B,RHOB,RILPL1,SDF2L1,SFPQ,SGK3,SH3RF3,SIX3,SORL1,TBX3,TNFRSF25,XBP1
GO:BP	response to extracellular stimulus	GO:0009991	FALSE	0.00459261	2.33794	594	164	13	27334	ACACB,ADIPOR2,CAD,CDKN1A,CLIC5,FOXK1,FOXO3,GCN1,HSPA5,RBP1,SLC2A1,SORL1,XBP1
GO:BP	diacylglycerol biosynthetic process	GO:0006651	TRUE	0.00502058	2.29925	14	164	3	27334	DGAT2,PLCE1,PNPLA2
GO:BP	response to starvation	GO:0042594	FALSE	0.00502058	2.29925	228	164	8	27334	CAD,CDKN1A,FOXK1,FOXO3,GCN1,HSPA5,SLC2A1,XBP1
GO:BP	regulation of protein modification process	GO:0031399	FALSE	0.00557755	2.25356	1594	164	23	27334	ADIPOR2,ALS2,ARRDC4,BCL6,CARD14,CCNJL,CDKN1A,CLDN3,DOK7,FAM20A,FGFR1,HERPUD1,HSPA5,INPP5J,JDP2,KSR1,MAP3K4,NCOR2,PLCE1,PPP1R16B,SORL1,XBP1,XDH
GO:BP	cellular response to stimulus	GO:0051716	FALSE	0.00560394	2.25151	8905	164	77	27334	ADIPOR2,ALS2,AOX1,ARHGAP39,ASB11,BCL6,CACNA1H,CAD,CARD14,CARD6,CDKN1A,CNTFR,CREB3L2,DENN2B,DGAT2,DOCK10,DOCK11,DOK3,EPHA10,FAM83D,FGFR1,FOXO3,FZD7,GCN1,GJB6,GPR68,HCAR1,HERPUD1,HSPA5,IL11RA1,KLF9,KSR1,LURAP1L,MAML2,MANF,MAP3K4,MAP3K6,MAPK4,MAST4,MKX,MRTFA,NCOR2,NEUROD2,NOTCH4,NPTX2,OLFML2B,PAQR8,PIM3,PLCE1,PLCL1,PLEKHH3,PPP1R13B,PPP1R16B,RAB40C,RHOB,RIN2,SDF2L1,SFPQ,SGK3,SH3GL1,SH3RF3,SIPA1L2,SIX…
GO:BP	regulation of cellular metabolic process	GO:0031323	FALSE	0.00578962	2.23735	5673	164	55	27334	ACACB,ADIPOR2,ALS2,ATAD2B,BCL6,BHLHE41,CARD14,CCNJL,CDKN1A,CEBPD,CLDN3,CREB3L2,DGAT2,DOK7,EPHA10,FAM20A,FGFR1,FOXK1,FOXO3,FZD7,GCN1,GPT2,HERPUD1,HPN,INPP5J,IPPK,JDP2,KLF13,KSR1,MAML2,MAMLD1,MAP3K4,MKX,MRTFA,NCOR2,NEUROD2,NOTCH4,PAN3,PER2,PLCE1,PNPLA2,PPP1R16B,PPP1R3G,RERE,SCRT2,SFPQ,SH3RF3,SIX3,SORL1,TBX3,XBP1,XDH,ZBTB40,ZFP410,ZKSCAN3
GO:BP	anatomical structure morphogenesis	GO:0009653	FALSE	0.00578962	2.23735	2769	164	33	27334	ADIPOR2,ALS2,BCL6,CLDN3,CLIC5,DPYSL5,DSP,EPHA10,FAM20A,FGFR1,FMNL1,FOXO3,FZD7,GJB6,HPN,HSPA5,MKX,MRTFA,NCOR2,NEBL,NOTCH4,PPP1R16B,RERE,RHOB,RILPL1,RIN2,SDK2,SIX3,SLC24A4,TAOK2,TBX3,XBP1,XDH
GO:BP	chemical homeostasis	GO:0048878	FALSE	0.00578962	2.23735	1082	164	18	27334	ADIPOR2,DGAT2,FAM20A,FGFR1,FOXK1,FOXO3,GJB6,GPR68,HERPUD1,HPN,NCOR2,PIM3,PNPLA2,PPP1R3G,RBP1,SLC24A4,TBC1D1,XBP1
GO:BP	regulation of cell differentiation	GO:0045595	FALSE	0.00602764	2.21985	1723	164	24	27334	ATP11A,BCL6,BHLHE41,CEBPD,DISP3,DPYSL5,FGFR1,FOXO3,FZD7,GPR68,HPN,JDP2,KLF13,MKX,NCOR2,NEUROD2,NOTCH4,RBP1,RIN2,SIX3,SORL1,TBX3,XBP1,XDH
GO:BP	carbohydrate homeostasis	GO:0033500	FALSE	0.00637985	2.19519	309	164	9	27334	ADIPOR2,FOXK1,FOXO3,GJB6,GPR68,NCOR2,PIM3,PPP1R3G,TBC1D1
GO:BP	glucose homeostasis	GO:0042593	FALSE	0.00637985	2.19519	309	164	9	27334	ADIPOR2,FOXK1,FOXO3,GJB6,GPR68,NCOR2,PIM3,PPP1R3G,TBC1D1
GO:BP	regulation of developmental process	GO:0050793	FALSE	0.00682613	2.16583	2681	164	32	27334	ACACB,ATP11A,BCL6,BHLHE41,CDKN1A,CEBPD,CLDN3,DISP3,DPYSL5,FGFR1,FMNL1,FOXO3,FZD7,GPR68,HPN,HSPA5,JDP2,KLF13,MKX,NCOR2,NEUROD2,NOTCH4,PPP1R16B,RBP1,RHOB,RIN2,SIX3,SORL1,TAOK2,TBX3,XBP1,XDH
GO:BP	regulation of phosphorus metabolic process	GO:0051174	FALSE	0.00921342	2.03558	1452	164	21	27334	ADIPOR2,ALS2,CARD14,CCNJL,CDKN1A,CLDN3,DOK7,EPHA10,FAM20A,FGFR1,FZD7,GCN1,HPN,INPP5J,KSR1,MAP3K4,PLCE1,PPP1R16B,SORL1,XBP1,XDH
GO:BP	lipid metabolic process	GO:0006629	TRUE	0.00921342	2.03558	1450	164	21	27334	ACACB,ADIPOR2,AOX1,B3GALT5,CACNA1H,DGAT2,DIO2,DISP3,FGFR1,HACD2,HCAR1,INPP5J,PLCE1,PLCL1,PNPLA2,RBP1,SORL1,SPNS2,ST3GAL4,SULT1A1,XBP1
GO:BP	regulation of phosphate metabolic process	GO:0019220	FALSE	0.00921342	2.03558	1451	164	21	27334	ADIPOR2,ALS2,CARD14,CCNJL,CDKN1A,CLDN3,DOK7,EPHA10,FAM20A,FGFR1,FZD7,GCN1,HPN,INPP5J,KSR1,MAP3K4,PLCE1,PPP1R16B,SORL1,XBP1,XDH
GO:BP	organic hydroxy compound metabolic process	GO:1901615	TRUE	0.00952154	2.02129	570	164	12	27334	AOC2,CACNA1H,DGAT2,DIO2,FGFR1,HPN,INPP5J,IPPK,ITPK1,PNPLA2,RBP1,SULT1A1
GO:BP	signal transduction	GO:0007165	FALSE	0.0105128	1.97828	6998	164	63	27334	ADIPOR2,ALS2,ARHGAP39,ASB11,BCL6,CARD14,CARD6,CDKN1A,CNTFR,CREB3L2,DENN2B,DGAT2,DOCK10,DOCK11,DOK3,EPHA10,FAM83D,FGFR1,FOXO3,FZD7,GPR68,HCAR1,HERPUD1,HSPA5,IL11RA1,KSR1,LURAP1L,MAML2,MANF,MAP3K4,MAP3K6,MAPK4,MAST4,MRTFA,NCOR2,NEUROD2,NOTCH4,NPTX2,OLFML2B,PAQR8,PLCE1,PLCL1,PLEKHH3,PPP1R13B,PPP1R16B,RAB40C,RHOB,RIN2,SFPQ,SGK3,SH3GL1,SH3RF3,SIPA1L2,SIX3,SLC24A4,SORL1,SPNS2,TAOK2,TCTN2,TNFRSF25,TNS2,…
GO:BP	programmed cell death	GO:0012501	FALSE	0.0118116	1.92769	2054	164	26	27334	BCL6,CARD14,CARD6,CDKN1A,CNTFR,FBXO10,FGFR1,FOXO3,GJB6,GLS2,HERPUD1,HPN,HSPA5,ITPK1,MRTFA,PIM3,PPP1R13B,RHOB,SDF2L1,SFPQ,SGK3,SH3RF3,SIX3,TBX3,TNFRSF25,XBP1
GO:BP	regulation of metabolic process	GO:0019222	FALSE	0.0118116	1.92769	7329	164	65	27334	ACACB,ADIPOR2,ALS2,ARRDC4,ASB11,ATAD2B,BCL6,BHLHE41,CARD14,CCNJL,CDKN1A,CEBPD,CLDN3,CREB3L2,DGAT2,DIO2,DISP3,DOK7,EPHA10,FAM20A,FAM83D,FGFR1,FOXK1,FOXO3,FZD7,GCN1,GPT2,HCAR1,HERPUD1,HPN,HSPA5,INPP5J,IPPK,JDP2,KLF13,KSR1,MAML2,MAMLD1,MAP3K4,MKX,MRTFA,NCOR2,NEUROD2,NOTCH4,PAN3,PER2,PLCE1,PLCL1,PNPLA2,PPP1R16B,PPP1R3G,RERE,SCRT2,SFPQ,SH3RF3,SIX3,SIX3OS1,SLC24A4,SORL1,TBX3,XBP1,XDH,ZBTB40,ZFP410,ZKSC…
GO:BP	lipid localization	GO:0010876	FALSE	0.0144455	1.84027	514	164	11	27334	ABCC4,ACACB,ATP10A,ATP11A,DGAT2,OSBP2,PNPLA2,RBP1,SLC2A1,SLC66A2,SPNS2
GO:BP	regulation of phosphorylation	GO:0042325	FALSE	0.0144455	1.84027	1294	164	19	27334	ADIPOR2,ALS2,CARD14,CCNJL,CDKN1A,CLDN3,DOK7,EPHA10,FAM20A,FGFR1,FZD7,GCN1,INPP5J,KSR1,MAP3K4,PLCE1,SORL1,XBP1,XDH
GO:BP	small GTPase mediated signal transduction	GO:0007264	FALSE	0.0154539	1.81096	436	164	10	27334	ALS2,BCL6,CDKN1A,DOCK10,DOCK11,DOK3,KSR1,PLCE1,RHOB,SIPA1L2
GO:BP	regulation of hormone levels	GO:0010817	TRUE	0.0165293	1.78175	613	164	12	27334	CACNA1H,DGAT2,DIO2,FGFR1,GPR68,HPN,PIM3,PNPLA2,RBP1,SULT1A1,TBC1D1,TBX3
GO:BP	regulation of nitrogen compound metabolic process	GO:0051171	FALSE	0.0165331	1.78165	5820	164	54	27334	ADIPOR2,ALS2,ARRDC4,ASB11,ATAD2B,BCL6,BHLHE41,CARD14,CCNJL,CDKN1A,CEBPD,CLDN3,CREB3L2,DGAT2,DOK7,FAM20A,FAM83D,FGFR1,FOXK1,FOXO3,FZD7,GCN1,HERPUD1,HPN,HSPA5,INPP5J,IPPK,JDP2,KLF13,KSR1,MAML2,MAMLD1,MAP3K4,MKX,MRTFA,NCOR2,NEUROD2,NOTCH4,PAN3,PER2,PLCE1,PPP1R16B,RERE,SCRT2,SFPQ,SH3RF3,SIX3,SORL1,TBX3,XBP1,XDH,ZBTB40,ZFP410,ZKSCAN3
GO:BP	apoptotic process	GO:0006915	FALSE	0.0167834	1.77512	1995	164	25	27334	BCL6,CARD14,CARD6,CDKN1A,CNTFR,FBXO10,FGFR1,FOXO3,GJB6,GLS2,HERPUD1,HPN,HSPA5,MRTFA,PIM3,PPP1R13B,RHOB,SDF2L1,SFPQ,SGK3,SH3RF3,SIX3,TBX3,TNFRSF25,XBP1
GO:BP	cell development	GO:0048468	FALSE	0.0175897	1.75474	3114	164	34	27334	ALS2,BCL6,BHLHE41,CEBPD,CLDN3,CLIC5,CREB3L2,DOCK11,DPYSL5,EPHA10,FGFR1,FOXO3,FZD7,GPR68,HSPA5,IL11RA1,INPP5J,KLF13,MRTFA,NEBL,NEUROD2,NOTCH4,OSBP2,PAQR5,PAQR8,PPP1R16B,RBP1,RERE,RILPL1,SIX3,SORL1,TAOK2,TBX3,XBP1
GO:BP	positive regulation of molecular function	GO:0044093	FALSE	0.020276	1.69302	1563	164	21	27334	ALS2,ARRDC4,CARD14,CDKN1A,CLDN3,DOCK11,DOK7,EPHA10,FAM20A,FGFR1,GCN1,LRRC26,MAP3K4,NEUROD2,PLCL1,PPP1R3G,RUNDC1,SIPA1L2,SORL1,TBC1D1,XDH
GO:BP	negative regulation of biological process	GO:0048519	FALSE	0.020276	1.69302	6022	164	55	27334	ACACB,ADIPOR2,ANKRD13A,BCL6,BHLHE41,CARD14,CARMIL1,CDKN1A,CEBPD,CLDN3,CNTFR,DGAT2,DISP3,DPYSL5,FGFR1,FOXK1,FOXO3,FZD7,GJB6,GPR68,HCAR1,HERPUD1,HPN,HSPA5,INPP5J,JDP2,KLF13,KLF9,MKX,MRTFA,NCOR2,NEUROD2,NOTCH4,PAN3,PER2,PIM3,PLCL1,PNPLA2,PPP1R13B,PPP1R16B,RERE,RHOB,SCRT2,SFPQ,SGK3,SIX3,SLC24A4,SORL1,TAOK2,TBC1D1,TBX3,TNS2,XBP1,XDH,ZFP410
GO:BP	cellular response to glucose starvation	GO:0042149	FALSE	0.0219381	1.6588	61	164	4	27334	FOXO3,HSPA5,SLC2A1,XBP1
GO:BP	regulation of plasma cell differentiation	GO:1900098	TRUE	0.0228919	1.64032	6	164	2	27334	BCL6,XBP1
GO:BP	regulation of cell death	GO:0010941	FALSE	0.0229409	1.63939	1813	164	23	27334	BCL6,CARD14,CARD6,CDKN1A,CNTFR,FBXO10,FGFR1,FOXO3,GLS2,HERPUD1,HPN,HSPA5,MRTFA,PIM3,PPP1R13B,RHOB,RILPL1,SDF2L1,SFPQ,SGK3,SORL1,TBX3,XBP1
GO:BP	positive regulation of catalytic activity	GO:0043085	FALSE	0.0235282	1.62841	1147	164	17	27334	ALS2,ARRDC4,CDKN1A,CLDN3,DOCK11,DOK7,EPHA10,FAM20A,FGFR1,GCN1,MAP3K4,PPP1R3G,RUNDC1,SIPA1L2,SORL1,TBC1D1,XDH
GO:BP	cellular response to topologically incorrect protein	GO:0035967	TRUE	0.0243804	1.61296	112	164	5	27334	CREB3L2,HERPUD1,HSPA5,SDF2L1,XBP1
GO:BP	negative regulation of lipid catabolic process	GO:0050995	TRUE	0.0255956	1.59183	28	164	3	27334	ACACB,HCAR1,SORL1
GO:BP	epithelial cell differentiation	GO:0030855	FALSE	0.0264888	1.57694	754	164	13	27334	CLDN3,CLIC5,DSP,FGFR1,FZD7,NCOR2,NOTCH4,PPP1R16B,RILPL1,SIX3,TBX3,XBP1,XDH
GO:BP	cellular carbohydrate metabolic process	GO:0044262	TRUE	0.0269325	1.56972	316	164	8	27334	ACACB,DGAT2,FOXK1,GPT2,INPP5J,IPPK,ITPK1,PPP1R3G
GO:BP	tissue development	GO:0009888	FALSE	0.0269886	1.56882	2086	164	25	27334	CLDN3,CLIC5,CREB3L2,DGAT2,DSP,FAM20A,FAM83D,FGFR1,FZD7,HPN,IL11RA1,ITPK1,MKX,MRTFA,NCOR2,NEBL,NOTCH4,PPP1R16B,RHOB,RILPL1,SIX3,SORL1,TBX3,XBP1,XDH
GO:BP	positive regulation of protein modification process	GO:0031401	FALSE	0.0269886	1.56882	1064	164	16	27334	ADIPOR2,ALS2,ARRDC4,BCL6,CARD14,CDKN1A,CLDN3,DOK7,FAM20A,FGFR1,HSPA5,JDP2,MAP3K4,NCOR2,PPP1R16B,XBP1
GO:BP	lysosomal transport	GO:0007041	TRUE	0.0269886	1.56882	116	164	5	27334	ALS2,LYST,PLEKHM1,RHOB,SORL1
GO:BP	regulation of glucose metabolic process	GO:0010906	TRUE	0.0305858	1.51448	120	164	5	27334	ACACB,DGAT2,FOXK1,GPT2,PPP1R3G
GO:BP	regulation of lipid catabolic process	GO:0050994	FALSE	0.0309636	1.50915	70	164	4	27334	ACACB,HCAR1,PNPLA2,SORL1
GO:BP	diacylglycerol metabolic process	GO:0046339	FALSE	0.0309636	1.50915	31	164	3	27334	DGAT2,PLCE1,PNPLA2
GO:BP	cell proliferation in forebrain	GO:0021846	FALSE	0.0309636	1.50915	31	164	3	27334	FGFR1,NCOR2,SIX3
GO:BP	positive regulation of transferase activity	GO:0051347	FALSE	0.0309636	1.50915	585	164	11	27334	ALS2,ARRDC4,CDKN1A,DOK7,EPHA10,FAM20A,FGFR1,GCN1,MAP3K4,PPP1R3G,SORL1
GO:BP	endoplasmic reticulum unfolded protein response	GO:0030968	FALSE	0.0320605	1.49403	71	164	4	27334	CREB3L2,HERPUD1,HSPA5,XBP1
GO:BP	cell population proliferation	GO:0008283	FALSE	0.0321258	1.49315	2124	164	25	27334	ABCC4,BCL6,CDKN1A,CLDN3,CNTFR,DISP3,FAM83D,FGFR1,FOXO3,FZD7,GJB6,HPN,IL11RA1,KLF13,KLF9,KSR1,NCOR2,PPP1R16B,RERE,SIX3,SORL1,TBX3,TNS2,XBP1,XDH
GO:BP	mature B cell differentiation involved in immune response	GO:0002313	FALSE	0.0325385	1.4876	32	164	3	27334	BCL6,DOCK11,XBP1
GO:BP	hormone metabolic process	GO:0042445	FALSE	0.0325385	1.4876	256	164	7	27334	CACNA1H,DGAT2,DIO2,HPN,PNPLA2,RBP1,SULT1A1
GO:BP	cell migration	GO:0016477	TRUE	0.0326648	1.48592	1539	164	20	27334	ADIPOR2,CARMIL1,CLDN3,DOCK10,FAM83D,FGFR1,FMNL1,FOXO3,HSPA5,MRTFA,RERE,RHOB,RIN2,SCRT2,SIX3,SORL1,SPNS2,ST3GAL4,TNS1,XBP1
GO:BP	regulation of signaling	GO:0023051	FALSE	0.0328085	1.48401	3542	164	36	27334	BCL6,CARD6,DENN2B,FAM83D,FGFR1,FOXO3,FZD7,GPR68,HERPUD1,HSPA5,KCNC3,KSR1,LURAP1L,MAP3K4,MRTFA,NCOR2,NEUROD2,NOTCH4,NPTX2,PIM3,PLCE1,PLCL1,PPP1R16B,SFPQ,SGK3,SH3GL1,SH3RF3,SIPA1L2,SIX3,SLC24A4,SORL1,TAOK2,TBC1D1,TNS2,XBP1,XDH
GO:BP	regulation of cell communication	GO:0010646	FALSE	0.0330768	1.48048	3547	164	36	27334	BCL6,CARD6,DENN2B,FAM83D,FGFR1,FOXO3,FZD7,GPR68,HERPUD1,HSPA5,KCNC3,KSR1,LURAP1L,MAP3K4,MRTFA,NCOR2,NEUROD2,NOTCH4,NPTX2,PIM3,PLCE1,PLCL1,PPP1R16B,SFPQ,SGK3,SH3GL1,SH3RF3,SIPA1L2,SIX3,SLC24A4,SORL1,TAOK2,TBC1D1,TNS2,XBP1,XDH
GO:BP	regulation of transferase activity	GO:0051338	FALSE	0.0330768	1.48048	890	164	14	27334	ALS2,ARRDC4,CCNJL,CDKN1A,DOK7,EPHA10,FAM20A,FGFR1,GCN1,KSR1,MAP3K4,PLCE1,PPP1R3G,SORL1
GO:BP	positive regulation of protein deacetylation	GO:0090312	FALSE	0.0332769	1.47786	33	164	3	27334	BCL6,JDP2,NCOR2
GO:BP	cellular response to starvation	GO:0009267	FALSE	0.0332769	1.47786	189	164	6	27334	CDKN1A,FOXO3,GCN1,HSPA5,SLC2A1,XBP1
GO:BP	ear morphogenesis	GO:0042471	TRUE	0.0359615	1.44416	129	164	5	27334	CLIC5,FGFR1,GJB6,HPN,TBX3
GO:BP	neural precursor cell proliferation	GO:0061351	FALSE	0.0361333	1.44209	193	164	6	27334	DISP3,FGFR1,FOXO3,NCOR2,RERE,SIX3
GO:BP	regulation of response to endoplasmic reticulum stress	GO:1905897	TRUE	0.0364969	1.43774	76	164	4	27334	HERPUD1,HSPA5,MANF,XBP1
GO:BP	MAPK cascade	GO:0000165	FALSE	0.0385789	1.41365	808	164	13	27334	DENN2B,FAM83D,FGFR1,KSR1,MAP3K4,MAP3K6,MAPK4,PLCE1,SH3RF3,SORL1,TAOK2,XBP1,XDH
GO:BP	cellular triglyceride homeostasis	GO:0035356	TRUE	0.0391538	1.40723	9	164	2	27334	DGAT2,XBP1
GO:BP	cellular glucose homeostasis	GO:0001678	FALSE	0.0406547	1.39089	199	164	6	27334	FOXK1,FOXO3,GJB6,GPR68,PIM3,TBC1D1
GO:BP	rhythmic process	GO:0048511	TRUE	0.0411004	1.38615	352	164	8	27334	BHLHE41,FOXO3,HSPA5,KLF9,NCOR2,PER2,SFPQ,SIX3
GO:BP	response to topologically incorrect protein	GO:0035966	FALSE	0.0453355	1.34356	138	164	5	27334	CREB3L2,HERPUD1,HSPA5,SDF2L1,XBP1
GO:BP	endothelium development	GO:0003158	TRUE	0.0463694	1.33377	139	164	5	27334	CLDN3,NOTCH4,PPP1R16B,RHOB,XDH
GO:BP	plasma cell differentiation	GO:0002317	FALSE	0.0465133	1.33242	10	164	2	27334	BCL6,XBP1
GO:BP	regulation of signal transduction	GO:0009966	FALSE	0.0473198	1.32496	2980	164	31	27334	BCL6,CARD6,DENN2B,FAM83D,FGFR1,FOXO3,FZD7,HERPUD1,HSPA5,KSR1,LURAP1L,MAP3K4,MRTFA,NCOR2,NEUROD2,NOTCH4,NPTX2,PLCE1,PPP1R16B,SFPQ,SGK3,SH3GL1,SH3RF3,SIPA1L2,SIX3,SLC24A4,SORL1,TAOK2,TNS2,XBP1,XDH
GO:BP	regulation of protein phosphorylation	GO:0001932	FALSE	0.0474798	1.32349	1154	164	16	27334	ADIPOR2,ALS2,CARD14,CCNJL,CDKN1A,CLDN3,DOK7,FAM20A,FGFR1,INPP5J,KSR1,MAP3K4,PLCE1,SORL1,XBP1,XDH
GO:BP	mature B cell differentiation	GO:0002335	FALSE	0.0479898	1.31885	39	164	3	27334	BCL6,DOCK11,XBP1
GO:BP	regulation of apoptotic process	GO:0042981	FALSE	0.0480417	1.31838	1614	164	20	27334	BCL6,CARD14,CARD6,CDKN1A,CNTFR,FBXO10,FGFR1,FOXO3,GLS2,HERPUD1,HPN,HSPA5,MRTFA,PIM3,RHOB,SDF2L1,SFPQ,SGK3,TBX3,XBP1
GO:BP	inner ear development	GO:0048839	FALSE	0.0492038	1.308	210	164	6	27334	CEBPD,CLIC5,FGFR1,GJB6,HPN,TBX3
GO:BP	potassium ion transmembrane transport	GO:0071805	TRUE	0.0492169	1.30789	211	164	6	27334	HPN,KCNC3,KCNG2,KCNK1,LRRC26,SLC24A4
GO:BP	regulation of protein serine/threonine kinase activity	GO:0071900	TRUE	0.0492169	1.30789	368	164	8	27334	ALS2,CCNJL,CDKN1A,FAM20A,FGFR1,KSR1,MAP3K4,SORL1
GO:BP	organophosphate ester transport	GO:0015748	TRUE	0.0492169	1.30789	143	164	5	27334	ABCC4,ATP10A,ATP11A,SLC25A42,SLC66A2
GO:CC	endomembrane system	GO:0012505	FALSE	0.00034672	3.46002	4228	166	49	27387	ABCC4,ACAP2,ALS2,ANKRD13A,ANXA11,ARRDC4,ASB11,ATP10A,ATP10D,ATP11A,B3GALT5,BCL6,CARMIL1,CLIC5,CREB3L2,CRELD2,DENN2B,DGAT2,FAM20A,FZD7,GALNT9,HACD2,HERPUD1,HPN,HSPA5,KCNK1,KSR1,MAMLD1,MANF,NOTCH4,OSBP2,PAQR8,PDIA4,PDZD2,PLCE1,PLEKHM1,RAB40C,RHOB,SDF2L1,SGK3,SH3GL1,SLC2A1,SLC66A2,SNTB2,SORL1,SPNS2,ST3GAL4,XBP1,XDH
GO:CC	endosome	GO:0005768	FALSE	0.00331972	2.4789	938	166	17	27387	ACAP2,ALS2,ANKRD13A,ARRDC4,ATP11A,CARMIL1,DENN2B,FZD7,KCNK1,PLEKHM1,RAB40C,RHOB,SGK3,SH3GL1,SLC66A2,SORL1,SPNS2
GO:CC	phospholipid-translocating ATPase complex	GO:1990531	TRUE	0.00331972	2.4789	13	166	3	27387	ATP10A,ATP10D,ATP11A
GO:CC	vesicle	GO:0031982	FALSE	0.00582936	2.23438	2201	166	28	27387	ABCC4,ACAP2,ALS2,ANKRD13A,ANXA11,ARRDC4,ATP11A,CARMIL1,DENN2B,FGFR1,FMNL1,FZD7,HSPA5,KCNK1,NOTCH4,PLEKHM1,RAB40C,RHOB,RIN2,SGK3,SH3GL1,SLC24A4,SLC2A1,SLC66A2,SNTB2,SORL1,SPNS2,TAOK2
GO:CC	cell periphery	GO:0071944	FALSE	0.00582936	2.23438	6864	166	63	27387	ABCC4,ADAMTS17,ADIPOR2,ANKRD13A,ANXA11,AOC2,ARRDC4,ATP10A,ATP10D,ATP11A,CACNA1H,CARMIL1,CLDN3,CLIC5,CNTFR,COL6A4,DENN2B,DOK3,DOK7,DSP,EPHA10,FGFR1,FMNL1,FZD7,GJB6,GPR68,HCAR1,HPN,HSPA5,IL11RA1,INPP5J,ITPK1,KCNC3,KCNG2,KCNK1,KLF9,KSR1,LINGO3,LRRC26,NOTCH4,NPTX2,OLFML2B,OSBP2,PAQR5,PAQR8,PDZD2,PLCE1,PLEKHA2,PNPLA2,PPP1R13B,PPP1R16B,RAB40C,RHOB,RILPL1,SDK2,SLC24A4,SLC2A1,SNTB2,SORL1,SPNS2,TNFRSF25,T…
GO:CC	transporter complex	GO:1990351	FALSE	0.00628099	2.20197	404	166	10	27387	ATP10A,ATP10D,ATP11A,CACNA1H,CLIC5,KCNC3,KCNG2,KCNK1,LRRC26,TTYH3
GO:CC	cytoplasmic vesicle	GO:0031410	FALSE	0.00762175	2.11795	2052	166	26	27387	ABCC4,ACAP2,ALS2,ANKRD13A,ANXA11,ARRDC4,ATP11A,CARMIL1,DENN2B,FGFR1,FMNL1,FZD7,HSPA5,KCNK1,NOTCH4,PLEKHM1,RAB40C,RHOB,RIN2,SGK3,SH3GL1,SLC66A2,SNTB2,SORL1,SPNS2,TAOK2
GO:CC	intracellular vesicle	GO:0097708	FALSE	0.00762175	2.11795	2054	166	26	27387	ABCC4,ACAP2,ALS2,ANKRD13A,ANXA11,ARRDC4,ATP11A,CARMIL1,DENN2B,FGFR1,FMNL1,FZD7,HSPA5,KCNK1,NOTCH4,PLEKHM1,RAB40C,RHOB,RIN2,SGK3,SH3GL1,SLC66A2,SNTB2,SORL1,SPNS2,TAOK2
GO:CC	perinuclear endoplasmic reticulum	GO:0097038	FALSE	0.00958698	2.01832	24	166	3	27387	CREB3L2,DGAT2,OSBP2
GO:CC	cytosol	GO:0005829	FALSE	0.00958698	2.01832	4122	166	42	27387	ALS2,ANXA11,AOX1,CAD,CARD14,CARMIL1,CDKN1A,CREB3L2,DGAT2,DOCK10,FAM83D,FGFR1,FKBP5,FMNL1,FOXO3,GCN1,GJB6,HSPA5,KLF9,KSR1,MRTFA,NOTCH4,OSBP2,PDZD2,PER2,PIM3,PLCE1,PNPLA2,PPP1R13B,RBP1,RHOB,RILPL1,RIN2,SH3GL1,SLC2A1,SLC66A2,SPSB1,SULT1A1,TAOK2,TBC1D1,XBP1,XDH
GO:CC	plasma membrane	GO:0005886	FALSE	0.00987294	2.00555	6382	166	58	27387	ABCC4,ADIPOR2,ANKRD13A,AOC2,ARRDC4,ATP10A,ATP10D,ATP11A,CACNA1H,CARMIL1,CLDN3,CLIC5,CNTFR,DENN2B,DOK3,DOK7,DSP,EPHA10,FGFR1,FMNL1,FZD7,GJB6,GPR68,HCAR1,HPN,HSPA5,IL11RA1,INPP5J,ITPK1,KCNC3,KCNG2,KCNK1,KLF9,KSR1,LRRC26,NOTCH4,NPTX2,OSBP2,PAQR5,PAQR8,PDZD2,PLCE1,PLEKHA2,PNPLA2,PPP1R13B,PPP1R16B,RAB40C,RHOB,RILPL1,SDK2,SLC24A4,SLC2A1,SNTB2,SORL1,SPNS2,TNFRSF25,TNS2,TTYH3
GO:CC	recycling endosome	GO:0055037	FALSE	0.01926	1.71534	184	166	6	27387	ATP11A,DENN2B,FZD7,KCNK1,SGK3,SORL1
GO:CC	voltage-gated potassium channel complex	GO:0008076	TRUE	0.0254095	1.595	79	166	4	27387	KCNC3,KCNG2,KCNK1,LRRC26
GO:CC	apical plasma membrane	GO:0016324	FALSE	0.0254095	1.595	432	166	9	27387	ABCC4,CLIC5,CNTFR,GJB6,HPN,ITPK1,KCNK1,SLC24A4,SLC2A1
GO:CC	apical part of cell	GO:0045177	FALSE	0.0265481	1.57597	533	166	10	27387	ABCC4,CLIC5,CNTFR,GJB6,HPN,ITPK1,KCNK1,PDZD2,SLC24A4,SLC2A1
GO:CC	endoplasmic reticulum chaperone complex	GO:0034663	TRUE	0.0265481	1.57597	10	166	2	27387	HSPA5,SDF2L1
GO:CC	ion channel complex	GO:0034702	TRUE	0.0337944	1.47115	300	166	7	27387	CACNA1H,CLIC5,KCNC3,KCNG2,KCNK1,LRRC26,TTYH3
GO:CC	potassium channel complex	GO:0034705	FALSE	0.0337944	1.47115	92	166	4	27387	KCNC3,KCNG2,KCNK1,LRRC26
GO:CC	paraspeckles	GO:0042382	TRUE	0.0337944	1.47115	12	166	2	27387	BCL6,SFPQ
GO:CC	endoplasmic reticulum	GO:0005783	FALSE	0.0337944	1.47115	1873	166	22	27387	ASB11,ATP10A,ATP10D,ATP11A,CREB3L2,CRELD2,DGAT2,FAM20A,HACD2,HERPUD1,HPN,HSPA5,KSR1,MANF,NOTCH4,OSBP2,PDIA4,PDZD2,SDF2L1,SORL1,XBP1,XDH
GO:CC	perinuclear region of cytoplasm	GO:0048471	FALSE	0.0485462	1.31384	801	166	12	27387	ANKRD13A,CDKN1A,CREB3L2,DGAT2,FGFR1,MANF,MAP3K4,OSBP2,PPP1R13B,PPP1R16B,RAB40C,SORL1
REAC	Notch-HLH transcription pathway	REAC:R-MMU-350054	FALSE	0.011868	1.92562	21	79	4	8407	MAML2,MAMLD1,NCOR2,NOTCH4
TF	Factor: ZF5; motif: GYCGCGCARNGCNN	TF:M02933	FALSE	5.01686e-13	12.2996	9536	169	126	21908	ABCC4,ACACB,ACAP2,ADAMTS17,ADIPOR2,ALS2,ANKRD13A,ANXA11,ARHGAP39,ARRDC4,ATAD2B,ATP10A,ATP10D,ATP11A,BCL6,BEND4,BHLHE41,CACNA1H,CAD,CAPN15,CARMIL1,CCNJL,CDKN1A,CEBPD,CILP2,CREB3L2,CRELD2,DGAT2,DISP3,DOCK10,DOCK11,DOK7,DPYSL5,DSP,EPHA10,FAM83D,FBXL18,FBXO10,FGFR1,FKBP5,FMNL1,FOXK1,FOXO3,FZD7,GALNT9,GCN1,GLS2,GPT2,GSE1,HACD2,HCAR1,HERPUD1,HSPA5,ITPK1,JDP2,KCNC3,KCNG2,KCNK1,KLF13,KLF9,KSR1,LHFP,LINGO…
TF	Factor: ZF5; motif: GYCGCGCARNGCNN; match class: 1	TF:M02933_1	FALSE	1.05427e-09	8.97705	5854	169	88	21908	ACAP2,ADAMTS17,ADIPOR2,ANKRD13A,ANXA11,ARHGAP39,ATAD2B,ATP10A,ATP10D,ATP11A,BCL6,BEND4,BHLHE41,CACNA1H,CARMIL1,CCNJL,CEBPD,CREB3L2,DGAT2,DOCK11,DSP,FAM83D,FBXO10,FGFR1,FKBP5,FMNL1,FOXK1,FOXO3,FZD7,GALNT9,GCN1,GLS2,GSE1,HACD2,ITPK1,JDP2,KCNG2,KCNK1,KLF13,KLF9,KSR1,LINGO3,LONRF3,LRRC26,LURAP1L,LYST,MAMLD1,MAP3K4,MAP3K6,MAPK4,MEGF6,MXD4,NCOR2,NEBL,NPTX2,ORAI2,PER2,PIM3,PLCE1,PLCL1,PLEKHA2,PLEKHH3,PN…
TF	Factor: E2F; motif: GGCGSG; match class: 1	TF:M00803_1	FALSE	5.0922e-09	8.29309	7065	169	97	21908	ADAMTS17,ADIPOR2,ANKRD13A,ANXA11,ARHGAP39,ATAD2B,ATP10A,ATP11A,BCL6,BEND4,BHLHE41,CACNA1H,CAD,CAPN15,CARMIL1,CCNJL,CDKN1A,CEBPD,CLDN3,DOCK10,DOCK11,DOK7,DPYSL5,DSP,FAM20A,FAM83D,FGFR1,FKBP5,FMNL1,FOXK1,FOXO3,FZD7,GALNT9,GCN1,GJB6,GLS2,GPR68,GSE1,HACD2,HERPUD1,HSPA5,ITPK1,JDP2,KCNC3,KCNK1,KLF13,KLF9,KSR1,LHFP,LRRC26,LYST,MAMLD1,MANF,MAP3K4,MAPK4,MEGF6,MXD4,NCOR2,NEBL,NPTX2,ORAI2,PAN3,PAQR5,PDIA4,P…
TF	Factor: AP-2; motif: MKCCCSCNGGCG	TF:M00189	FALSE	2.05046e-08	7.68815	8078	169	104	21908	AASS,ACAP2,ADIPOR2,ALS2,ANXA11,ARHGAP39,ATAD2B,ATP10A,ATP11A,BCL6,BEND4,BHLHE41,CACNA1H,CARMIL1,CDKN1A,CEBPD,CILP2,CLDN3,CLIC5,CRELD2,DIO2,DISP3,DOCK11,DOK3,DOK7,FAM83D,FBXO10,FKBP5,FMNL1,FOXK1,FOXO3,FZD7,GCN1,GLS2,GPT2,GSE1,HACD2,HPN,IL11RA1,ITPK1,JDP2,KCNC3,KCNG2,KCNK1,KLF13,KLF9,KSR1,LHFP,LONRF3,MAML2,MAMLD1,MAP3K4,MAP3K6,MAPK4,MEGF6,NEBL,NEUROD2,NOTCH4,OLFML2B,ORAI2,OSBP2,PAN3,PDZD2,PER2,PIM3…
TF	Factor: CTCF; motif: NAGGGGGCGCNNKNNNN; match class: 1	TF:M08995_1	FALSE	1.35773e-07	6.86719	9381	169	112	21908	AASS,ABCC4,ADAMTS17,ADIPOR2,ALS2,ANKRD13A,ARHGAP39,ARRDC4,ATP10D,ATP11A,BCL6,BEND4,BHLHE41,CACNA1H,CARMIL1,CCNJL,CEBPD,CILP2,CLDN3,CLIC5,COL6A4,CRELD2,DGAT2,DISP3,DOCK10,DOCK11,DOK7,DPYSL5,DSP,EPHA10,FAM20A,FAM83D,FBXO10,FGFR1,FKBP5,FMNL1,FOXK1,FOXO3,FZD7,GCN1,GJB6,GLS2,GPR68,GPT2,GSE1,HACD2,HCAR1,HERPUD1,HPN,HSPA5,IL11RA1,ITPK1,JDP2,KCNC3,KCNG2,KLF13,KLF9,KSR1,LHFP,LINGO3,LONRF3,LURAP1L,LYST,MAM…
TF	Factor: RNF96; motif: BCCCGCRGCC	TF:M01199	FALSE	3.82504e-07	6.41736	6374	169	86	21908	ACAP2,ADAMTS17,ADIPOR2,ALS2,ANKRD13A,ARHGAP39,ARRDC4,ATP10A,ATP11A,B3GALT5,BCL6,BEND4,BHLHE41,CACNA1H,CARD14,CCNJL,CEBPD,CLIC5,CNTFR,CRELD2,DOK7,DPYSL5,DSP,FAM20A,FAM83D,FBXO10,FGFR1,FKBP5,FOXK1,FOXO3,FZD7,GALNT9,GCN1,GJB6,GSE1,HACD2,HPN,HSPA5,ITPK1,JDP2,KCNK1,KLF13,KLF9,KSR1,LHFP,LONRF3,LURAP1L,MAMLD1,MANF,MAPK4,MKX,MXD4,NCOR2,NEBL,NEUROD2,NPTX2,ORAI2,PAN3,PDIA4,PLCE1,PLCL1,PLEKHH3,PPP1R13B,PRDM…
TF	Factor: Zic1; motif: NNCCCCCGGGGGGG	TF:M02835	FALSE	1.94558e-06	5.71095	9567	169	110	21908	ACACB,ACAP2,ADIPOR2,ANKRD13A,ANXA11,ARHGAP39,ARRDC4,ATP10A,ATP11A,BCL6,BEND4,BHLHE41,CAD,CARMIL1,CCNJL,CDKN1A,CEBPD,CLDN3,COL6A4,CREB3L2,CRELD2,DISP3,DOCK11,DOK3,DOK7,DPYSL5,DSP,FAM20A,FBXO10,FGFR1,FKBP5,FMNL1,FOXO3,GCN1,GLS2,GPR68,HACD2,HERPUD1,HPN,HSPA5,INPP5J,IPPK,ITPK1,JDP2,KCNC3,KLF13,KLF9,KSR1,LHFP,LINGO3,LONRF3,LRRC26,LURAP1L,LYST,MAML2,MAMLD1,MAPK4,MEGF6,MXD4,NCOR2,NEBL,NEUROD2,NPTX2,ORAI…
TF	Factor: SREBP-2; motif: NNGYCACNNSMN	TF:M01177	FALSE	2.2384e-06	5.65006	7712	169	95	21908	ABCC4,ACACB,ACAP2,ADAMTS17,ADIPOR2,ANKRD13A,ARRDC4,ATAD2B,ATP11A,B3GALT5,BEND4,CACNA1H,CARD14,CARMIL1,CCNJL,CDKN1A,CILP2,CLDN3,CLIC5,CNTFR,CRELD2,DISP3,DOCK10,DOK3,DOK7,DPYSL5,DSP,FAM20A,FAM83D,FGFR1,FKBP5,FOXK1,GALNT9,GCN1,GJB6,GLS2,GPT2,GSE1,HCAR1,HSPA5,IPPK,JDP2,KCNC3,KCNG2,KCNK1,KLF13,KSR1,LINGO3,LURAP1L,LYST,MAMLD1,MAP3K4,MAP3K6,MAST4,MKX,NCOR2,NEBL,NEUROD2,NOTCH4,OSBP2,PAN3,PDIA4,PER2,PIM3,…
TF	Factor: Sp1; motif: GGGGCGGGGT; match class: 1	TF:M00008_1	FALSE	2.87348e-06	5.54159	3397	169	55	21908	ABCC4,ALS2,ATP10D,BEND4,BHLHE41,CACNA1H,CAD,CARMIL1,CCNJL,CLDN3,CLIC5,CRELD2,DGAT2,DPYSL5,FAM20A,FAM83D,FMNL1,FOXK1,FOXO3,GJB6,GLS2,GPR68,GPT2,GSE1,HACD2,HPN,IL11RA1,ITPK1,KCNC3,KLF13,LYST,MAP3K6,MAPK4,NCOR2,NEUROD2,OSBP2,PAN3,PAQR5,PER2,PLEKHA2,PLEKHH3,PLEKHM1,PNPLA2,PPP1R13B,RAB40C,RERE,SLC25A42,SLC66A2,SNTB2,SORL1,SPNS2,ST3GAL4,TAOK2,TTYH3,XBP1
TF	Factor: Sp1; motif: NGGGGCGGGGN	TF:M07395	FALSE	3.40643e-06	5.4677	9155	169	106	21908	AASS,ACAP2,ADIPOR2,ALS2,ANXA11,AOX1,ARHGAP39,ATP10A,ATP10D,ATP11A,BCL6,BEND4,BHLHE41,CACNA1H,CAD,CARMIL1,CCNJL,CDKN1A,CEBPD,CILP2,CLDN3,CLIC5,CNTFR,CRELD2,DGAT2,DISP3,DOK7,DPYSL5,DSP,FAM83D,FBXO10,FGFR1,FKBP5,FMNL1,FOXK1,FOXO3,FZD7,GALNT9,GJB6,GPR68,GPT2,GSE1,HPN,IL11RA1,ITPK1,JDP2,KCNC3,KLF13,KLF9,KSR1,LHFP,LONRF3,LRRC26,LYST,MAML2,MAMLD1,MAP3K4,MAP3K6,MAPK4,MEGF6,MXD4,NCOR2,NPTX2,OSBP2,PAN3,PAQ…
TF	Factor: AP-2gamma; motif: GCCYNCRGSN	TF:M03811	FALSE	4.6735e-06	5.33036	7122	169	89	21908	AASS,ABCC4,ACAP2,ADAMTS17,ALS2,ANXA11,AOC2,AOX1,ARRDC4,ATAD2B,ATP10A,ATP11A,B3GALT5,BCL6,CACNA1H,CARMIL1,CILP2,CLDN3,COL6A4,CRELD2,DGAT2,DISP3,DOCK11,DOK7,FAM20A,FBXO10,FGFR1,FKBP5,FMNL1,FOXO3,FZD7,GALNT9,GCN1,GLS2,GPR68,GPT2,HERPUD1,HPN,ITPK1,JDP2,KCNC3,KCNG2,KLF13,LRRC26,MAML2,MAMLD1,MANF,MAPK4,MEGF6,MKX,NEBL,ORAI2,OSBP2,PAN3,PAQR5,PDZD2,PER2,PLCE1,PLEKHA2,PLEKHH3,PLEKHM1,PNPLA2,PPP1R13B,PRDM8,…
TF	Factor: WT1; motif: CGCCCCCNCN	TF:M02036	FALSE	6.91984e-06	5.1599	7547	169	92	21908	ABCC4,ADIPOR2,ANKRD13A,ARHGAP39,ARRDC4,ATAD2B,ATP10D,ATP11A,BCL6,BHLHE41,CACNA1H,CARMIL1,CCNJL,CDKN1A,CILP2,CLDN3,CRELD2,DISP3,DOCK10,DOCK11,DOK7,DPYSL5,DSP,FAM20A,FAM83D,FBXO10,FGFR1,FKBP5,FMNL1,FOXK1,FZD7,GCN1,GJB6,GLS2,GPT2,GSE1,HACD2,HERPUD1,HSPA5,IL11RA1,IPPK,ITPK1,KCNC3,KCNG2,KLF13,KLF9,KSR1,LHFP,LINGO3,LONRF3,LYST,MAML2,MAP3K6,MAPK4,MEGF6,NCOR2,NEBL,NEUROD2,ORAI2,OSBP2,PAN3,PER2,PIM3,PLCE1…
TF	Factor: Sp1; motif: GGGGCGGGGC	TF:M00931	FALSE	8.52776e-06	5.06917	8688	169	101	21908	AASS,ABCC4,ALS2,ANXA11,AOX1,ARHGAP39,ATP10A,ATP10D,ATP11A,BCL6,BEND4,BHLHE41,CACNA1H,CAD,CARMIL1,CCNJL,CDKN1A,CEBPD,CILP2,CLDN3,CLIC5,CNTFR,CRELD2,DGAT2,DISP3,DOK7,DPYSL5,DSP,FAM83D,FBXO10,FGFR1,FOXK1,FOXO3,FZD7,GALNT9,GPR68,GPT2,GSE1,HPN,IL11RA1,ITPK1,JDP2,KCNC3,KLF13,KLF9,KSR1,LHFP,LONRF3,LRRC26,LYST,MAML2,MAMLD1,MAP3K4,MAP3K6,MAPK4,MEGF6,MXD4,NCOR2,NEUROD2,NPTX2,OSBP2,PAN3,PAQR5,PAQR8,PDIA4,PE…
TF	Factor: KROX; motif: CCCGCCCCCRCCCC	TF:M00982	FALSE	1.21353e-05	4.91595	6008	169	78	21908	ABCC4,ANKRD13A,ARHGAP39,ARRDC4,ATP10D,ATP11A,BCL6,BEND4,BHLHE41,CACNA1H,CARMIL1,CDKN1A,CILP2,CLDN3,DISP3,DOCK10,DOCK11,DOK7,DPYSL5,DSP,FAM20A,FBXO10,FGFR1,FKBP5,FMNL1,FOXO3,FZD7,GCN1,GJB6,GLS2,GSE1,HACD2,HERPUD1,IL11RA1,ITPK1,KCNC3,KCNG2,KLF13,KLF9,KSR1,LHFP,LINGO3,LONRF3,LYST,MAPK4,MXD4,NCOR2,NEBL,NEUROD2,OSBP2,PLCE1,PLCL1,PLEKHA2,PLEKHM1,PNPLA2,PPP1R13B,PTCHD4,RAB40C,RBP1,RECQL4,RERE,RILPL1,RUN…
TF	Factor: MOVO-B; motif: GNGGGGG; match class: 1	TF:M01104_1	FALSE	1.22663e-05	4.91129	3282	169	52	21908	ABCC4,ARHGAP39,ATP11A,BCL6,BEND4,CACNA1H,CCNJL,CILP2,DOCK11,DOK7,DPYSL5,DSP,FGFR1,FKBP5,FOXO3,FZD7,GJB6,GPT2,GSE1,ITPK1,JDP2,KLF13,KSR1,LONRF3,LYST,MAML2,MAMLD1,MAP3K6,MAPK4,MEGF6,MXD4,NEBL,NEUROD2,PAN3,PER2,PLCE1,PLCL1,PLEKHA2,PPP1R13B,RERE,SCRT2,SFPQ,SH3RF3,SLC24A4,SLC2A1,SLC66A2,SNTB2,SORL1,SPNS2,ST3GAL4,TBC1D1,TNS1
TF	Factor: RNF96; motif: BCCCGCRGCC; match class: 1	TF:M01199_1	FALSE	1.46977e-05	4.83275	2736	169	46	21908	ACAP2,ADAMTS17,ATP11A,CARD14,CCNJL,CNTFR,CRELD2,DOK7,DSP,FAM20A,FBXO10,FGFR1,FOXK1,FOXO3,FZD7,GALNT9,GCN1,GSE1,HACD2,ITPK1,JDP2,KLF13,LHFP,LONRF3,LURAP1L,MKX,MXD4,NCOR2,NEUROD2,ORAI2,PAN3,PLCE1,PLCL1,PPP1R13B,PRDM8,RAB40C,RECQL4,RERE,RILPL1,SDK2,SFPQ,SIX3,SNTB2,SPNS2,TBX3,ZFP410
TF	Factor: Sp1; motif: NGGGGGCGGGGYN	TF:M00196	FALSE	1.69982e-05	4.7696	8820	169	101	21908	AASS,ABCC4,ALS2,ANXA11,AOX1,ARHGAP39,ATP10A,ATP10D,ATP11A,BCL6,BEND4,BHLHE41,CACNA1H,CAD,CARMIL1,CCNJL,CDKN1A,CEBPD,CILP2,CLDN3,CLIC5,CNTFR,CRELD2,DGAT2,DISP3,DOK7,DPYSL5,DSP,FAM83D,FBXO10,FGFR1,FKBP5,FOXK1,FOXO3,FZD7,GALNT9,GPR68,GPT2,GSE1,HPN,IL11RA1,ITPK1,JDP2,KCNC3,KLF13,KLF9,KSR1,LONRF3,LYST,MAML2,MAMLD1,MAP3K4,MAP3K6,MAPK4,MEGF6,MXD4,NCOR2,NPTX2,OSBP2,PAN3,PAQR5,PAQR8,PDIA4,PER2,PIM3,PLCE1,…
TF	Factor: Tfap2a; motif: TGCCCYNRGGGCA	TF:M04157	FALSE	1.69982e-05	4.7696	8691	169	100	21908	AASS,ABCC4,ACACB,ACAP2,ADAMTS17,ALS2,ANKRD13A,ANXA11,AOX1,ARHGAP39,ATAD2B,ATP10A,ATP11A,B3GALT5,BCL6,BEND4,BHLHE41,CACNA1H,CARD14,DGAT2,DOCK10,DOCK11,DOK3,DOK7,DPYSL5,DSP,FAM83D,FBXL18,FGFR1,FKBP5,FOXK1,FOXO3,FZD7,GCN1,GJB6,GLS2,GPT2,GSE1,HACD2,HERPUD1,HPN,HSPA5,ITPK1,JDP2,KLF13,KLF9,KSR1,LONRF3,LRRC26,LYST,MAMLD1,MANF,MAP3K4,MAPK4,MEGF6,MKX,MXD4,NCOR2,NEBL,NEUROD2,NOTCH4,NPTX2,ORAI2,OSBP2,PAN3,P…
TF	Factor: Sp1; motif: NNGGGGCGGGGNN	TF:M00932	FALSE	1.91948e-05	4.71682	8969	169	102	21908	AASS,ABCC4,ALS2,ANXA11,AOX1,ARHGAP39,ATP10A,ATP10D,ATP11A,BCL6,BEND4,BHLHE41,CACNA1H,CAD,CARMIL1,CCNJL,CDKN1A,CEBPD,CILP2,CLDN3,CLIC5,CNTFR,CRELD2,DGAT2,DISP3,DOK7,DPYSL5,DSP,FAM83D,FBXO10,FGFR1,FOXK1,FOXO3,FZD7,GALNT9,GPR68,GPT2,GSE1,HPN,IL11RA1,INPP5J,ITPK1,JDP2,KCNC3,KLF13,KLF9,KSR1,LHFP,LONRF3,LRRC26,LYST,MAML2,MAMLD1,MAP3K4,MAP3K6,MAPK4,MEGF6,MXD4,NCOR2,NEUROD2,NPTX2,OSBP2,PAQR5,PAQR8,PDIA4,…
TF	Factor: LRF; motif: GGGGKYNNB	TF:M01100	FALSE	1.96869e-05	4.70582	5100	169	69	21908	ACACB,ANKRD13A,AOC2,ARHGAP39,ARRDC4,ATP10A,B3GALT5,CACNA1H,CAPN15,CARMIL1,CCNJL,CLDN3,CLIC5,CNTFR,CRELD2,DENN2B,DOK3,FBXO10,FOXK1,FOXO3,FZD7,GCN1,GSE1,HERPUD1,HPN,INPP5J,ITPK1,JDP2,KCNG2,KCNK1,KLF13,KLF9,KSR1,LHFP,LINGO3,LONRF3,LRRC26,LYST,MAML2,MAP3K6,MAPK4,MEGF6,NCOR2,NEBL,NEUROD2,NPTX2,PAN3,PAQR5,PLCE1,PLEKHH3,PRDM8,RUNDC1,SCRT2,SFPQ,SH3GL1,SIX3,SLC24A4,SLC2A1,SPATA5L1,SPNS2,SPSB1,ST3GAL4,SULT…
TF	Factor: WT1; motif: GNGGGGGCGGGG	TF:M03893	FALSE	1.97524e-05	4.70438	6675	169	83	21908	AASS,ABCC4,ADIPOR2,ALS2,ANKRD13A,ARHGAP39,ARRDC4,ATP10A,ATP10D,ATP11A,BCL6,BEND4,BHLHE41,CACNA1H,CARMIL1,CDKN1A,CILP2,CLDN3,DISP3,DOCK10,DOCK11,DOK7,DPYSL5,DSP,FAM20A,FBXO10,FGFR1,FKBP5,FMNL1,FOXK1,FZD7,GJB6,GLS2,GSE1,HACD2,IL11RA1,ITPK1,JDP2,KCNC3,KLF13,KLF9,KSR1,LHFP,LINGO3,LONRF3,LYST,MAPK4,MXD4,NCOR2,NEBL,NEUROD2,ORAI2,OSBP2,PAN3,PAQR8,PIM3,PLCE1,PLCL1,PLEKHA2,PLEKHM1,PNPLA2,PPP1R13B,PTCHD4,R…
TF	Factor: Egr-1; motif: GCGGGGGCGG	TF:M07354	FALSE	2.13404e-05	4.6708	6115	169	78	21908	ABCC4,ADIPOR2,ANKRD13A,ARHGAP39,ARRDC4,ATP10D,ATP11A,BCL6,BHLHE41,CACNA1H,CARMIL1,CCNJL,CDKN1A,CEBPD,CILP2,CLDN3,DOCK10,DOCK11,DOK7,DPYSL5,DSP,FAM20A,FBXO10,FGFR1,FKBP5,FMNL1,FOXK1,FZD7,GJB6,GLS2,GPT2,GSE1,HACD2,IL11RA1,ITPK1,KCNC3,KCNG2,KLF13,KLF9,KSR1,LHFP,LINGO3,LONRF3,LYST,MAML2,MAP3K6,MXD4,NCOR2,NEBL,NEUROD2,ORAI2,OSBP2,PAN3,PER2,PIM3,PLCE1,PLCL1,PLEKHA2,PPP1R13B,PRDM8,PTCHD4,RAB40C,RECQL4,R…
TF	Factor: Sp1; motif: GGGGCGGGGT	TF:M00008	FALSE	2.25819e-05	4.64624	8382	169	97	21908	ABCC4,ADIPOR2,ALS2,ANXA11,ARHGAP39,ARRDC4,ATP10D,BCL6,BEND4,BHLHE41,CACNA1H,CAD,CARD6,CARMIL1,CCNJL,CDKN1A,CEBPD,CLDN3,CLIC5,CNTFR,CRELD2,DGAT2,DISP3,DOCK10,DOK7,DPYSL5,DSP,FAM20A,FAM83D,FBXO10,FMNL1,FOXK1,FOXO3,FZD7,GALNT9,GJB6,GLS2,GPR68,GPT2,GSE1,HACD2,HPN,IL11RA1,ITPK1,JDP2,KCNC3,KLF13,LHFP,LINGO3,LYST,MAML2,MAP3K6,MAPK4,MKX,MXD4,NCOR2,NEUROD2,OLFML2B,OSBP2,PAN3,PAQR5,PDIA4,PER2,PLCE1,PLCL1,P…
TF	Factor: ZAC; motif: KGGGCCR	TF:M05547	FALSE	2.37698e-05	4.62398	6711	169	83	21908	AASS,ACAP2,ADIPOR2,AOC2,ARHGAP39,ARRDC4,ATAD2B,ATP11A,BCL6,BEND4,BHLHE41,CACNA1H,CAD,CARMIL1,CCNJL,CEBPD,CLDN3,CNTFR,COL6A4,CRELD2,DISP3,DOCK10,DOK7,DSP,FAM83D,FBXL18,FGFR1,FKBP5,FMNL1,FOXK1,FOXO3,FZD7,GALNT9,GCN1,GPT2,GSE1,HACD2,ITPK1,JDP2,KCNC3,KCNG2,KLF13,KLF9,KSR1,LHFP,MAML2,MAP3K6,MAPK4,MEGF6,MXD4,NEUROD2,ORAI2,PAN3,PER2,PIM3,PLCL1,PLEKHA2,PLEKHH3,PLEKHM1,PPP1R13B,PPP1R3G,PTCHD4,RAB40C,RECQL…
TF	Factor: IRF4; motif: NNNAYTCTCGGWNNN; match class: 1	TF:M02872_1	FALSE	2.44228e-05	4.6122	8157	169	95	21908	AASS,ABCC4,ADAMTS17,ANKRD13A,ANXA11,ARRDC4,ATAD2B,BCL6,BEND4,BHLHE41,CACNA1H,CAD,CAPN15,CARD6,CARMIL1,CCNJL,CDKN1A,CEBPD,CLIC5,COL6A4,CRELD2,DISP3,DOCK10,DOK3,DPYSL5,EPHA10,FAM83D,FBXL18,FBXO10,FGFR1,FKBP5,FMNL1,FOXK1,FOXO3,FZD7,GCN1,GJB6,GLS2,GPT2,GSE1,HERPUD1,HSPA5,IL11RA1,IPPK,ITPK1,KSR1,LHFP,LONRF3,LRRC26,LURAP1L,MAML2,MANF,MAPK4,MAST4,MEGF6,MKX,MXD4,NCOR2,NEUROD2,NOTCH4,NPTX2,OLFML2B,PDIA4,P…
TF	Factor: MOVO-B; motif: GNGGGGG	TF:M01104	FALSE	2.44228e-05	4.6122	7668	169	91	21908	AASS,ABCC4,ADIPOR2,ANXA11,ARHGAP39,ATP10D,ATP11A,BCL6,BEND4,BHLHE41,CACNA1H,CARMIL1,CCNJL,CDKN1A,CILP2,CLDN3,CLIC5,CNTFR,DENN2B,DISP3,DOCK11,DOK7,DPYSL5,DSP,EPHA10,FBXL18,FGFR1,FKBP5,FOXK1,FOXO3,FZD7,GCN1,GJB6,GLS2,GPR68,GPT2,GSE1,HERPUD1,ITPK1,JDP2,KLF13,KLF9,KSR1,LINGO3,LONRF3,LRRC26,LYST,MAML2,MAMLD1,MANF,MAP3K6,MAPK4,MEGF6,MXD4,NCOR2,NEBL,NEUROD2,PAN3,PAQR8,PDIA4,PER2,PIM3,PLCE1,PLCL1,PLEKHA2…
TF	Factor: E2F-4; motif: GCGGGAAANA; match class: 1	TF:M02090_1	FALSE	2.56612e-05	4.59072	4723	169	65	21908	ABCC4,ACAP2,ADAMTS17,ADIPOR2,ANXA11,ARRDC4,ATP10A,ATP10D,ATP11A,BCL6,BEND4,BHLHE41,CACNA1H,CARMIL1,CCNJL,CLDN3,CNTFR,DGAT2,DOCK10,FAM83D,FOXO3,FZD7,GALNT9,GJB6,GLS2,GSE1,HACD2,HSPA5,ITPK1,JDP2,KLF13,KSR1,LHFP,LONRF3,LRRC26,LURAP1L,LYST,MAP3K4,MAP3K6,MAPK4,MEGF6,MXD4,NPTX2,ORAI2,PAN3,PAQR5,PDZD2,PIM3,PLCL1,PPP1R13B,PRDM8,SDK2,SLC24A4,SLC2A1,SNTB2,SPATA5L1,ST3GAL4,TAOK2,TBC1D1,TBX3,TNS1,TNS2,XBP1,Z…
TF	Factor: E2F-1; motif: NNNSSCGCSAANN	TF:M07250	FALSE	2.72218e-05	4.56508	9055	169	102	21908	ABCC4,ACAP2,ADAMTS17,ADIPOR2,ALS2,ANKRD13A,ANXA11,AOX1,ARHGAP39,ARRDC4,ATAD2B,ATP10A,BCL6,CACNA1H,CAPN15,CARD6,CARMIL1,CCNJL,CDKN1A,CEBPD,CILP2,CLDN3,CLIC5,CNTFR,CREB3L2,CRELD2,DGAT2,DISP3,DOCK10,FBXL18,FGFR1,FKBP5,FMNL1,FOXK1,FOXO3,GALNT9,GJB6,GLS2,GSE1,HACD2,HCAR1,HERPUD1,IL11RA1,IPPK,ITPK1,JDP2,KCNK1,KLF13,KLF9,KSR1,LHFP,LINGO3,LONRF3,LRRC26,LURAP1L,LYST,MAMLD1,MANF,MAP3K4,MAP3K6,MEGF6,MKX,NCO…
TF	Factor: BCL6B; motif: NNNNCCGCCCCWNNNN; match class: 1	TF:M02844_1	FALSE	2.86881e-05	4.5423	8563	169	98	21908	ABCC4,ACAP2,ADIPOR2,ALS2,ANXA11,ARHGAP39,ARRDC4,ATP10D,ATP11A,BCL6,BEND4,BHLHE41,CACNA1H,CAD,CAPN15,CARMIL1,CDKN1A,CEBPD,CLDN3,COL6A4,DGAT2,DOCK10,DOCK11,DOK7,DPYSL5,DSP,EPHA10,FAM20A,FAM83D,FBXO10,FGFR1,FKBP5,FMNL1,FOXK1,FOXO3,FZD7,GJB6,GPR68,GPT2,GSE1,HACD2,HERPUD1,HPN,HSPA5,IL11RA1,ITPK1,KCNC3,KCNG2,KLF13,KSR1,LHFP,LYST,MAML2,MAMLD1,MAP3K6,MAPK4,MAST4,MEGF6,MXD4,NCOR2,NEUROD2,OSBP2,PAQR5,PDIA4…
TF	Factor: E2F-4; motif: NTTTCSCGCC; match class: 1	TF:M07380_1	FALSE	2.93547e-05	4.53232	5398	169	71	21908	AASS,ACAP2,ADAMTS17,ADIPOR2,ALS2,ARRDC4,ATAD2B,ATP10A,CACNA1H,CAD,CAPN15,CARMIL1,CCNJL,CEBPD,CILP2,CNTFR,CRELD2,DOCK10,DOK7,DPYSL5,DSP,FGFR1,FKBP5,FOXO3,FZD7,GALNT9,GSE1,HACD2,HCAR1,HERPUD1,IPPK,ITPK1,JDP2,KCNC3,KCNG2,KCNK1,KLF13,KSR1,LRRC26,LURAP1L,LYST,MANF,MAP3K4,MAPK4,MEGF6,MKX,NCOR2,NPTX2,PAN3,PLCE1,PLEKHA2,PLEKHH3,PPP1R13B,PPP1R3G,RAB40C,RECQL4,SDK2,SFPQ,SGK3,SH3GL1,SH3RF3,SIX3,SLC25A42,SLC…
TF	Factor: Pax-5; motif: BCNNNRNGCANBGNTGNRTAGCSGCHNB; match class: 1	TF:M00143_1	FALSE	3.03503e-05	4.51784	4025	169	58	21908	AASS,ABCC4,ACACB,ALS2,ATP10D,BCL6,BEND4,CARD14,CCNJL,CILP2,DOK3,DSP,EPHA10,FBXO10,FGFR1,FMNL1,FOXO3,FZD7,GCN1,GJB6,GLS2,GPR68,GPT2,HERPUD1,JDP2,KCNC3,KLF13,LINGO3,LONRF3,MAML2,MAMLD1,MAP3K4,MEGF6,MKX,MXD4,NCOR2,NEUROD2,OLFML2B,OSBP2,PAN3,PLCE1,PLCL1,PLEKHH3,PTCHD4,RECQL4,RHOB,RILPL1,SDK2,SH3RF3,SLC25A42,SNTB2,SORL1,SPSB1,ST3GAL4,TBC1D1,TMEM52,TNFRSF25,TTYH3
TF	Factor: SP2; motif: GNNGGGGGCGGGGSN	TF:M03807	FALSE	3.03503e-05	4.51784	7120	169	86	21908	AASS,ALS2,ARHGAP39,ATP10A,ATP10D,ATP11A,BCL6,BEND4,BHLHE41,CACNA1H,CAD,CARMIL1,CCNJL,CDKN1A,CEBPD,CLDN3,CRELD2,DOK7,DPYSL5,DSP,FAM83D,FBXO10,FGFR1,FKBP5,FOXK1,FOXO3,FZD7,GALNT9,GJB6,GPT2,GSE1,HACD2,HPN,IL11RA1,ITPK1,JDP2,KCNC3,KLF13,KLF9,LONRF3,LYST,MAML2,MAMLD1,MAP3K4,MAP3K6,MAPK4,MEGF6,MXD4,NCOR2,NEUROD2,NPTX2,OSBP2,PAQR5,PAQR8,PDIA4,PIM3,PLCL1,PLEKHA2,PLEKHH3,PLEKHM1,PNPLA2,PPP1R13B,PRDM8,PTCH…
TF	Factor: Tcfl5; motif: NNCNCGNGNN; match class: 1	TF:M08005_1	FALSE	4.02089e-05	4.39568	6355	169	79	21908	ABCC4,ACACB,ADIPOR2,ARHGAP39,ARRDC4,ATP11A,BCL6,BEND4,BHLHE41,CACNA1H,CCNJL,CNTFR,CREB3L2,CRELD2,DENN2B,DGAT2,DIO2,DISP3,DOCK11,DOK7,DSP,FBXO10,FGFR1,FKBP5,FMNL1,FOXK1,FOXO3,GLS2,GPR68,GSE1,HCAR1,ITPK1,JDP2,KCNK1,KLF13,KLF9,KSR1,LHFP,LONRF3,LRRC26,LYST,MANF,MAP3K4,MAPK4,MXD4,NEBL,NEUROD2,NPTX2,OLFML2B,ORAI2,OSBP2,PAN3,PER2,PIM3,PLCE1,PLCL1,PLEKHH3,PNPLA2,PTCHD4,RERE,RHOB,RILPL1,SDF2L1,SGK3,SH3GL1…
TF	Factor: Tcfl5; motif: NNCNCGNGNN	TF:M08005	FALSE	4.02089e-05	4.39568	6355	169	79	21908	ABCC4,ACACB,ADIPOR2,ARHGAP39,ARRDC4,ATP11A,BCL6,BEND4,BHLHE41,CACNA1H,CCNJL,CNTFR,CREB3L2,CRELD2,DENN2B,DGAT2,DIO2,DISP3,DOCK11,DOK7,DSP,FBXO10,FGFR1,FKBP5,FMNL1,FOXK1,FOXO3,GLS2,GPR68,GSE1,HCAR1,ITPK1,JDP2,KCNK1,KLF13,KLF9,KSR1,LHFP,LONRF3,LRRC26,LYST,MANF,MAP3K4,MAPK4,MXD4,NEBL,NEUROD2,NPTX2,OLFML2B,ORAI2,OSBP2,PAN3,PER2,PIM3,PLCE1,PLCL1,PLEKHH3,PNPLA2,PTCHD4,RERE,RHOB,RILPL1,SDF2L1,SGK3,SH3GL1…
TF	Factor: Egr-1; motif: GCGGGGGCGG	TF:M01873	FALSE	4.27358e-05	4.36921	5025	169	67	21908	ABCC4,ANKRD13A,ARHGAP39,ARRDC4,ATP10D,ATP11A,BCL6,BHLHE41,CACNA1H,CARMIL1,CDKN1A,CEBPD,CILP2,CLDN3,DOCK10,DOCK11,DOK7,DPYSL5,DSP,FBXO10,FKBP5,FMNL1,FOXK1,FZD7,GJB6,GSE1,HACD2,IL11RA1,ITPK1,KCNC3,KCNG2,KLF13,KLF9,KSR1,LHFP,LINGO3,LONRF3,LYST,MAML2,MAP3K6,MXD4,NCOR2,NEUROD2,ORAI2,OSBP2,PIM3,PLCE1,PLCL1,PLEKHA2,PPP1R13B,PRDM8,PTCHD4,RAB40C,RECQL4,RILPL1,RUNDC1,SDF2L1,SDK2,SH3GL1,SH3RF3,SLC24A4,SLC25…
TF	Factor: Zic1; motif: NNCCCCCGGGGGGG; match class: 1	TF:M02835_1	FALSE	4.87731e-05	4.31182	6622	169	81	21908	ACACB,ACAP2,ADIPOR2,ANKRD13A,ANXA11,ARHGAP39,ATP10A,ATP11A,BEND4,BHLHE41,CAD,CARMIL1,CCNJL,CEBPD,CLDN3,COL6A4,CREB3L2,DISP3,DOCK11,DOK3,DOK7,DPYSL5,FAM20A,FMNL1,FOXO3,GCN1,GPR68,HACD2,HERPUD1,HPN,HSPA5,IPPK,ITPK1,JDP2,KCNC3,KLF13,KLF9,LHFP,LINGO3,LONRF3,LURAP1L,MAML2,MAPK4,NCOR2,ORAI2,PAN3,PDZD2,PIM3,PLCE1,PLCL1,PLEKHA2,PLEKHH3,PPP1R16B,PTCHD4,RBP1,RECQL4,RERE,RHOB,RILPL1,RUNDC1,SCRT2,SDF2L1,SDK2…
TF	Factor: Tfap2a; motif: TGCCCYNRGGCA	TF:M04155	FALSE	6.46903e-05	4.18916	6553	169	80	21908	AASS,ACAP2,ADAMTS17,ADIPOR2,ANXA11,AOX1,ARHGAP39,ATAD2B,ATP10A,ATP11A,BCL6,BHLHE41,CACNA1H,CAPN15,CARMIL1,CILP2,CLDN3,CLIC5,DISP3,DOK3,DOK7,FAM83D,FBXO10,FMNL1,FZD7,GALNT9,GCN1,GPR68,GPT2,HACD2,HERPUD1,HPN,IL11RA1,ITPK1,KCNC3,KCNG2,KLF13,KLF9,KSR1,LHFP,LINGO3,LONRF3,LRRC26,MAML2,MAP3K4,MAP3K6,MAPK4,MEGF6,MKX,OLFML2B,PAN3,PAQR5,PIM3,PLCL1,PLEKHA2,PLEKHH3,PLEKHM1,PPP1R13B,PRDM8,PTCHD4,RECQL4,RERE,R…
TF	Factor: AhR:Arnt; motif: GRGKATYGCGTGMCWNSCC	TF:M00237	FALSE	6.48758e-05	4.18792	5869	169	74	21908	ABCC4,ACACB,ADIPOR2,ANXA11,ARHGAP39,ATAD2B,ATP10D,ATP11A,BEND4,BHLHE41,CACNA1H,CAD,CARMIL1,CEBPD,CNTFR,CREB3L2,DENN2B,DGAT2,DIO2,DISP3,DOCK10,DOK7,FAM83D,FBXL18,FBXO10,FKBP5,FOXO3,GCN1,GPT2,HERPUD1,HSPA5,IPPK,ITPK1,JDP2,KCNC3,KCNG2,KLF9,LHFP,LINGO3,LONRF3,LRRC26,LYST,MAMLD1,MANF,MAST4,MEGF6,MRTFA,NCOR2,NEUROD2,NOTCH4,NPTX2,OLFML2B,OSBP2,PIM3,PLCE1,PLEKHA2,PLEKHH3,PPP1R13B,PTCHD4,RECQL4,RERE,RILPL…
TF	Factor: IRF6; motif: NNNACTCYCGGKNNN; match class: 1	TF:M02874_1	FALSE	7.45705e-05	4.12743	7168	169	85	21908	ACACB,ACAP2,ADAMTS17,ANKRD13A,ANXA11,ARRDC4,ATAD2B,ATP10D,BCL6,BEND4,BHLHE41,CACNA1H,CAD,CARD6,CARMIL1,CDKN1A,CEBPD,CLIC5,DGAT2,DISP3,DOCK10,DSP,FAM83D,FBXO10,FGFR1,FKBP5,FMNL1,FOXO3,GALNT9,GLS2,GPT2,GSE1,HERPUD1,ITPK1,JDP2,KLF13,KSR1,LHFP,LINGO3,LONRF3,LURAP1L,LYST,MAML2,MAMLD1,MAP3K4,MAPK4,MEGF6,MXD4,NCOR2,NEUROD2,NOTCH4,NPTX2,OLFML2B,OSBP2,PAN3,PDIA4,PLCE1,PLEKHA2,PLEKHH3,PLEKHM1,PPP1R13B,PPP1…
TF	Factor: EGR; motif: CGCCCCCGCNN	TF:M08878	FALSE	0.000118721	3.92547	5851	169	73	21908	ABCC4,ADIPOR2,ANKRD13A,ARHGAP39,ARRDC4,ATP10D,ATP11A,BCL6,BHLHE41,CACNA1H,CARMIL1,CCNJL,CDKN1A,CILP2,CLDN3,DOCK10,DOCK11,DOK7,DPYSL5,DSP,FAM20A,FBXO10,FGFR1,FKBP5,FMNL1,FOXK1,FZD7,GJB6,GLS2,GPT2,GSE1,HACD2,IL11RA1,ITPK1,KCNC3,KCNG2,KLF13,KLF9,KSR1,LHFP,LINGO3,LONRF3,LYST,MAML2,MAP3K6,NCOR2,NEBL,NEUROD2,NPTX2,ORAI2,OSBP2,PER2,PIM3,PLCE1,PLCL1,PLEKHA2,PPP1R13B,PRDM8,PTCHD4,RAB40C,RECQL4,RUNDC1,SDF2…
TF	Factor: E2F-3; motif: GGCGGGN; match class: 1	TF:M02089_1	FALSE	0.000138723	3.85785	6919	169	82	21908	ABCC4,ADIPOR2,ALS2,ANXA11,ARHGAP39,ATP10A,ATP10D,ATP11A,BCL6,BEND4,BHLHE41,CACNA1H,CAD,CARMIL1,CCNJL,CDKN1A,CLDN3,CLIC5,CRELD2,DOK7,DPYSL5,DSP,FAM83D,FBXO10,FGFR1,FOXK1,FOXO3,FZD7,GJB6,GLS2,GPR68,GPT2,GSE1,HACD2,HPN,ITPK1,JDP2,KCNC3,KLF13,KSR1,LHFP,LINGO3,LONRF3,LYST,MAP3K6,MAPK4,MEGF6,MXD4,NCOR2,NEUROD2,OSBP2,PAN3,PAQR5,PDIA4,PER2,PIM3,PLCE1,PLCL1,PLEKHA2,PLEKHH3,PLEKHM1,PNPLA2,PPP1R13B,PRDM8,RA…
TF	Factor: E2F-1; motif: TTGGCGCGRAANNGNM	TF:M00938	FALSE	0.000168608	3.77312	5238	169	67	21908	ABCC4,ACAP2,ADAMTS17,ANKRD13A,AOX1,ARHGAP39,ATAD2B,ATP10A,ATP11A,BCL6,CACNA1H,CAPN15,CCNJL,CEBPD,CILP2,CLIC5,CNTFR,CRELD2,DISP3,DOCK11,DOK7,FGFR1,FKBP5,FMNL1,FOXO3,GALNT9,GCN1,GLS2,GPR68,GSE1,HERPUD1,HSPA5,KLF13,KSR1,LHFP,LRRC26,MANF,MAP3K4,MAP3K6,MAPK4,MEGF6,MKX,MXD4,NCOR2,NPTX2,OLFML2B,PDIA4,PER2,PIM3,PLCL1,PLEKHM1,PPP1R13B,RERE,RHOB,SCRT2,SGK3,SH3RF3,SLC24A4,SLC25A13,SLC25A42,SNTB2,SORL1,SPATA…
TF	Factor: KLF3; motif: NNNNNNGGGCGGGGCNNGN	TF:M10278	FALSE	0.000217117	3.66331	7353	169	85	21908	ABCC4,ALS2,ANXA11,AOX1,ARHGAP39,ATP10A,ATP10D,ATP11A,BCL6,BEND4,BHLHE41,CACNA1H,CAD,CARMIL1,CDKN1A,CEBPD,CLDN3,CLIC5,CNTFR,CRELD2,DGAT2,DOK7,DSP,FAM83D,FBXO10,FGFR1,FMNL1,FOXK1,FOXO3,FZD7,GALNT9,GPT2,GSE1,HPN,IL11RA1,ITPK1,JDP2,KCNC3,KLF13,KLF9,KSR1,LHFP,LONRF3,LYST,MAML2,MAP3K4,MAP3K6,MAPK4,MEGF6,MXD4,NCOR2,NEUROD2,NPTX2,OSBP2,PAQR5,PAQR8,PDIA4,PER2,PIM3,PLCE1,PLEKHH3,PLEKHM1,PNPLA2,PPP1R13B,PPP…
TF	Factor: TFII-I; motif: RGAGGKAGG	TF:M00706	FALSE	0.000237533	3.62428	5292	169	67	21908	AASS,ACACB,ADIPOR2,AOC2,BCL6,BEND4,BHLHE41,CARD14,CARMIL1,CCNJL,CILP2,CLIC5,DGAT2,DIO2,DISP3,DOCK11,DOK3,FAM20A,FAM83D,FBXO10,FGFR1,FMNL1,GLS2,HCAR1,INPP5J,ITPK1,KCNC3,LINGO3,LRRC26,MAML2,MAMLD1,MANF,MAP3K4,MAP3K6,MAPK4,MXD4,NCOR2,NEBL,NEUROD2,NOTCH4,OLFML2B,ORAI2,OSBP2,PAN3,PAQR5,PIM3,PLEKHH3,PLEKHM1,PPP1R3G,PRDM8,PTCHD4,RERE,RUNDC1,SDF2L1,SGK3,SIPA1L2,SIX3,SLC24A4,SLC2A1,ST3GAL4,TAOK2,TBC1D1,TB…
TF	Factor: LKLF; motif: GGGGTGGKSN; match class: 1	TF:M07261_1	FALSE	0.000241105	3.61779	3796	169	53	21908	AASS,ACACB,ACAP2,ADIPOR2,ANKRD13A,AOX1,ARHGAP39,ATP11A,CACNA1H,CILP2,CLDN3,DISP3,DOCK10,DPYSL5,DSP,EPHA10,FAM83D,FGFR1,FOXO3,GJB6,GLS2,GPT2,HCAR1,JDP2,KCNK1,KSR1,LHFP,LYST,MAP3K6,MAPK4,MEGF6,NCOR2,NEUROD2,NOTCH4,PAN3,PLEKHA2,PNPLA2,PPP1R3G,PRDM8,RBP1,RERE,RUNDC1,SCRT2,SDF2L1,SDK2,SGK3,SLC25A13,SLC25A42,SNTB2,TAOK2,TBC1D1,TNS2,TTYH3
TF	Factor: WT1; motif: NGCGGGGGGGTSMMCYN	TF:M05599	FALSE	0.000310824	3.50749	5336	169	67	21908	ABCC4,ARHGAP39,ATAD2B,ATP11A,BCL6,BHLHE41,CACNA1H,CARMIL1,CCNJL,CDKN1A,CILP2,CRELD2,DOCK11,DPYSL5,DSP,FAM20A,FAM83D,FGFR1,FMNL1,FOXK1,FOXO3,FZD7,GALNT9,GCN1,GJB6,GPR68,GSE1,HACD2,IL11RA1,INPP5J,ITPK1,JDP2,KLF13,KSR1,LINGO3,LONRF3,LYST,MAMLD1,MAPK4,MEGF6,PAN3,PER2,PIM3,PLCE1,PLCL1,PLEKHA2,PLEKHH3,PPP1R13B,RERE,SCRT2,SDK2,SFPQ,SGK3,SH3GL1,SLC24A4,SLC66A2,SNTB2,SPATA5L1,SPNS2,TBC1D1,TNS1,TNS2,TTYH3,…
TF	Factor: ZBED6; motif: NRRGCTCGCCNN	TF:M01598	FALSE	0.000336884	3.47252	5574	169	69	21908	ACAP2,ADAMTS17,ADIPOR2,ALS2,ANKRD13A,ARHGAP39,ATAD2B,ATP11A,BEND4,BHLHE41,CACNA1H,CAD,CAPN15,CARMIL1,CCNJL,CDKN1A,CLDN3,CRELD2,DOCK11,DOK7,FAM20A,FAM83D,FBXO10,FGFR1,FKBP5,FOXK1,FOXO3,GJB6,GLS2,GPR68,GSE1,ITPK1,KCNC3,KCNK1,KLF13,KLF9,LHFP,LONRF3,MAML2,MEGF6,MKX,NEUROD2,NPTX2,OLFML2B,PIM3,PLEKHH3,PLEKHM1,PPP1R13B,PRDM8,RAB40C,RECQL4,RERE,RHOB,RUNDC1,SCRT2,SDF2L1,SDK2,SFPQ,SH3GL1,SH3RF3,SIX3,SNTB2,…
TF	Factor: E2F-1; motif: NKTSSCGC	TF:M00428	FALSE	0.000350531	3.45527	7934	169	89	21908	AASS,ABCC4,ACAP2,ADAMTS17,ADIPOR2,ALS2,ANKRD13A,ANXA11,AOC2,AOX1,ARHGAP39,ARRDC4,BCL6,CACNA1H,CAPN15,CARMIL1,CCNJL,CDKN1A,CEBPD,CLDN3,CLIC5,CNTFR,CREB3L2,DGAT2,DISP3,DOCK10,DOCK11,DPYSL5,DSP,FBXL18,FBXO10,FGFR1,FMNL1,FOXK1,FOXO3,GALNT9,GCN1,GLS2,GPR68,GSE1,HCAR1,HERPUD1,IL11RA1,ITPK1,JDP2,KCNK1,KSR1,LHFP,LINGO3,LRRC26,LYST,MAMLD1,MANF,MAP3K4,MAPK4,MAST4,MEGF6,MKX,NCOR2,NEBL,NPTX2,PDIA4,PER2,PIM3,…
TF	Factor: Zic3; motif: NGGGKGGTC; match class: 1	TF:M00450_1	FALSE	0.000350531	3.45527	6854	169	80	21908	ABCC4,ADAMTS17,ALS2,ANKRD13A,ARHGAP39,ATAD2B,ATP11A,BEND4,BHLHE41,CARD6,CDKN1A,CEBPD,CILP2,CNTFR,DGAT2,DIO2,DISP3,DOCK10,DOCK11,DOK3,DOK7,EPHA10,FAM20A,FAM83D,FKBP5,FMNL1,FOXK1,FOXO3,GALNT9,GJB6,GLS2,GSE1,HERPUD1,HPN,IL11RA1,INPP5J,IPPK,ITPK1,KCNC3,LINGO3,LYST,MANF,MAP3K4,MAPK4,MEGF6,NCOR2,NEBL,NEUROD2,NOTCH4,PAN3,PDIA4,PIM3,PLCE1,PLCL1,PLEKHA2,PLEKHH3,PRDM8,RECQL4,RERE,RHOB,RUNDC1,SCRT2,SDF2L1,S…
TF	Factor: HIF-1alpha; motif: NCACGT	TF:M02012	FALSE	0.000350531	3.45527	6386	169	76	21908	ABCC4,ADAMTS17,ARHGAP39,ARRDC4,ATP10A,BHLHE41,CAD,CAPN15,CDKN1A,CLDN3,CNTFR,COL6A4,CREB3L2,DENN2B,DGAT2,DIO2,DISP3,DOK3,DPYSL5,DSP,FOXK1,FOXO3,FZD7,GALNT9,GCN1,GLS2,GPT2,HCAR1,HSPA5,ITPK1,JDP2,KCNC3,KLF13,KLF9,LRRC26,MAML2,MANF,MAP3K4,MAP3K6,MAST4,MEGF6,MXD4,NCOR2,NEUROD2,OSBP2,PAN3,PDIA4,PIM3,PLCE1,PLCL1,PPP1R3G,RECQL4,RERE,RHOB,RUNDC1,SCRT2,SDF2L1,SGK3,SH3GL1,SH3RF3,SIPA1L2,SLC24A4,SLC25A42,SLC…
TF	Factor: WT1; motif: CGCCCCCNCN; match class: 1	TF:M02036_1	FALSE	0.000391814	3.40692	3157	169	46	21908	ABCC4,ARHGAP39,ARRDC4,ATP11A,BHLHE41,CACNA1H,CCNJL,CLDN3,DOCK11,DOK7,DSP,FBXO10,FGFR1,FMNL1,FZD7,GJB6,GPT2,GSE1,IL11RA1,ITPK1,KCNC3,KCNG2,KLF13,KLF9,KSR1,LHFP,LONRF3,LYST,NCOR2,NEUROD2,PAN3,PLCE1,PLCL1,PLEKHA2,RAB40C,RERE,SDF2L1,SDK2,SFPQ,SH3GL1,SLC24A4,SORL1,SPNS2,ST3GAL4,TNFRSF25,TTYH3
TF	Factor: HIF-1alpha; motif: GNACGTGM	TF:M10257	FALSE	0.000414332	3.38265	6653	169	78	21908	ABCC4,ADAMTS17,ALS2,ANKRD13A,ARHGAP39,ARRDC4,ASB11,ATP11A,BEND4,BHLHE41,CAD,CAPN15,CDKN1A,CLDN3,CNTFR,COL6A4,DENN2B,DGAT2,DISP3,DOCK10,DOK3,DPYSL5,DSP,FGFR1,FOXO3,FZD7,GALNT9,GCN1,GJB6,GLS2,GPT2,HCAR1,HERPUD1,HPN,HSPA5,IPPK,ITPK1,KCNC3,KCNG2,KLF13,KLF9,KSR1,LINGO3,LRRC26,LYST,MAML2,MAP3K4,MAP3K6,MAST4,MXD4,NEUROD2,PAN3,PDIA4,PDZD2,PLCE1,PLCL1,PLEKHA2,PPP1R3G,RECQL4,RERE,RHOB,RILPL1,RUNDC1,SCRT2,S…
TF	Factor: ctcf; motif: YGGCCASCAGRGGGCGCYNN	TF:M10203	FALSE	0.000450469	3.34634	6669	169	78	21908	ABCC4,ACAP2,ADAMTS17,ALS2,ARHGAP39,ATP11A,BHLHE41,CACNA1H,CARMIL1,CCNJL,CEBPD,CLIC5,CNTFR,CREB3L2,DISP3,DOK7,DPYSL5,FAM20A,FAM83D,FBXO10,FGFR1,FMNL1,FOXK1,FOXO3,GALNT9,GCN1,GLS2,GPT2,GSE1,HCAR1,IL11RA1,ITPK1,KCNC3,KCNG2,KCNK1,KLF13,LINGO3,LONRF3,LYST,MAML2,MAP3K4,MAP3K6,MAST4,NCOR2,NEBL,NEUROD2,NPTX2,OSBP2,PAN3,PDIA4,PIM3,PLCE1,PLCL1,PLEKHA2,PLEKHH3,PRDM8,PTCHD4,RBP1,RERE,RILPL1,RUNDC1,SCRT2,SDF2…
TF	Factor: E2F-1; motif: NNNSSCGCSAANN; match class: 1	TF:M07250_1	FALSE	0.000588896	3.22996	4141	169	55	21908	ABCC4,ACAP2,ADAMTS17,ANKRD13A,ANXA11,ARRDC4,ATP10A,BCL6,CACNA1H,CAPN15,CARMIL1,CCNJL,CDKN1A,CEBPD,CLDN3,CLIC5,CREB3L2,DOCK10,FGFR1,FKBP5,FOXK1,FOXO3,GSE1,HERPUD1,ITPK1,JDP2,LHFP,LINGO3,LRRC26,LURAP1L,LYST,MAMLD1,MEGF6,NCOR2,NPTX2,PIM3,PLEKHA2,PLEKHH3,PPP1R13B,PPP1R3G,RUNDC1,SDF2L1,SDK2,SFPQ,SGK3,SH3RF3,SLC24A4,SLC25A13,SLC25A42,SNTB2,SORL1,SPATA5L1,ST3GAL4,TBC1D1,ZKSCAN3
TF	Factor: Egr1; motif: NNMCGCCCMCTCAMWN	TF:M04506	FALSE	0.000635171	3.19711	4370	169	57	21908	ACAP2,AOX1,ARRDC4,ATAD2B,BCL6,BHLHE41,CACNA1H,CAPN15,CARMIL1,CCNJL,CDKN1A,CILP2,CRELD2,DGAT2,FAM20A,FMNL1,FZD7,GJB6,GLS2,GPT2,GSE1,HACD2,IL11RA1,ITPK1,KCNC3,KLF13,KLF9,LYST,MAML2,MANF,MAP3K6,MAPK4,MEGF6,MXD4,NEUROD2,NOTCH4,ORAI2,PLEKHA2,PRDM8,PTCHD4,RAB40C,RECQL4,RERE,RUNDC1,SDF2L1,SDK2,SGK3,SH3GL1,SH3RF3,SLC25A42,SLC2A1,SLC66A2,SORL1,SPNS2,TBC1D1,TNFRSF25,TTYH3
TF	Factor: AP-2alpha; motif: NGCCYSNNGSN	TF:M01857	FALSE	0.000828967	3.08146	6199	169	73	21908	ACACB,ALS2,ANKRD13A,AOC2,AOX1,ATAD2B,ATP11A,BCL6,BEND4,CACNA1H,CARMIL1,CCNJL,CEBPD,CRELD2,DOCK11,DOK7,DSP,FAM20A,FAM83D,FGFR1,FMNL1,FOXK1,FZD7,GCN1,GLS2,GPT2,GSE1,HACD2,HSPA5,INPP5J,IPPK,ITPK1,JDP2,KCNC3,KLF13,KSR1,LHFP,LURAP1L,MAP3K6,MAPK4,MAST4,MKX,MXD4,NEBL,NEUROD2,PAN3,PAQR5,PLCL1,PLEKHA2,PLEKHH3,PNPLA2,RERE,RILPL1,SCRT2,SFPQ,SIX3,SLC24A4,SLC25A13,SLC2A1,SMIM3,SNTB2,SORL1,SPATA5L1,SPNS2,ST3GA…
TF	Factor: Zic2; motif: NMCCCCCGGGGGGGN; match class: 1	TF:M02836_1	FALSE	0.000903828	3.04391	2482	169	38	21908	ACACB,CARMIL1,CEBPD,CREB3L2,DISP3,FMNL1,FOXO3,GCN1,HACD2,HSPA5,ITPK1,KLF13,LHFP,LINGO3,MAML2,NCOR2,PAN3,PIM3,PLCE1,PLEKHH3,PPP1R16B,RECQL4,RILPL1,SDK2,SIX3,SLC24A4,SLC25A13,SLC66A2,SORL1,SPATA5L1,SPNS2,TBC1D1,TNFRSF25,TNS1,TTYH3,ZBTB40,ZFP410,ZKSCAN3
TF	Factor: LRF; motif: GGGGKYNNB; match class: 1	TF:M01100_1	FALSE	0.000927408	3.03273	1149	169	23	21908	AOC2,ARHGAP39,ARRDC4,CCNJL,DENN2B,FBXO10,FOXO3,GCN1,GSE1,HPN,KCNG2,LINGO3,MAPK4,NCOR2,NEUROD2,PAN3,PAQR5,PRDM8,SFPQ,SIX3,SPNS2,TNFRSF25,TTYH3
TF	Factor: Klf17; motif: NGGGCGG	TF:M05407	FALSE	0.000942561	3.02569	6577	169	76	21908	AASS,ACAP2,ADAMTS17,ANKRD13A,ANXA11,AOC2,AOX1,ARHGAP39,ATP10A,ATP11A,BEND4,CACNA1H,CCNJL,CEBPD,CILP2,CLDN3,CREB3L2,CRELD2,DOCK10,DOK7,FAM20A,FAM83D,FBXO10,FKBP5,FOXK1,FOXO3,FZD7,GPT2,GSE1,IPPK,JDP2,KCNC3,KLF13,KLF9,KSR1,LHFP,LINGO3,LONRF3,LRRC26,LYST,MAMLD1,MANF,MAP3K4,MAP3K6,MAPK4,MEGF6,MXD4,NEUROD2,NPTX2,PAQR5,PER2,PIM3,PLCE1,PLEKHA2,PLEKHH3,PNPLA2,PPP1R13B,PPP1R16B,RAB40C,RERE,RILPL1,RUNDC1,SD…
TF	Factor: E2F; motif: NKCGCGCSAAAN	TF:M00920	FALSE	0.000942561	3.02569	4872	169	61	21908	ACAP2,ANXA11,AOX1,ARRDC4,BCL6,CACNA1H,CAPN15,CARD6,CARMIL1,CDKN1A,CEBPD,CLDN3,CLIC5,CNTFR,CREB3L2,CRELD2,DGAT2,FGFR1,FMNL1,FOXO3,GLS2,GSE1,HCAR1,HERPUD1,IPPK,ITPK1,JDP2,KCNK1,KSR1,LHFP,LYST,MAMLD1,MANF,MEGF6,MKX,NCOR2,NPTX2,PDIA4,PIM3,PLCE1,PLCL1,PLEKHA2,PLEKHH3,RECQL4,RILPL1,SCRT2,SDF2L1,SDK2,SFPQ,SH3GL1,SH3RF3,SLC24A4,SLC25A13,SLC25A42,SLC66A2,SMIM3,SNTB2,SPATA5L1,ST3GAL4,TAOK2,TBC1D1
TF	Factor: SP1; motif: GGGGYGGGGNS	TF:M01303	FALSE	0.000968201	3.01403	7177	169	81	21908	AASS,ACAP2,ADIPOR2,ALS2,ANKRD13A,ANXA11,ARHGAP39,ATP10D,ATP11A,BCL6,BEND4,BHLHE41,CACNA1H,CAD,CARMIL1,CCNJL,CDKN1A,CEBPD,CLDN3,CLIC5,DISP3,DOCK10,DOK7,DPYSL5,DSP,EPHA10,FAM83D,FBXO10,FGFR1,FOXK1,FOXO3,FZD7,GJB6,GLS2,GPR68,GPT2,GSE1,HCAR1,HPN,HSPA5,ITPK1,KCNC3,KLF13,KLF9,LONRF3,MAML2,MAST4,NCOR2,NEUROD2,NOTCH4,OSBP2,PAN3,PAQR8,PDIA4,PER2,PLCL1,PLEKHA2,PLEKHH3,PLEKHM1,PNPLA2,PPP1R13B,PPP1R3G,PTCHD4…
TF	Factor: E2F-7; motif: GRGGCGGGAANNN; match class: 1	TF:M10212_1	FALSE	0.000968758	3.01378	3086	169	44	21908	ALS2,ARRDC4,BHLHE41,CACNA1H,CAD,CCNJL,CNTFR,CRELD2,DOCK10,DOK7,DPYSL5,FGFR1,FZD7,GCN1,GSE1,HACD2,HPN,IPPK,JDP2,KCNG2,KCNK1,KLF13,LYST,MAP3K4,MAPK4,MEGF6,PAN3,PDIA4,PLCE1,PLEKHA2,PTCHD4,RAB40C,RERE,SDK2,SFPQ,SGK3,SIX3,SLC2A1,SPATA5L1,ST3GAL4,TAOK2,TBC1D1,TNS2,ZFP410
TF	Factor: BEN; motif: CWGCGAYA	TF:M01241	FALSE	0.000982292	3.00776	6591	169	76	21908	ABCC4,ACAP2,ADAMTS17,ALS2,ANKRD13A,ANXA11,AOX1,ARRDC4,ATP10A,BEND4,BHLHE41,CACNA1H,CAD,CAPN15,CARD14,CARMIL1,CDKN1A,CEBPD,CLDN3,CLIC5,CNTFR,CRELD2,DGAT2,DOK7,DPYSL5,EPHA10,FBXO10,FGFR1,FKBP5,FOXO3,FZD7,GPT2,GSE1,KCNC3,KCNK1,KLF13,KLF9,LRRC26,MANF,MAP3K4,MAPK4,MKX,NEBL,NPTX2,ORAI2,OSBP2,PAQR5,PIM3,PLCL1,PLEKHA2,PLEKHM1,PPP1R13B,PPP1R3G,PRDM8,PTCHD4,RAB40C,RHOB,RILPL1,SCRT2,SDK2,SGK3,SH3GL1,SIX3,SL…
TF	Factor: Sp4; motif: NNNNMCGCCCCCTNNNN	TF:M02810	FALSE	0.000998253	3.00076	4024	169	53	21908	AASS,ABCC4,ALS2,ARRDC4,ATP11A,BCL6,BEND4,BHLHE41,CACNA1H,CARMIL1,CDKN1A,FAM83D,FMNL1,FOXK1,FOXO3,FZD7,GCN1,GJB6,GLS2,GPT2,GSE1,HACD2,IL11RA1,ITPK1,KLF13,KLF9,LONRF3,LYST,MAML2,MAP3K4,MAPK4,MXD4,NCOR2,ORAI2,PAQR8,PLEKHA2,PPP1R13B,PTCHD4,RAB40C,RBP1,RECQL4,RUNDC1,SDF2L1,SDK2,SH3RF3,SLC25A42,SLC2A1,SORL1,ST3GAL4,TBX3,TNFRSF25,TTYH3,ZKSCAN3
TF	Factor: E2F-1; motif: TTTSGCGCGMNR	TF:M00516	FALSE	0.000998253	3.00076	6018	169	71	21908	ACAP2,ANXA11,AOX1,ARRDC4,BCL6,CACNA1H,CAPN15,CARD6,CARMIL1,CDKN1A,CEBPD,CLDN3,CLIC5,CNTFR,CREB3L2,CRELD2,DGAT2,DOCK10,DOCK11,FBXL18,FGFR1,FMNL1,FOXK1,FOXO3,GLS2,GSE1,HCAR1,HERPUD1,IL11RA1,ITPK1,JDP2,KSR1,LHFP,LINGO3,LRRC26,LYST,MAMLD1,MANF,MEGF6,MKX,NCOR2,NPTX2,PDIA4,PIM3,PLCE1,PLCL1,PLEKHA2,PLEKHH3,PPP1R3G,RECQL4,RILPL1,RUNDC1,SCRT2,SDF2L1,SDK2,SFPQ,SGK3,SH3GL1,SLC24A4,SLC25A13,SLC25A42,SLC66A2,…
TF	Factor: Sp1; motif: GGNGGGGGNGGGGGMGGGGCNGGG; match class: 1	TF:M10375_1	FALSE	0.000998253	3.00076	7430	169	83	21908	AASS,ADIPOR2,ARHGAP39,ATP11A,BCL6,BEND4,BHLHE41,CACNA1H,CARMIL1,CCNJL,CDKN1A,CEBPD,CLDN3,CLIC5,CRELD2,DISP3,DOCK10,DOCK11,DOK7,DPYSL5,DSP,FBXO10,FGFR1,FMNL1,FOXK1,FOXO3,FZD7,GJB6,GLS2,GPR68,GPT2,GSE1,HACD2,HPN,HSPA5,ITPK1,JDP2,KCNC3,KCNG2,KLF13,KLF9,KSR1,LINGO3,LONRF3,LRRC26,MAML2,MAMLD1,MAP3K6,MAPK4,MEGF6,MXD4,NCOR2,NEBL,NEUROD2,OSBP2,PAN3,PAQR5,PLCE1,PLCL1,PLEKHA2,PLEKHH3,PPP1R13B,PPP1R3G,PRDM8…
TF	Factor: AP-2beta; motif: GCNNNGGSCNGVGGGN	TF:M01858	FALSE	0.00110402	2.95702	5130	169	63	21908	ADIPOR2,ALS2,ARHGAP39,ATP11A,BCL6,BHLHE41,CACNA1H,CCNJL,DOCK11,DOK7,DSP,FAM83D,FBXO10,FMNL1,FOXK1,FOXO3,FZD7,GALNT9,GCN1,GLS2,GPT2,HACD2,HPN,IPPK,ITPK1,JDP2,KCNG2,KCNK1,KLF13,LHFP,LONRF3,MAML2,MAMLD1,MAP3K6,MAPK4,MEGF6,NCOR2,NEBL,NEUROD2,ORAI2,PAN3,PIM3,PLEKHH3,PPP1R13B,PRDM8,RAB40C,RERE,RIN2,SCRT2,SDF2L1,SFPQ,SGK3,SLC2A1,SNTB2,SORL1,SPATA5L1,SPNS2,ST3GAL4,TBX3,TNFRSF25,TNS1,TTYH3,ZFP410
TF	Factor: ZAC; motif: KGGGCCR; match class: 1	TF:M05547_1	FALSE	0.00114456	2.94136	2522	169	38	21908	ADIPOR2,AOC2,ATP11A,BCL6,CAD,CARMIL1,CCNJL,CEBPD,DSP,FGFR1,FKBP5,FMNL1,FZD7,GALNT9,GSE1,HACD2,ITPK1,JDP2,KLF13,KSR1,MAP3K6,MXD4,NEUROD2,PAN3,PIM3,PLCL1,PLEKHM1,PPP1R13B,PPP1R3G,RERE,SDK2,SFPQ,SLC2A1,SNTB2,SORL1,SPATA5L1,SPNS2,ST3GAL4
TF	Factor: LKLF; motif: GGGGTGGKSN	TF:M07261	FALSE	0.00130723	2.88365	9223	169	97	21908	AASS,ACACB,ACAP2,ADAMTS17,ADIPOR2,ANKRD13A,ANXA11,AOX1,ARHGAP39,ATP10D,ATP11A,CACNA1H,CAD,CARD14,CARMIL1,CDKN1A,CILP2,CLDN3,CNTFR,DISP3,DOCK10,DOCK11,DOK3,DOK7,DPYSL5,DSP,EPHA10,FAM20A,FAM83D,FBXO10,FGFR1,FMNL1,FOXK1,FOXO3,GALNT9,GJB6,GLS2,GPR68,GPT2,HCAR1,HERPUD1,HSPA5,JDP2,KCNC3,KCNK1,KLF13,KSR1,LHFP,LRRC26,LYST,MAML2,MAMLD1,MAP3K6,MAPK4,MAST4,MEGF6,MRTFA,NCOR2,NEUROD2,NOTCH4,OLFML2B,PAN3,PLCL1…
TF	Factor: AP-2; motif: SNNNCCNCAGGCN	TF:M00915	FALSE	0.00135186	2.86907	7135	169	80	21908	ABCC4,ACAP2,ADAMTS17,ADIPOR2,ALS2,ANKRD13A,ANXA11,ARRDC4,ATAD2B,ATP11A,BCL6,BEND4,CACNA1H,CAPN15,CARMIL1,CEBPD,CILP2,CRELD2,DGAT2,DISP3,DOCK10,DOCK11,DOK3,DSP,EPHA10,FAM83D,FBXO10,FMNL1,FOXK1,GCN1,GLS2,GPR68,GPT2,GSE1,HERPUD1,HPN,HSPA5,IL11RA1,IPPK,JDP2,KCNC3,KCNG2,KCNK1,KLF13,MAML2,NEBL,PAN3,PDZD2,PER2,PIM3,PLCE1,PLCL1,PLEKHA2,PLEKHM1,PPP1R13B,PPP1R3G,PTCHD4,RAB40C,RERE,RILPL1,RUNDC1,SCRT2,SDF2L…
TF	Factor: BTEB2; motif: RGGGNGKGGN	TF:M07277	FALSE	0.00135415	2.86833	7619	169	84	21908	AASS,ADIPOR2,ALS2,AOX1,ARHGAP39,ATP10A,ATP10D,ATP11A,BCL6,BEND4,BHLHE41,CACNA1H,CAD,CCNJL,CDKN1A,CEBPD,CLDN3,CRELD2,DGAT2,DISP3,DOK7,DPYSL5,DSP,FAM83D,FBXO10,FGFR1,FOXK1,FOXO3,FZD7,GLS2,GPR68,GSE1,HPN,IL11RA1,ITPK1,JDP2,KCNC3,KLF13,KLF9,LONRF3,LYST,MAML2,MAMLD1,MAP3K6,MAPK4,MEGF6,MRTFA,NCOR2,NEUROD2,NPTX2,OSBP2,PAQR5,PAQR8,PDIA4,PER2,PIM3,PLCL1,PLEKHA2,PLEKHH3,PLEKHM1,PNPLA2,PPP1R13B,PRDM8,PTCHD4…
TF	Factor: Foxn1; motif: RGAMGC	TF:M12470	FALSE	0.00135444	2.86824	9748	169	101	21908	ABCC4,ACAP2,ALS2,ANKRD13A,ANXA11,ARHGAP39,ARRDC4,ATAD2B,ATP10A,ATP11A,BEND4,CACNA1H,CAPN15,CARD6,CARMIL1,CCNJL,CDKN1A,CEBPD,CILP2,CLIC5,CREB3L2,CRELD2,DOCK10,DOK7,DPYSL5,DSP,EPHA10,FBXL18,FGFR1,FKBP5,FMNL1,FOXO3,FZD7,GALNT9,GLS2,GPR68,GSE1,HSPA5,IL11RA1,IPPK,ITPK1,JDP2,KCNC3,KCNG2,KCNK1,KLF13,KLF9,LHFP,LINGO3,LRRC26,MAML2,MAP3K4,MAPK4,MEGF6,MKX,MXD4,NCOR2,NEBL,NEUROD2,NOTCH4,ORAI2,PAN3,PAQR5,PIM3…
TF	Factor: Sp2; motif: NYSGCCCCGCCCCCY	TF:M03567	FALSE	0.00142427	2.84641	6440	169	74	21908	AASS,ALS2,ARHGAP39,ATP10A,ATP10D,ATP11A,BCL6,BEND4,BHLHE41,CACNA1H,CAD,CARMIL1,CDKN1A,CEBPD,CLDN3,CLIC5,CNTFR,CRELD2,DISP3,DOK7,DPYSL5,FAM83D,FBXO10,FGFR1,FOXK1,FZD7,GALNT9,GSE1,HPN,IL11RA1,ITPK1,KCNC3,KLF13,KLF9,KSR1,LONRF3,LYST,MAP3K4,MAP3K6,MAPK4,MEGF6,MXD4,NCOR2,NPTX2,OSBP2,PAQR5,PAQR8,PDIA4,PIM3,PLCL1,PLEKHA2,PLEKHH3,PLEKHM1,PNPLA2,PPP1R13B,PRDM8,PTCHD4,RAB40C,SDK2,SH3GL1,SLC25A42,SLC2A1,SLC…
TF	Factor: AHR; motif: CACGCN; match class: 1	TF:M01855_1	FALSE	0.00143311	2.84372	2751	169	40	21908	ANKRD13A,ANXA11,ARHGAP39,B3GALT5,BEND4,BHLHE41,CAD,CCNJL,CDKN1A,CILP2,CLDN3,DENN2B,EPHA10,FBXL18,FOXO3,GCN1,GPT2,HERPUD1,HSPA5,JDP2,KCNG2,LRRC26,LYST,MAMLD1,NEUROD2,ORAI2,PAN3,PPP1R13B,PTCHD4,SDF2L1,SGK3,SLC25A42,SMIM3,SPNS2,TBC1D1,TBX3,TNFRSF25,TNS1,TTYH3,XBP1
TF	Factor: Kaiso; motif: GCMGGGRGCRGS; match class: 1	TF:M03876_1	FALSE	0.0014787	2.83012	5872	169	69	21908	ACAP2,ANKRD13A,ARHGAP39,ATAD2B,ATP11A,BCL6,BEND4,BHLHE41,CACNA1H,CARMIL1,CCNJL,CEBPD,CRELD2,DISP3,DOK7,DPYSL5,DSP,FAM20A,FGFR1,FKBP5,FMNL1,FOXK1,FZD7,GLS2,GSE1,HACD2,HPN,IPPK,ITPK1,JDP2,KCNC3,KLF13,LONRF3,LURAP1L,MAMLD1,MAPK4,MEGF6,MXD4,NCOR2,NEBL,NPTX2,PAN3,PAQR8,PLCE1,PLCL1,PLEKHA2,PLEKHH3,PNPLA2,PPP1R13B,PTCHD4,RAB40C,RBP1,RECQL4,RERE,RHOB,SCRT2,SFPQ,SH3GL1,SIX3,SLC24A4,SNTB2,SORL1,SPATA5L1,SP…
TF	Factor: SREBP-1; motif: CACSCCA	TF:M00749	FALSE	0.00151339	2.82005	8762	169	93	21908	AASS,ABCC4,ACACB,ACAP2,ADAMTS17,ADIPOR2,ANXA11,AOC2,ARHGAP39,ARRDC4,B3GALT5,BHLHE41,CACNA1H,CDKN1A,CEBPD,CLDN3,CRELD2,DGAT2,DISP3,DOCK11,DOK3,DOK7,DPYSL5,DSP,EPHA10,FAM20A,FAM83D,FBXO10,FGFR1,GALNT9,GLS2,GPR68,GPT2,GSE1,HCAR1,HERPUD1,HSPA5,IL11RA1,INPP5J,IPPK,ITPK1,JDP2,KCNC3,KLF13,KLF9,KSR1,LHFP,LINGO3,LURAP1L,MAMLD1,MAPK4,MAST4,MEGF6,MKX,NEBL,NEUROD2,NOTCH4,OSBP2,PAN3,PAQR5,PAQR8,PDIA4,PDZD2,PL…
TF	Factor: AP-2; motif: MKCCCSCNGGCG; match class: 1	TF:M00189_1	FALSE	0.00153971	2.81256	3682	169	49	21908	ACAP2,ADIPOR2,ANXA11,ATAD2B,ATP11A,BEND4,CEBPD,CILP2,DISP3,DOCK11,FAM83D,FKBP5,FMNL1,FZD7,GCN1,GPT2,GSE1,JDP2,KLF13,LHFP,LONRF3,MAML2,MAMLD1,MAPK4,NEBL,NEUROD2,ORAI2,OSBP2,PAN3,PIM3,PLCE1,PLCL1,PLEKHA2,RAB40C,RECQL4,SCRT2,SDK2,SFPQ,SH3RF3,SLC24A4,SLC66A2,SNTB2,SORL1,SPNS2,ST3GAL4,TMEM52,TTYH3,XBP1,ZFP410
TF	Factor: SP1:SP3; motif: CCSCCCCCYCC	TF:M01219	FALSE	0.00163127	2.78748	6710	169	76	21908	ABCC4,ADAMTS17,ADIPOR2,ARRDC4,ATP10D,ATP11A,BCL6,BEND4,BHLHE41,CACNA1H,CARMIL1,CDKN1A,CLDN3,CLIC5,COL6A4,DOCK10,DOCK11,DOK7,DPYSL5,DSP,FBXO10,FKBP5,FMNL1,FOXO3,FZD7,GCN1,GJB6,GSE1,HACD2,HPN,IL11RA1,ITPK1,JDP2,KCNC3,KLF13,KLF9,LINGO3,LONRF3,LURAP1L,LYST,MAML2,MAMLD1,NCOR2,NEUROD2,ORAI2,PAQR8,PLCE1,PLCL1,PLEKHH3,PPP1R13B,PTCHD4,RAB40C,RBP1,RECQL4,RERE,RILPL1,RUNDC1,SCRT2,SDK2,SFPQ,SGK3,SH3GL1,SH3RF…
TF	Factor: E2F; motif: TTTSGCGSG; match class: 1	TF:M00939_1	FALSE	0.00163127	2.78748	1293	169	24	21908	AOX1,CACNA1H,CAPN15,CDKN1A,CREB3L2,FGFR1,FOXO3,KSR1,LYST,MAMLD1,MANF,MEGF6,NPTX2,PLCL1,PLEKHA2,PLEKHH3,RILPL1,SDF2L1,SFPQ,SH3GL1,SLC25A42,SPATA5L1,ST3GAL4,TBC1D1
TF	Factor: Zic2; motif: NMCCCCCGGGGGGGN	TF:M02836	FALSE	0.00169776	2.77012	3805	169	50	21908	ACACB,ANXA11,ARHGAP39,BHLHE41,CARMIL1,CEBPD,CREB3L2,DISP3,DOK3,FMNL1,FOXO3,GCN1,HACD2,HERPUD1,HPN,HSPA5,ITPK1,KLF13,LHFP,LINGO3,LONRF3,MAML2,NCOR2,PAN3,PIM3,PLCE1,PLEKHA2,PLEKHH3,PPP1R16B,RECQL4,RILPL1,SCRT2,SDF2L1,SDK2,SFPQ,SIX3,SLC24A4,SLC25A13,SLC66A2,SNTB2,SORL1,SPATA5L1,SPNS2,TBC1D1,TNFRSF25,TNS1,TTYH3,ZBTB40,ZFP410,ZKSCAN3
TF	Factor: ctcf; motif: YGGCCASYAGGGGGCGCYNN	TF:M09681	FALSE	0.00185263	2.73221	5238	169	63	21908	ABCC4,ACAP2,ADAMTS17,ALS2,ARHGAP39,ATP11A,BHLHE41,CACNA1H,CARMIL1,CCNJL,CEBPD,CLIC5,CREB3L2,DISP3,DOK7,DPYSL5,FAM20A,FBXO10,FGFR1,FMNL1,FOXK1,GALNT9,GCN1,GLS2,GSE1,HCAR1,IL11RA1,ITPK1,KCNC3,KCNG2,KCNK1,KLF13,LINGO3,LONRF3,MAML2,MAP3K4,MAP3K6,MAST4,NCOR2,NEBL,NEUROD2,OSBP2,PAN3,PDIA4,PLCE1,PLCL1,PLEKHA2,PLEKHH3,PRDM8,PTCHD4,RERE,RUNDC1,SCRT2,SDF2L1,SDK2,SFPQ,SH3GL1,SLC2A1,SORL1,TBX3,TNFRSF25,TTYH3…
TF	Factor: TCFAP2B; motif: NTWGCCKSMGGCRNN	TF:M02924	FALSE	0.00191289	2.71831	5928	169	69	21908	ACAP2,ADAMTS17,ANKRD13A,AOX1,ARRDC4,ATAD2B,ATP10D,BCL6,CACNA1H,CAPN15,CEBPD,CILP2,CLDN3,CLIC5,CREB3L2,CRELD2,DOCK10,DOK3,DOK7,DPYSL5,FAM20A,FBXO10,FMNL1,FOXK1,GLS2,GSE1,IL11RA1,INPP5J,ITPK1,JDP2,KCNC3,KLF13,LINGO3,LONRF3,LURAP1L,MAMLD1,MEGF6,MKX,MRTFA,MXD4,NCOR2,NEBL,OSBP2,PAQR8,PIM3,PLCL1,PLEKHH3,PLEKHM1,PPP1R16B,PPP1R3G,PTCHD4,RAB40C,RBP1,RECQL4,RILPL1,SH3GL1,SH3RF3,SIPA1L2,SIX3,SLC24A4,SLC25A1…
TF	Factor: Tax/CREB; motif: RTGACGCATAYCCCC	TF:M00115	FALSE	0.00198497	2.70224	9719	169	100	21908	ACAP2,ADAMTS17,ADIPOR2,ANXA11,AOX1,ARHGAP39,ARRDC4,ATAD2B,ATP11A,B3GALT5,BEND4,BHLHE41,CACNA1H,CAD,CAPN15,CARD6,CCNJL,CDKN1A,CEBPD,CLIC5,CNTFR,CREB3L2,CRELD2,DGAT2,DISP3,DOCK10,DOCK11,DOK3,DPYSL5,DSP,EPHA10,FBXL18,FKBP5,FMNL1,FOXK1,FOXO3,FZD7,GCN1,GLS2,GPR68,GPT2,GSE1,HERPUD1,HPN,HSPA5,INPP5J,IPPK,KCNC3,KCNG2,KLF13,KLF9,LINGO3,LONRF3,MAMLD1,MAP3K4,MAP3K6,MAPK4,MEGF6,NEBL,NEUROD2,NPTX2,OLFML2B,ORA…
TF	Factor: Zic3; motif: NMCCCCCGGGGGGGN	TF:M02837	FALSE	0.00205868	2.68641	3316	169	45	21908	ACACB,ACAP2,ANXA11,ARHGAP39,BHLHE41,CARMIL1,CEBPD,CREB3L2,DISP3,FBXO10,FMNL1,FOXO3,GCN1,HACD2,HPN,HSPA5,KLF13,LHFP,LINGO3,LONRF3,MAML2,NCOR2,PAN3,PIM3,PLEKHA2,PLEKHH3,PPP1R16B,RECQL4,RILPL1,SCRT2,SFPQ,SIX3,SLC24A4,SLC25A13,SNTB2,SORL1,SPATA5L1,SPNS2,TBC1D1,TNFRSF25,TNS1,TTYH3,ZBTB40,ZFP410,ZKSCAN3
TF	Factor: AP-2; motif: GSCCSCRGGCNRNRNN	TF:M00800	FALSE	0.00205868	2.68641	6764	169	76	21908	ABCC4,ACAP2,ADAMTS17,ALS2,ANKRD13A,ANXA11,ARHGAP39,ARRDC4,ATAD2B,ATP10A,ATP11A,BEND4,CACNA1H,CAPN15,CARMIL1,CEBPD,CILP2,CNTFR,CRELD2,DISP3,DOK7,DSP,FAM20A,FAM83D,FBXO10,FGFR1,FMNL1,FOXO3,GALNT9,GCN1,GJB6,GSE1,HACD2,HERPUD1,HPN,ITPK1,JDP2,KCNG2,KCNK1,KLF13,KLF9,LHFP,MAMLD1,MAP3K6,MAPK4,MXD4,NCOR2,NEBL,NPTX2,OLFML2B,ORAI2,PAN3,PIM3,PLCE1,PLCL1,PLEKHA2,PPP1R13B,PRDM8,RAB40C,RECQL4,RERE,RILPL1,SCRT2,…
TF	Factor: Zic3; motif: NMCCCCCGGGGGGGN; match class: 1	TF:M02837_1	FALSE	0.00220236	2.65711	2043	169	32	21908	ACACB,CARMIL1,CEBPD,CREB3L2,DISP3,FMNL1,GCN1,HACD2,HSPA5,KLF13,LHFP,LINGO3,MAML2,NCOR2,PIM3,PLEKHH3,PPP1R16B,RECQL4,RILPL1,SFPQ,SIX3,SLC24A4,SLC25A13,SORL1,SPATA5L1,SPNS2,TBC1D1,TNS1,TTYH3,ZBTB40,ZFP410,ZKSCAN3
TF	Factor: E2F-2; motif: NNNANGGCGCGCNNN	TF:M02742	FALSE	0.0022946	2.63929	3542	169	47	21908	ADAMTS17,ADIPOR2,ANKRD13A,ATP10A,CAD,CDKN1A,DGAT2,DOCK11,DPYSL5,FAM20A,FBXO10,FGFR1,FKBP5,FMNL1,FZD7,GSE1,HSPA5,ITPK1,KCNC3,KLF13,KLF9,LRRC26,LYST,MAPK4,MEGF6,NEBL,NPTX2,PAQR5,PER2,PLEKHH3,PNPLA2,PPP1R13B,PTCHD4,RECQL4,SDF2L1,SH3GL1,SIX3,SLC24A4,SLC2A1,SLC66A2,SORL1,ST3GAL4,TAOK2,TBC1D1,TBX3,TNFRSF25,ZBTB40
TF	Factor: E2F-1; motif: NKTSSCGC; match class: 1	TF:M00428_1	FALSE	0.00247458	2.6065	2938	169	41	21908	ABCC4,ADIPOR2,ARHGAP39,CACNA1H,CAPN15,CDKN1A,CLDN3,CLIC5,CREB3L2,DSP,FBXL18,FGFR1,FOXK1,FOXO3,GLS2,GSE1,HERPUD1,JDP2,KCNK1,LYST,MANF,MAP3K4,MEGF6,NCOR2,NEBL,NPTX2,PDIA4,PER2,PIM3,PLCL1,PLEKHA2,PLEKHH3,PPP1R3G,SH3RF3,SLC24A4,SLC25A42,SMIM3,SORL1,SPATA5L1,TAOK2,TBC1D1
TF	Factor: SP2; motif: GGGCGGGAC	TF:M01783	FALSE	0.00252803	2.59722	8142	169	87	21908	ADAMTS17,ALS2,AOC2,AOX1,ARHGAP39,ATP10A,ATP10D,ATP11A,BEND4,BHLHE41,CACNA1H,CAD,CAPN15,CCNJL,CDKN1A,CEBPD,CLDN3,CRELD2,DGAT2,DOCK10,DOK3,DOK7,DPYSL5,DSP,FAM20A,FAM83D,FBXO10,FGFR1,FKBP5,FOXK1,FZD7,GALNT9,GJB6,HCAR1,HPN,IL11RA1,IPPK,ITPK1,JDP2,KCNC3,KLF13,KSR1,LYST,MAML2,MAP3K4,MAP3K6,MAPK4,MEGF6,MKX,MXD4,NCOR2,NEUROD2,NPTX2,ORAI2,OSBP2,PAQR5,PDIA4,PIM3,PLCL1,PLEKHA2,PLEKHH3,PLEKHM1,PNPLA2,PPP1R13…
TF	Factor: Zfp536; motif: NCGGAKG	TF:M05541	FALSE	0.002604	2.58436	6346	169	72	21908	ACACB,ACAP2,ALS2,AOX1,ATAD2B,BEND4,BHLHE41,CAD,CAPN15,CARD6,CARMIL1,CEBPD,CILP2,CNTFR,CREB3L2,CRELD2,DGAT2,DISP3,DPYSL5,FAM20A,FAM83D,FBXO10,FGFR1,FKBP5,FMNL1,FOXO3,FZD7,HSPA5,ITPK1,KCNC3,KCNG2,KCNK1,KLF13,KLF9,LHFP,LONRF3,LRRC26,LYST,MAML2,MAP3K4,MAPK4,MAST4,MEGF6,NEUROD2,OLFML2B,PAN3,PLCL1,PLEKHA2,PPP1R3G,PTCHD4,RAB40C,RERE,RHOB,RILPL1,SCRT2,SDF2L1,SDK2,SFPQ,SGK3,SH3RF3,SIX3,SLC24A4,SLC25A42,SL…
TF	Factor: HIC1; motif: NNNGGKTGCCCSNNNNNN	TF:M01073	FALSE	0.00319454	2.49559	2874	169	40	21908	ABCC4,ACAP2,ARHGAP39,CACNA1H,CARD14,CARMIL1,CLDN3,COL6A4,CRELD2,DGAT2,DISP3,DOCK10,DOK7,FMNL1,GALNT9,GLS2,HERPUD1,IPPK,KCNC3,KCNK1,LINGO3,LONRF3,MAMLD1,MAPK4,MAST4,MEGF6,MXD4,NCOR2,NEUROD2,NPTX2,PIM3,PLEKHA2,SDF2L1,SDK2,SLC24A4,SORL1,SPATA5L1,TBC1D1,TNS2,TTYH3
TF	Factor: FXR; motif: NRGGKCANTGRCCNNNNGG	TF:M10325	FALSE	0.00364391	2.43843	2395	169	35	21908	ACACB,AOC2,AOX1,ARHGAP39,CACNA1H,CCNJL,CREB3L2,DISP3,DOK7,FAM20A,FAM83D,FBXO10,FKBP5,FOXK1,FZD7,HACD2,HERPUD1,LRRC26,MEGF6,NCOR2,NEUROD2,NOTCH4,PAQR5,PDZD2,PPP1R13B,PPP1R3G,RAB40C,RBP1,RERE,RUNDC1,SDF2L1,SLC24A4,SLC25A13,TNS2,TTYH3
TF	Factor: c-Myc:Max; motif: GCCAYGYGSN	TF:M00322	FALSE	0.00366071	2.43643	7368	169	80	21908	ABCC4,ACACB,ADAMTS17,ANXA11,ARHGAP39,ATAD2B,ATP10D,ATP11A,BCL6,BEND4,BHLHE41,CACNA1H,CAD,CARD14,CCNJL,CEBPD,CNTFR,CREB3L2,CRELD2,DIO2,DISP3,DOCK10,DOK7,FAM83D,FBXL18,FBXO10,FKBP5,FOXO3,FZD7,GALNT9,GCN1,GPR68,GSE1,HSPA5,IL11RA1,IPPK,ITPK1,JDP2,KCNG2,KLF13,KLF9,LHFP,LINGO3,LONRF3,MANF,MAP3K6,MAPK4,MEGF6,MRTFA,MXD4,NCOR2,NEBL,NEUROD2,NPTX2,ORAI2,OSBP2,PAN3,PDIA4,PIM3,PLEKHH3,PNPLA2,PPP1R13B,PRDM8,PT…
TF	Factor: GKLF; motif: NNRRGRRNGNSNNN; match class: 1	TF:M07040_1	FALSE	0.003736	2.42759	8478	169	89	21908	ADIPOR2,AOC2,ARRDC4,ATP11A,BCL6,BEND4,BHLHE41,CACNA1H,CARD14,CARMIL1,CCNJL,CDKN1A,CILP2,CLDN3,CLIC5,COL6A4,DIO2,DOCK11,DOK3,DSP,EPHA10,FAM83D,FBXO10,FGFR1,FMNL1,FOXK1,FOXO3,FZD7,GJB6,GLS2,GSE1,HCAR1,HERPUD1,HPN,INPP5J,JDP2,KCNC3,KLF9,KSR1,LHFP,LONRF3,LURAP1L,MAML2,MAMLD1,MAP3K6,MAPK4,MKX,MXD4,NCOR2,NEBL,NEUROD2,OLFML2B,ORAI2,PAQR5,PLCE1,PLEKHH3,PPP1R13B,PPP1R3G,PRDM8,PTCHD4,RAB40C,RBP1,RECQL4,RHO…
TF	Factor: AP-2alpha; motif: NGCCYSNNGSN; match class: 1	TF:M01857_1	FALSE	0.00374084	2.42703	2207	169	33	21908	ATAD2B,ATP11A,BCL6,CACNA1H,CARMIL1,CCNJL,CEBPD,DOCK11,DOK7,FAM20A,FAM83D,FMNL1,FOXK1,GSE1,HACD2,ITPK1,KCNC3,KLF13,MAPK4,MKX,MXD4,PLEKHA2,RERE,RILPL1,SCRT2,SLC24A4,SPATA5L1,SPNS2,ST3GAL4,TBX3,TMEM52,TTYH3,XBP1
TF	Factor: E2F; motif: TTTSGCGSG	TF:M00918	FALSE	0.003743	2.42678	4820	169	58	21908	ABCC4,ACAP2,ADAMTS17,AOX1,ARRDC4,BCL6,CACNA1H,CAPN15,CARD6,CARMIL1,CDKN1A,CLDN3,CLIC5,CNTFR,CREB3L2,DOCK10,FGFR1,FOXO3,GLS2,GSE1,HCAR1,ITPK1,JDP2,KCNK1,KSR1,MAMLD1,MANF,MAST4,MEGF6,MKX,NCOR2,NPTX2,PDIA4,PIM3,PLCE1,PLCL1,PLEKHA2,PLEKHH3,PPP1R3G,RILPL1,SCRT2,SDF2L1,SDK2,SFPQ,SH3GL1,SLC24A4,SLC25A42,SLC66A2,SMIM3,SNTB2,SPATA5L1,SPNS2,ST3GAL4,TAOK2,TBC1D1,ZBTB40,ZFP410,ZKSCAN3
TF	Factor: Egr-1; motif: GCGGGGGCGG; match class: 1	TF:M07354_1	FALSE	0.00387542	2.41168	2117	169	32	21908	ABCC4,ARRDC4,ATP11A,BHLHE41,CACNA1H,CLDN3,DOCK11,DOK7,DSP,FBXO10,FMNL1,FZD7,GJB6,GSE1,IL11RA1,KCNC3,KCNG2,KLF13,KLF9,MXD4,NCOR2,NEUROD2,PIM3,PLCE1,PLEKHA2,PPP1R13B,RAB40C,SH3GL1,SH3RF3,SLC24A4,TNFRSF25,TTYH3
TF	Factor: MYF6; motif: NNNRACAGNCNCNCC; match class: 1	TF:M02885_1	FALSE	0.00421662	2.37504	7043	169	77	21908	AASS,ACAP2,ADIPOR2,ANKRD13A,ANXA11,AOC2,ATP10D,ATP11A,B3GALT5,BCL6,BEND4,CACNA1H,CARD14,CDKN1A,CILP2,CLDN3,COL6A4,DOK3,DOK7,DPYSL5,FAM20A,FAM83D,FBXO10,FGFR1,GLS2,GPT2,HCAR1,HPN,HSPA5,IL11RA1,INPP5J,JDP2,KCNC3,KCNK1,KLF13,LHFP,LINGO3,LONRF3,LRRC26,LYST,MAML2,MAP3K6,MAPK4,MEGF6,MXD4,NEBL,NEUROD2,OSBP2,PDZD2,PER2,PLCE1,PLEKHH3,PPP1R13B,PPP1R3G,PRDM8,PTCHD4,RAB40C,RECQL4,RERE,RUNDC1,SCRT2,SDF2L1,SFP…
TF	Factor: SP100; motif: NNCGTCGNNTAAWNN	TF:M02913	FALSE	0.00449569	2.3472	8525	169	89	21908	AASS,ABCC4,ADAMTS17,ADIPOR2,ANKRD13A,ANXA11,ARRDC4,ATAD2B,ATP11A,BCL6,BEND4,BHLHE41,CACNA1H,CARMIL1,CCNJL,CEBPD,CLDN3,CNTFR,CRELD2,DGAT2,DOCK11,DPYSL5,DSP,FAM20A,FAM83D,FBXL18,FGFR1,FKBP5,FMNL1,FOXK1,FOXO3,FZD7,GCN1,GJB6,GPT2,HACD2,HCAR1,HERPUD1,HSPA5,IPPK,KCNC3,KCNK1,KLF13,KLF9,KSR1,LHFP,LONRF3,LURAP1L,LYST,MAMLD1,MANF,MAP3K6,MKX,MXD4,NCOR2,NEBL,NPTX2,OLFML2B,ORAI2,OSBP2,PAN3,PAQR8,PDIA4,PIM3,PL…
TF	Factor: HIF1; motif: GNNKACGTGCGGNN	TF:M00797	FALSE	0.00453721	2.34321	3136	169	42	21908	ABCC4,ADAMTS17,ARRDC4,BHLHE41,CLDN3,CNTFR,CREB3L2,DGAT2,DOK3,DPYSL5,FOXO3,FZD7,GLS2,HCAR1,HSPA5,ITPK1,KCNC3,KLF13,KLF9,MANF,MAP3K4,MAP3K6,MAST4,NCOR2,PDIA4,PLCL1,RECQL4,RHOB,RUNDC1,SCRT2,SDF2L1,SH3GL1,SIPA1L2,SLC24A4,SLC2A1,SMIM3,SPATA5L1,SPNS2,ST3GAL4,SULT1A1,TNFRSF25,TNS1
TF	Factor: Tfap2a; motif: TGCCCYNRGGGCA; match class: 1	TF:M04157_1	FALSE	0.00463804	2.33367	4752	169	57	21908	ACACB,ACAP2,ADAMTS17,ANKRD13A,ANXA11,ATAD2B,ATP10A,ATP11A,B3GALT5,BCL6,BEND4,CACNA1H,DOK7,DPYSL5,FAM83D,FBXL18,FGFR1,FKBP5,FOXK1,FOXO3,FZD7,GCN1,GPT2,HERPUD1,HPN,HSPA5,JDP2,KSR1,LONRF3,LYST,MAMLD1,MAP3K4,MAPK4,MEGF6,NPTX2,PAN3,PLEKHA2,PLEKHH3,PLEKHM1,PPP1R13B,RECQL4,RERE,SDK2,SFPQ,SGK3,SH3RF3,SIX3,SLC25A13,SLC25A42,SORL1,SPATA5L1,SPNS2,SPSB1,ST3GAL4,TNFRSF25,XBP1,ZBTB40
TF	Factor: E2F-1; motif: TTTSGCGS	TF:M00431	FALSE	0.0046578	2.33182	6006	169	68	21908	ACAP2,ANXA11,AOX1,ARHGAP39,ARRDC4,ATP10A,BCL6,BHLHE41,CACNA1H,CAPN15,CARD6,CARMIL1,CDKN1A,CEBPD,CLIC5,CNTFR,CREB3L2,DGAT2,FBXL18,FGFR1,FKBP5,FOXK1,FOXO3,GLS2,GSE1,HCAR1,IL11RA1,IPPK,ITPK1,JDP2,KLF13,KSR1,LHFP,LRRC26,LYST,MAMLD1,MANF,MEGF6,NCOR2,NPTX2,PDIA4,PDZD2,PIM3,PLCL1,PLEKHA2,PLEKHH3,PPP1R3G,RECQL4,RILPL1,RUNDC1,SCRT2,SDF2L1,SDK2,SGK3,SH3GL1,SH3RF3,SLC24A4,SLC25A13,SLC25A42,SMIM3,SNTB2,SORL1…
TF	Factor: Sp1; motif: CCCCGCCCCN	TF:M00933	FALSE	0.00471888	2.32616	8792	169	91	21908	AASS,ALS2,ANXA11,ARHGAP39,ATP10A,ATP10D,ATP11A,BCL6,BEND4,BHLHE41,CACNA1H,CAD,CARMIL1,CCNJL,CDKN1A,CEBPD,CLDN3,CLIC5,CNTFR,CRELD2,DISP3,DOK3,DOK7,DPYSL5,DSP,FAM83D,FBXO10,FGFR1,FOXK1,FOXO3,FZD7,GPR68,GSE1,HERPUD1,HPN,IL11RA1,INPP5J,ITPK1,JDP2,KCNC3,KLF13,KLF9,LHFP,LONRF3,LYST,MAML2,MAMLD1,MAP3K6,MAPK4,MEGF6,MKX,NCOR2,NEBL,NEUROD2,NPTX2,OSBP2,PAQR5,PAQR8,PDIA4,PER2,PLCL1,PLEKHA2,PLEKHH3,PLEKHM1,PN…
TF	Factor: Egr; motif: GTGGGSGCRRS; match class: 1	TF:M00807_1	FALSE	0.00486383	2.31302	386	169	11	21908	ANKRD13A,ARRDC4,CACNA1H,CLDN3,DOCK11,DOK7,DSP,LHFP,MANF,PLCE1,RAB40C
TF	Factor: PUR1; motif: GGGNCAGNN	TF:M01721	FALSE	0.00505903	2.29593	7331	169	79	21908	AASS,ACACB,ADAMTS17,ADIPOR2,ANKRD13A,ANXA11,AOC2,AOX1,ARHGAP39,ARRDC4,ATAD2B,ATP10A,ATP11A,BCL6,BHLHE41,CACNA1H,CAD,CARMIL1,CCNJL,CDKN1A,CEBPD,CLDN3,CNTFR,CREB3L2,CRELD2,DGAT2,DIO2,DOK3,FAM20A,FAM83D,FMNL1,FOXO3,GALNT9,GJB6,GLS2,GPT2,HPN,HSPA5,IL11RA1,INPP5J,IPPK,ITPK1,KCNC3,KLF13,MANF,MAP3K6,MAPK4,MRTFA,NEBL,NEUROD2,NOTCH4,ORAI2,PAQR5,PDZD2,PER2,PLCE1,PLEKHH3,PLEKHM1,PNPLA2,PPP1R13B,RAB40C,RIN2,…
TF	Factor: PDEF; motif: NCCGGATRYN	TF:M02040	FALSE	0.00512556	2.29026	2650	169	37	21908	ACACB,ARHGAP39,BHLHE41,CAPN15,CARD6,CRELD2,DISP3,DOCK11,DOK3,DPYSL5,FOXO3,GALNT9,HPN,IPPK,KCNG2,KLF9,LRRC26,MAML2,MAP3K4,NOTCH4,PLCE1,PLEKHA2,PLEKHH3,PPP1R16B,RAB40C,RUNDC1,SH3RF3,SLC2A1,SLC66A2,SNTB2,SPATA5L1,TAOK2,TCTN2,TNS2,TTYH3,XBP1,ZBTB40
TF	Factor: MTF-1; motif: TGCGCAC	TF:M01243	FALSE	0.0055739	2.25384	2763	169	38	21908	ACACB,ADIPOR2,ANXA11,ATP11A,CAD,CARMIL1,CEBPD,CREB3L2,CRELD2,DOCK11,FMNL1,GALNT9,GJB6,GLS2,KCNC3,KSR1,LINGO3,LYST,MAP3K4,MKX,MRTFA,MXD4,NEUROD2,NOTCH4,PDZD2,PIM3,PLCL1,PLEKHA2,RHOB,RILPL1,SDF2L1,SIX3,SLC25A13,SLC2A1,SNTB2,ST3GAL4,ZBTB40,ZFP410
TF	Factor: HIC1; motif: NSNNNNTGCCCSSNN	TF:M01072	FALSE	0.00583893	2.23367	2872	169	39	21908	ATAD2B,ATP10A,BCL6,CACNA1H,CARMIL1,CEBPD,CNTFR,DISP3,DOK7,FOXK1,GALNT9,GSE1,IPPK,JDP2,KCNC3,KCNK1,LHFP,LINGO3,LONRF3,MAMLD1,MAP3K4,MAPK4,MAST4,MXD4,NPTX2,PIM3,PLCE1,PLCL1,PLEKHA2,PPP1R13B,RHOB,RILPL1,RUNDC1,SDK2,SLC24A4,SMIM3,TBC1D1,TMEM52,XBP1
TF	Factor: Egr-1; motif: GCGGGGGCGG; match class: 1	TF:M01873_1	FALSE	0.00589896	2.22922	1521	169	25	21908	ABCC4,ARRDC4,ATP11A,BHLHE41,CACNA1H,DOK7,DSP,FMNL1,FZD7,GJB6,GSE1,IL11RA1,KCNC3,KLF13,KLF9,MXD4,NCOR2,PIM3,PLCE1,PPP1R13B,RAB40C,SH3RF3,SLC24A4,TNFRSF25,TTYH3
TF	Factor: HIF-1alpha; motif: NNACGTGNN	TF:M07043	FALSE	0.00589896	2.22922	1084	169	20	21908	ABCC4,ADAMTS17,ARHGAP39,DGAT2,FZD7,GLS2,ITPK1,JDP2,KLF9,PIM3,PLCL1,RECQL4,RHOB,SDF2L1,SH3GL1,SLC2A1,SPATA5L1,SPNS2,ST3GAL4,TNS1
TF	Factor: SP1; motif: GGGGYGGGGNS; match class: 1	TF:M01303_1	FALSE	0.00589896	2.22922	2773	169	38	21908	AASS,ADIPOR2,ALS2,ANXA11,ATP11A,BEND4,BHLHE41,CACNA1H,CARMIL1,CLDN3,DOK7,DPYSL5,DSP,FGFR1,FOXK1,FOXO3,GJB6,GLS2,GPT2,GSE1,ITPK1,KLF13,NCOR2,NEUROD2,NOTCH4,OSBP2,PAN3,PLCL1,PLEKHA2,PLEKHM1,PPP1R13B,PPP1R3G,RBP1,SCRT2,SGK3,SLC2A1,SNTB2,ST3GAL4
TF	Factor: Osx; motif: CCNCCCCCNNN	TF:M07329	FALSE	0.00589896	2.22922	6182	169	69	21908	ABCC4,ADIPOR2,ARHGAP39,ARRDC4,ATP10D,ATP11A,BCL6,BHLHE41,CACNA1H,CARMIL1,CDKN1A,CILP2,CRELD2,DOCK10,DOCK11,DOK3,DSP,EPHA10,FGFR1,FKBP5,FMNL1,FOXK1,FOXO3,FZD7,GJB6,GLS2,GPT2,GSE1,HACD2,IPPK,ITPK1,JDP2,KCNC3,KCNG2,KLF13,KLF9,LONRF3,MXD4,NEBL,ORAI2,PAN3,PIM3,PLCE1,PLCL1,PLEKHA2,PLEKHH3,PPP1R16B,PTCHD4,RAB40C,RECQL4,RERE,RILPL1,RUNDC1,SCRT2,SDF2L1,SDK2,SIX3,SLC25A42,SLC2A1,SNTB2,SORL1,ST3GAL4,TBC1D1,…
TF	Factor: ZBP89; motif: CCCCKCCCCCNN	TF:M07397	FALSE	0.0061506	2.21108	8117	169	85	21908	AASS,ACAP2,ADIPOR2,ALS2,ARHGAP39,ATP11A,BCL6,BEND4,BHLHE41,CACNA1H,CARMIL1,CDKN1A,CLDN3,CLIC5,DISP3,DOCK11,DOK3,DOK7,DPYSL5,EPHA10,FAM83D,FBXO10,FOXK1,FOXO3,FZD7,GJB6,GLS2,GPR68,GPT2,GSE1,HERPUD1,HPN,HSPA5,IL11RA1,INPP5J,ITPK1,KCNC3,KCNG2,KLF13,KLF9,LONRF3,LYST,MAML2,MAMLD1,MAPK4,MKX,MRTFA,NEBL,NEUROD2,NOTCH4,ORAI2,OSBP2,PAQR8,PLCL1,PLEKHA2,PLEKHH3,PLEKHM1,PPP1R13B,PPP1R3G,PTCHD4,RAB40C,RBP1,RHOB…
TF	Factor: ER-beta; motif: RGGTCASCNTGMCCY	TF:M10227	FALSE	0.00617677	2.20924	2582	169	36	21908	ACACB,CACNA1H,CDKN1A,CRELD2,FAM20A,FKBP5,FOXO3,GALNT9,GLS2,HACD2,HPN,KCNG2,KLF9,LHFP,LONRF3,MEGF6,NOTCH4,ORAI2,PAQR5,PIM3,PLEKHH3,PNPLA2,PPP1R13B,RAB40C,RILPL1,SDK2,SLC24A4,SLC25A42,ST3GAL4,SULT1A1,TAOK2,TBC1D1,TCTN2,TMEM52,TNFRSF25,XBP1
TF	Factor: Irf-4; motif: NNNANCGAAACYNNA	TF:M02768	FALSE	0.00639947	2.19386	5051	169	59	21908	AASS,ABCC4,ACAP2,ADAMTS17,AOC2,ARRDC4,ATP10D,BCL6,BEND4,BHLHE41,CAPN15,CARD6,CDKN1A,CILP2,CLDN3,CLIC5,COL6A4,CREB3L2,DISP3,DOK7,DPYSL5,EPHA10,FKBP5,GALNT9,GCN1,GPR68,GPT2,HACD2,HPN,HSPA5,IPPK,KCNK1,KLF9,KSR1,MAMLD1,MAP3K6,MRTFA,NEBL,NOTCH4,OSBP2,PAQR5,PLEKHA2,PNPLA2,PPP1R3G,RERE,RHOB,SDF2L1,SDK2,SFPQ,SIPA1L2,SIX3,SLC25A42,SMIM3,SPNS2,SPSB1,TBC1D1,TMEM52,XBP1,ZFP410
TF	Factor: CP2/LBP-1c/LSF; motif: GCTGGNTNGNNCYNG; match class: 1	TF:M00947_1	FALSE	0.00652677	2.1853	2392	169	34	21908	ACAP2,AOC2,AOX1,ATP10A,BHLHE41,CILP2,DGAT2,DISP3,DOK7,DSP,FMNL1,GLS2,GPR68,GSE1,HACD2,HERPUD1,HPN,ITPK1,KLF13,KSR1,MAMLD1,NOTCH4,NPTX2,ORAI2,PAQR5,PIM3,PLCL1,PNPLA2,PTCHD4,RECQL4,RIN2,SLC25A13,TNFRSF25,TNS2
TF	Factor: E2F; motif: NNTTTCGCGCN	TF:M08875	FALSE	0.00709617	2.14898	5187	169	60	21908	ABCC4,ACAP2,ANXA11,ATP10A,BCL6,BHLHE41,CACNA1H,CAPN15,CARMIL1,CCNJL,CDKN1A,CEBPD,CLDN3,CREB3L2,DGAT2,DOCK10,DPYSL5,DSP,FBXL18,FGFR1,FKBP5,FMNL1,FOXK1,FOXO3,HACD2,HCAR1,HERPUD1,JDP2,KLF13,KSR1,LHFP,LINGO3,LRRC26,LYST,MANF,MAP3K4,MEGF6,MKX,NPTX2,PDZD2,PIM3,PLCL1,PLEKHH3,PNPLA2,PPP1R13B,PPP1R3G,RECQL4,RUNDC1,SLC24A4,SLC25A13,SLC25A42,SLC2A1,SMIM3,SORL1,SPATA5L1,ST3GAL4,TAOK2,TBC1D1,TBX3,ZFP410
TF	Factor: Sp1; motif: GGGGCGGGGC; match class: 1	TF:M00931_1	FALSE	0.00791032	2.10181	4204	169	51	21908	ABCC4,ALS2,ATP10A,ATP10D,ATP11A,BCL6,BEND4,BHLHE41,CACNA1H,CCNJL,CLDN3,CLIC5,CRELD2,DOK7,DPYSL5,DSP,FAM83D,FBXO10,FOXK1,FOXO3,FZD7,GPT2,GSE1,HPN,ITPK1,JDP2,KCNC3,KLF13,LONRF3,LYST,MAP3K6,MAPK4,MEGF6,NCOR2,OSBP2,PAN3,PAQR5,PIM3,PLEKHH3,PLEKHM1,PNPLA2,PPP1R13B,PRDM8,RAB40C,SCRT2,SLC2A1,SLC66A2,SPNS2,ST3GAL4,TBX3,TTYH3
TF	Factor: Egr1; motif: NCCGCCCCCGCANN	TF:M02744	FALSE	0.00868628	2.06117	3466	169	44	21908	ABCC4,ARHGAP39,ARRDC4,ATP10D,ATP11A,BCL6,BHLHE41,CACNA1H,CARMIL1,CDKN1A,CILP2,DOCK11,DPYSL5,DSP,FKBP5,FMNL1,FZD7,GJB6,GSE1,HACD2,IL11RA1,ITPK1,KLF13,KLF9,LHFP,LONRF3,LYST,MAML2,MAP3K6,NCOR2,ORAI2,OSBP2,PLCE1,PLCL1,PLEKHA2,PTCHD4,RAB40C,RECQL4,RUNDC1,SDK2,SLC25A42,SPNS2,TNFRSF25,TTYH3
TF	Factor: Clock; motif: CNGNCACGTGNNNM	TF:M10197	FALSE	0.00873494	2.05874	1663	169	26	21908	ABCC4,ARHGAP39,ARRDC4,ATP10D,CARD14,DENN2B,DGAT2,FBXO10,FKBP5,FOXK1,GLS2,JDP2,KLF9,LONRF3,ORAI2,PIM3,RUNDC1,SDF2L1,SFPQ,SH3RF3,SLC24A4,SLC66A2,SPATA5L1,SULT1A1,TBX3,ZBTB40
TF	Factor: c-Myc:Max; motif: NNNNNNNCACGTGNNNNNNN	TF:M00615	FALSE	0.00892392	2.04944	7238	169	77	21908	ABCC4,ACAP2,ADAMTS17,ADIPOR2,ARHGAP39,ARRDC4,ATP10A,ATP10D,ATP11A,BCL6,BHLHE41,CAD,CARD14,CARMIL1,CILP2,CNTFR,CREB3L2,DGAT2,DIO2,DISP3,DOCK10,FAM20A,FBXL18,FBXO10,FKBP5,FOXK1,FZD7,GALNT9,GJB6,GLS2,GPR68,GSE1,HPN,ITPK1,JDP2,KLF13,KLF9,LINGO3,LONRF3,MANF,MAPK4,MEGF6,MXD4,NCOR2,ORAI2,OSBP2,PAQR5,PDIA4,PIM3,PLEKHM1,PTCHD4,RERE,RILPL1,RIN2,RUNDC1,SCRT2,SDF2L1,SDK2,SFPQ,SGK3,SH3RF3,SLC24A4,SLC25A13,SLC…
TF	Factor: c-Myc:Max; motif: NNNNNNNCACGTGNNNNNNN; match class: 1	TF:M00615_1	FALSE	0.00892392	2.04944	7238	169	77	21908	ABCC4,ACAP2,ADAMTS17,ADIPOR2,ARHGAP39,ARRDC4,ATP10A,ATP10D,ATP11A,BCL6,BHLHE41,CAD,CARD14,CARMIL1,CILP2,CNTFR,CREB3L2,DGAT2,DIO2,DISP3,DOCK10,FAM20A,FBXL18,FBXO10,FKBP5,FOXK1,FZD7,GALNT9,GJB6,GLS2,GPR68,GSE1,HPN,ITPK1,JDP2,KLF13,KLF9,LINGO3,LONRF3,MANF,MAPK4,MEGF6,MXD4,NCOR2,ORAI2,OSBP2,PAQR5,PDIA4,PIM3,PLEKHM1,PTCHD4,RERE,RILPL1,RIN2,RUNDC1,SCRT2,SDF2L1,SDK2,SFPQ,SGK3,SH3RF3,SLC24A4,SLC25A13,SLC…
TF	Factor: AhR:Arnt; motif: GRGKATYGCGTGMCWNSCC; match class: 1	TF:M00237_1	FALSE	0.00892392	2.04944	1303	169	22	21908	ABCC4,ANXA11,ARHGAP39,ATAD2B,BHLHE41,CACNA1H,CREB3L2,DISP3,GCN1,HERPUD1,JDP2,KLF9,LHFP,MEGF6,NEUROD2,NPTX2,PIM3,PPP1R13B,SLC25A42,SLC2A1,SLC66A2,SPNS2
TF	Factor: SREBP-2; motif: NNGYCACNNSMN; match class: 1	TF:M01177_1	FALSE	0.00922655	2.03496	2150	169	31	21908	ABCC4,ACAP2,CCNJL,CLIC5,DISP3,DOK7,DPYSL5,FOXK1,GLS2,GSE1,HCAR1,JDP2,KCNG2,LINGO3,LURAP1L,MAP3K4,MKX,PAN3,PER2,PIM3,PLCL1,PLEKHA2,PLEKHM1,RAB40C,SCRT2,SFPQ,SH3RF3,SNTB2,SORL1,TBC1D1,ZFP410
TF	Factor: E2F-4; motif: NGGGGGCGGGRMNN	TF:M10211	FALSE	0.00936726	2.02839	7010	169	75	21908	AASS,ADIPOR2,ALS2,ARHGAP39,ARRDC4,ATP10A,ATP11A,BEND4,BHLHE41,CACNA1H,CAD,CARMIL1,CDKN1A,CLDN3,CRELD2,DISP3,DOCK10,DOK7,DPYSL5,FBXO10,FGFR1,FKBP5,FOXK1,FZD7,GCN1,GLS2,GPR68,GSE1,HACD2,HPN,IL11RA1,IPPK,ITPK1,JDP2,KCNC3,KCNG2,KCNK1,KLF13,KLF9,LONRF3,LYST,MANF,MAP3K4,MAPK4,MEGF6,MKX,OSBP2,PAN3,PAQR5,PAQR8,PDIA4,PIM3,PLCE1,PLCL1,PLEKHA2,PLEKHH3,PLEKHM1,PPP1R13B,PTCHD4,RAB40C,RECQL4,RERE,RILPL1,SDK2,S…
TF	Factor: EGR; motif: CGCCCCCGCNN; match class: 1	TF:M08878_1	FALSE	0.00939628	2.02704	1864	169	28	21908	ABCC4,ARRDC4,ATP11A,BHLHE41,CACNA1H,CILP2,CLDN3,DOCK11,DOK7,DSP,FMNL1,FZD7,GJB6,GSE1,IL11RA1,KLF13,KLF9,NCOR2,NEUROD2,PLCE1,PLEKHA2,PPP1R13B,RAB40C,SH3GL1,SH3RF3,SLC24A4,TNFRSF25,TTYH3
TF	Factor: BEN; motif: CWGCGAYA; match class: 1	TF:M01241_1	FALSE	0.00969537	2.01344	1587	169	25	21908	ANXA11,CACNA1H,CDKN1A,CEBPD,CLDN3,DGAT2,FZD7,GPT2,GSE1,KCNC3,KLF13,KLF9,MAPK4,MKX,NEBL,NPTX2,PPP1R3G,RAB40C,SH3GL1,SIX3,SLC25A42,SNTB2,TBX3,ZBTB40,ZKSCAN3
TF	Factor: WT1; motif: GNGGGGGCGGGG; match class: 1	TF:M03893_1	FALSE	0.0101666	1.99282	2565	169	35	21908	ABCC4,ALS2,ARHGAP39,ARRDC4,BCL6,BEND4,BHLHE41,CACNA1H,CDKN1A,CLDN3,DOK7,DSP,FAM20A,FBXO10,FMNL1,FZD7,GJB6,GSE1,IL11RA1,KCNC3,KLF13,KLF9,LHFP,MAPK4,NCOR2,PLCE1,PLEKHA2,PPP1R13B,RAB40C,SDK2,SLC2A1,ST3GAL4,TBC1D1,TBX3,TNFRSF25
TF	Factor: AP-2gamma; motif: GCCYNNGGS	TF:M00470	FALSE	0.010593	1.97498	7043	169	75	21908	ACACB,ACAP2,ANXA11,AOX1,ARHGAP39,ATAD2B,ATP10A,BCL6,BEND4,CACNA1H,CAPN15,CARMIL1,CEBPD,CLDN3,CNTFR,CRELD2,DOCK11,FAM20A,FBXO10,FMNL1,FOXK1,FZD7,GALNT9,GCN1,GPT2,HACD2,HPN,HSPA5,INPP5J,JDP2,KCNC3,KCNG2,KCNK1,KLF13,KLF9,LHFP,LURAP1L,MAP3K4,MAP3K6,MAPK4,MEGF6,MKX,MXD4,NCOR2,NEBL,NPTX2,OSBP2,PAN3,PER2,PIM3,PLCE1,PLCL1,PLEKHA2,PPP1R16B,RERE,SCRT2,SDK2,SH3RF3,SIX3,SLC24A4,SLC2A1,SLC66A2,SMIM3,SNTB2,SOR…
TF	Factor: KLF; motif: GGGNGGGG	TF:M07461	FALSE	0.0109659	1.95995	8524	169	87	21908	AASS,ACACB,ACAP2,ADIPOR2,ANKRD13A,ANXA11,AOX1,ARHGAP39,ARRDC4,CACNA1H,CARD14,CARMIL1,CILP2,CLDN3,DOCK10,DOCK11,DOK3,DOK7,DPYSL5,DSP,EPHA10,FAM20A,FBXO10,FGFR1,FMNL1,FOXO3,GJB6,GLS2,GPR68,GPT2,GSE1,HCAR1,HERPUD1,HSPA5,INPP5J,KCNC3,KCNK1,KLF13,KSR1,LHFP,LINGO3,LYST,MAML2,MAMLD1,MAPK4,MAST4,MEGF6,MKX,MRTFA,MXD4,NCOR2,NEUROD2,NOTCH4,NPTX2,OLFML2B,OSBP2,PAN3,PDZD2,PLCL1,PLEKHA2,PNPLA2,PPP1R13B,PPP1R3G…
TF	Factor: AP2; motif: GCCYGSGGSN	TF:M08867	FALSE	0.0109659	1.95995	7296	169	77	21908	ACAP2,ADAMTS17,ANKRD13A,ARRDC4,ATAD2B,ATP10D,ATP11A,BCL6,BEND4,CACNA1H,CAPN15,CCNJL,CEBPD,CILP2,CLIC5,CREB3L2,CRELD2,DISP3,DOCK11,DOK7,DSP,EPHA10,FAM20A,FBXO10,FMNL1,FOXK1,FZD7,GCN1,GLS2,GSE1,HACD2,HPN,HSPA5,IL11RA1,INPP5J,IPPK,ITPK1,JDP2,KCNC3,KCNG2,KCNK1,KLF13,LINGO3,LURAP1L,MAMLD1,MAP3K6,MEGF6,MKX,NCOR2,NEBL,NEUROD2,NOTCH4,PAN3,PAQR5,PER2,PIM3,PLCE1,PLCL1,PLEKHA2,PPP1R3G,RECQL4,RERE,RILPL1,SFP…
TF	Factor: AP-4; motif: NCAGCTGYNGNCN; match class: 1	TF:M01860_1	FALSE	0.011629	1.93446	1427	169	23	21908	ACACB,AOC2,CACNA1H,CARD6,CREB3L2,DOCK11,FAM20A,FAM83D,KCNG2,LHFP,MAP3K4,MAP3K6,MAPK4,PNPLA2,RIN2,RUNDC1,SDK2,SPNS2,SULT1A1,TBC1D1,TBX3,TMEM52,TTYH3
TF	Factor: myogenin; motif: NNNCAGCTGYYNN	TF:M10302	FALSE	0.0118994	1.92447	989	169	18	21908	ADAMTS17,ATP10D,CAPN15,CARD6,CCNJL,DOK3,HPN,MAPK4,NEUROD2,PDZD2,PER2,PLEKHA2,PNPLA2,PRDM8,SH3RF3,SIX3,SPNS2,XBP1
TF	Factor: Plagl1; motif: NNNGGGGSSCCCCNNN; match class: 1	TF:M02786_1	FALSE	0.0119732	1.92179	1805	169	27	21908	ABCC4,ADIPOR2,ALS2,AOC2,B3GALT5,CCNJL,CLDN3,CRELD2,DOCK11,DOK7,FGFR1,GSE1,HERPUD1,KLF13,LINGO3,NEUROD2,NPTX2,PPP1R13B,PRDM8,RERE,RIN2,SFPQ,SGK3,SH3RF3,SIX3,ST3GAL4,ZBTB40
TF	Factor: Tfap2a; motif: NGCCYSAGGCN; match class: 1	TF:M04156_1	FALSE	0.012062	1.91858	5662	169	63	21908	ADAMTS17,ALS2,AOX1,ARRDC4,CACNA1H,CAPN15,CEBPD,CILP2,CLDN3,CRELD2,DOK3,DPYSL5,DSP,FAM20A,FAM83D,FBXO10,FZD7,GPT2,HACD2,HPN,IL11RA1,IPPK,ITPK1,KCNC3,KLF13,LINGO3,LONRF3,LURAP1L,MAMLD1,MAPK4,MKX,MXD4,OSBP2,PAQR8,PIM3,PLCL1,PLEKHH3,PPP1R16B,PPP1R3G,PTCHD4,RBP1,RERE,RUNDC1,SH3GL1,SH3RF3,SIPA1L2,SIX3,SLC24A4,SLC25A13,SLC2A1,SNTB2,SPATA5L1,SPSB1,ST3GAL4,TBC1D1,TBX3,TMEM52,TNFRSF25,TNS2,XBP1,ZBTB40,ZFP4…
TF	Factor: Egr-1; motif: NNGCGKGGGCGGGG	TF:M10213	FALSE	0.0121889	1.91403	4415	169	52	21908	ABCC4,ALS2,ARHGAP39,ATP10D,ATP11A,BCL6,BHLHE41,CACNA1H,CARMIL1,CCNJL,CDKN1A,CLDN3,DOCK10,DOCK11,DOK7,DPYSL5,DSP,FKBP5,FMNL1,FZD7,GJB6,GLS2,GSE1,HACD2,IL11RA1,ITPK1,JDP2,KLF13,KLF9,LONRF3,LYST,MAPK4,MXD4,NEUROD2,OSBP2,PLCE1,PLCL1,PLEKHA2,PLEKHH3,PPP1R13B,PTCHD4,RAB40C,RECQL4,SDK2,SH3RF3,SLC25A42,SLC2A1,TBC1D1,TCTN2,TNFRSF25,TNS1,XBP1
TF	Factor: P50:P50; motif: NRGGGAMTNCCCN	TF:M01223	FALSE	0.0122236	1.9128	1079	169	19	21908	ANKRD13A,ASB11,CILP2,COL6A4,DOCK10,DOCK11,ITPK1,LONRF3,MAMLD1,MAPK4,MAST4,NEUROD2,ORAI2,PNPLA2,RIN2,SORL1,SULT1A1,TNS1,ZBTB40
TF	Factor: XBP-1; motif: WNNGMCACGTC; match class: 1	TF:M01770_1	FALSE	0.0124203	1.90587	3870	169	47	21908	ADAMTS17,ALS2,AOC2,ASB11,ATP11A,BHLHE41,CAD,CAPN15,CDKN1A,CLDN3,DOCK10,DPYSL5,FBXL18,FGFR1,FKBP5,FZD7,GALNT9,GLS2,HERPUD1,HPN,IPPK,ITPK1,KCNC3,KLF9,KSR1,LRRC26,MAST4,NEUROD2,NPTX2,OSBP2,PAN3,PDZD2,PER2,PLCL1,PLEKHA2,PPP1R3G,PRDM8,RAB40C,RHOB,RILPL1,SCRT2,SGK3,SH3RF3,SIX3,SLC25A13,TCTN2,XBP1
TF	Factor: TWIST; motif: CACCTGG	TF:M03582	FALSE	0.0131025	1.88265	7713	169	80	21908	ADAMTS17,ADIPOR2,ANKRD13A,ANXA11,AOC2,ARHGAP39,ARRDC4,ATP10A,BCL6,BHLHE41,CARMIL1,CDKN1A,CEBPD,CLDN3,CLIC5,CNTFR,CREB3L2,CRELD2,DGAT2,DOCK11,DOK3,DSP,EPHA10,FBXL18,FBXO10,FKBP5,FMNL1,FOXK1,FOXO3,GALNT9,GJB6,GPT2,GSE1,HPN,JDP2,KCNC3,KCNG2,KCNK1,KLF9,LHFP,LINGO3,LRRC26,MAMLD1,MAP3K4,MAPK4,MEGF6,MKX,NEBL,NOTCH4,NPTX2,ORAI2,PAN3,PAQR5,PAQR8,PDZD2,PER2,PIM3,PLEKHA2,PPP1R13B,PPP1R16B,RERE,RHOB,RIN2,RUN…
TF	Factor: HDAC1; motif: KGCARGGTC; match class: 1	TF:M07041_1	FALSE	0.0135644	1.8676	5002	169	57	21908	ACACB,ADAMTS17,ANKRD13A,ANXA11,AOC2,ARHGAP39,ARRDC4,ATAD2B,BCL6,BEND4,CAD,CAPN15,CARMIL1,CCNJL,CILP2,CLDN3,CRELD2,DISP3,DOK3,DSP,FAM20A,FOXK1,FOXO3,FZD7,GALNT9,GLS2,GPT2,IPPK,LINGO3,LONRF3,LRRC26,MAMLD1,MAPK4,MAST4,MEGF6,NCOR2,NOTCH4,NPTX2,OLFML2B,ORAI2,PAQR5,PAQR8,PRDM8,PTCHD4,RHOB,RILPL1,SIPA1L2,SLC24A4,SLC25A42,SNTB2,SORL1,ST3GAL4,SULT1A1,TBX3,TNFRSF25,TNS1,ZBTB40
TF	Factor: Tcfap2a; motif: WNNSCCYSRGGSRAN	TF:M02819	FALSE	0.0139007	1.85696	2622	169	35	21908	ACACB,AOX1,BHLHE41,CACNA1H,CARMIL1,CDKN1A,CILP2,CLDN3,DOCK10,DOK3,DPYSL5,GCN1,HSPA5,JDP2,KCNK1,MAMLD1,MAPK4,MEGF6,NCOR2,OSBP2,PER2,PIM3,PLCL1,PLEKHA2,PPP1R16B,RAB40C,RERE,SCRT2,SH3GL1,SIPA1L2,SLC2A1,SORL1,TBC1D1,TNFRSF25,ZKSCAN3
TF	Factor: TCFAP2B; motif: NTWGCCKSMGGCRNN; match class: 1	TF:M02924_1	FALSE	0.0142534	1.84608	3041	169	39	21908	ADAMTS17,ANKRD13A,AOX1,ATAD2B,CACNA1H,CAPN15,CEBPD,CILP2,CLDN3,CRELD2,DOK3,FAM20A,FBXO10,FMNL1,GLS2,IL11RA1,JDP2,KCNC3,LINGO3,LONRF3,LURAP1L,MAMLD1,MEGF6,MKX,MRTFA,MXD4,NCOR2,OSBP2,PLCL1,PPP1R16B,PPP1R3G,RBP1,RECQL4,SH3GL1,SH3RF3,SIPA1L2,SLC24A4,SPSB1,TBC1D1
TF	Factor: E2F; motif: TTTSGCGSG	TF:M00939	FALSE	0.0146162	1.83517	5481	169	61	21908	ACAP2,ANXA11,AOX1,ARRDC4,BCL6,CACNA1H,CAPN15,CARD6,CARMIL1,CDKN1A,CLDN3,CLIC5,CNTFR,CREB3L2,DGAT2,FGFR1,FOXO3,GLS2,GSE1,HCAR1,IL11RA1,IPPK,ITPK1,JDP2,KCNK1,KSR1,LHFP,LRRC26,LYST,MAMLD1,MANF,MEGF6,MKX,NCOR2,NPTX2,PDIA4,PIM3,PLCE1,PLCL1,PLEKHA2,PLEKHH3,PPP1R3G,RECQL4,RILPL1,SCRT2,SDF2L1,SDK2,SFPQ,SH3GL1,SH3RF3,SLC24A4,SLC25A13,SLC25A42,SLC66A2,SMIM3,SNTB2,SPATA5L1,ST3GAL4,TAOK2,TBC1D1,ZFP410
TF	Factor: REST; motif: KTCAGCACCAYGGACAGCKCCN; match class: 1	TF:M10354_1	FALSE	0.0146162	1.83517	1933	169	28	21908	ADAMTS17,ANXA11,ASB11,ATP11A,BCL6,BEND4,CARD14,CCNJL,CLDN3,CLIC5,CRELD2,GJB6,GLS2,GPR68,HPN,IPPK,MAMLD1,MAP3K6,MAST4,MKX,NEUROD2,NPTX2,OSBP2,PAN3,RHOB,TNS2,ZBTB40,ZFP410
TF	Factor: ctcf; motif: YGGCCASCAGRGGGCGCYNN; match class: 1	TF:M10203_1	FALSE	0.0146162	1.83517	1645	169	25	21908	ACAP2,ADAMTS17,ARHGAP39,CACNA1H,CEBPD,CLIC5,DISP3,FAM20A,FAM83D,FMNL1,GALNT9,GSE1,HCAR1,KCNC3,LINGO3,NCOR2,NEUROD2,PLCL1,PLEKHA2,PLEKHH3,PRDM8,PTCHD4,SDK2,SFPQ,SLC2A1
TF	Factor: TGIF; motif: NANWWTGACAGCTNNNN	TF:M01346	FALSE	0.0149453	1.82549	930	169	17	21908	AOX1,CDKN1A,DPYSL5,EPHA10,ITPK1,LRRC26,MAML2,MKX,PLEKHM1,PNPLA2,SFPQ,SGK3,SH3RF3,TNS1,TNS2,XBP1,ZBTB40
TF	Factor: GLI; motif: NSTGGGTGGTCY	TF:M10254	FALSE	0.0149927	1.82412	9892	169	97	21908	ABCC4,ACACB,ACAP2,ADAMTS17,ALS2,ANKRD13A,ARHGAP39,ARRDC4,ATP10A,ATP11A,BHLHE41,CACNA1H,CAPN15,CARD14,CARD6,CCNJL,CILP2,CLDN3,CRELD2,DENN2B,DGAT2,DISP3,DOCK10,DOCK11,DOK3,DOK7,DSP,FAM20A,FBXO10,FKBP5,FMNL1,FOXK1,FOXO3,GLS2,GPT2,GSE1,HERPUD1,HPN,IL11RA1,INPP5J,ITPK1,JDP2,KCNC3,KCNG2,KCNK1,LONRF3,MAMLD1,MANF,MAP3K4,MAP3K6,MAPK4,MEGF6,MXD4,NCOR2,NEBL,NPTX2,ORAI2,PAN3,PAQR5,PAQR8,PDIA4,PER2,PIM3,PLCE1…
TF	Factor: ZBED6; motif: NRRGCTCGCCNN; match class: 1	TF:M01598_1	FALSE	0.0150309	1.82301	1372	169	22	21908	ANKRD13A,ARHGAP39,BHLHE41,CACNA1H,CAD,FGFR1,FKBP5,FOXO3,GJB6,GSE1,KCNC3,KLF13,MKX,NPTX2,PLEKHH3,RECQL4,RERE,RHOB,SDK2,SH3RF3,SNTB2,TBX3
TF	Factor: Pax-3; motif: NNNNNNCGTCACGSTYNNNNN; match class: 1	TF:M00327_1	FALSE	0.0155655	1.80784	6202	169	67	21908	ADIPOR2,ALS2,ARRDC4,ASB11,ATP10D,ATP11A,B3GALT5,BCL6,BEND4,BHLHE41,CAPN15,CDKN1A,CRELD2,DGAT2,DISP3,DOCK10,DOCK11,DOK7,DSP,EPHA10,FBXO10,FKBP5,FOXK1,FOXO3,FZD7,GALNT9,GCN1,GSE1,HPN,HSPA5,KCNC3,KCNK1,KLF9,LONRF3,LURAP1L,LYST,MAP3K6,MAPK4,MAST4,MKX,NPTX2,OLFML2B,ORAI2,OSBP2,PAN3,PER2,PIM3,PLCE1,PLEKHA2,PLEKHH3,PLEKHM1,PNPLA2,PPP1R13B,PPP1R3G,RAB40C,RECQL4,SLC25A13,SLC2A1,SLC66A2,SNTB2,SPATA5L1,SPNS…
TF	Factor: SMAD4; motif: GKSRKKCAGMCANCY	TF:M00733	FALSE	0.0155655	1.80784	9779	169	96	21908	ABCC4,ACACB,ANXA11,AOC2,AOX1,ARRDC4,ATP10D,ATP11A,BEND4,BHLHE41,CAD,CAPN15,CARD6,CCNJL,CDKN1A,CEBPD,CILP2,CLDN3,CLIC5,CNTFR,DENN2B,DGAT2,DISP3,DOCK10,DOK3,DOK7,DPYSL5,FBXO10,FGFR1,FKBP5,FMNL1,FZD7,GALNT9,GJB6,GLS2,GPR68,GSE1,HACD2,HCAR1,HERPUD1,HPN,HSPA5,ITPK1,JDP2,KCNG2,KCNK1,KSR1,LHFP,LONRF3,LRRC26,LYST,MAML2,MAMLD1,MANF,MAPK4,MAST4,MEGF6,MKX,MXD4,NEUROD2,NOTCH4,ORAI2,OSBP2,PAQR5,PDZD2,PLCE1,PL…
TF	Factor: GKLF; motif: WGGGYGKGGCCN	TF:M09692	FALSE	0.0155655	1.80784	9012	169	90	21908	ADIPOR2,ALS2,ANXA11,AOX1,ARHGAP39,ARRDC4,ATP10A,ATP10D,BEND4,BHLHE41,CACNA1H,CAD,CARD14,CDKN1A,CEBPD,CILP2,CLDN3,CRELD2,DGAT2,DOCK11,DOK7,EPHA10,FAM20A,FAM83D,FBXL18,FBXO10,FMNL1,FOXK1,FZD7,GALNT9,GPR68,GPT2,HCAR1,HERPUD1,HPN,HSPA5,IL11RA1,IPPK,ITPK1,JDP2,KCNC3,KLF13,KSR1,LHFP,LINGO3,LRRC26,MAML2,MAP3K4,MAP3K6,MAPK4,MEGF6,MXD4,NCOR2,NOTCH4,NPTX2,OLFML2B,OSBP2,PAQR5,PDIA4,PIM3,PLCL1,PLEKHA2,PLEKHM…
TF	Factor: AHR; motif: CACGCN	TF:M01855	FALSE	0.0155655	1.80784	8512	169	86	21908	ACACB,ANKRD13A,ANXA11,ARHGAP39,ARRDC4,ATAD2B,ATP10D,B3GALT5,BEND4,BHLHE41,CAD,CARD14,CARMIL1,CCNJL,CDKN1A,CILP2,CLDN3,CLIC5,CNTFR,CRELD2,DENN2B,DISP3,DOCK10,DOK3,EPHA10,FBXL18,FGFR1,FMNL1,FOXO3,FZD7,GCN1,GLS2,GPR68,GPT2,HERPUD1,HSPA5,IL11RA1,IPPK,ITPK1,JDP2,KCNG2,KCNK1,KLF9,KSR1,LHFP,LONRF3,LRRC26,LYST,MAMLD1,MAPK4,MRTFA,NCOR2,NEBL,NEUROD2,ORAI2,OSBP2,PAN3,PER2,PLCL1,PLEKHH3,PPP1R13B,PPP1R3G,PTCH…
TF	Factor: KROX; motif: CCCGCCCCCRCCCC; match class: 1	TF:M00982_1	FALSE	0.0156105	1.80658	2046	169	29	21908	ABCC4,ARHGAP39,ARRDC4,ATP11A,BCL6,BHLHE41,CACNA1H,DOCK11,DOK7,DSP,FMNL1,FZD7,GJB6,GSE1,IL11RA1,ITPK1,KCNC3,KLF13,KLF9,MXD4,NCOR2,NEUROD2,PLCE1,PLEKHA2,RAB40C,RERE,SH3GL1,SLC24A4,ST3GAL4
TF	Factor: Klf15; motif: RGGGMGGRGNNGGGGGNGG	TF:M10277	FALSE	0.0156105	1.80658	3172	169	40	21908	ADIPOR2,ATP11A,BHLHE41,CARMIL1,CCNJL,CDKN1A,CLDN3,CLIC5,DSP,FGFR1,FMNL1,FOXO3,FZD7,GJB6,GLS2,HERPUD1,HSPA5,ITPK1,KCNC3,LONRF3,LRRC26,MAP3K6,MAPK4,NCOR2,NEUROD2,OSBP2,PAN3,PLEKHA2,PLEKHH3,PPP1R3G,PRDM8,RBP1,SCRT2,SDK2,SGK3,SIPA1L2,SLC25A13,SPNS2,ST3GAL4,TNS1
TF	Factor: Mxi1; motif: NCACGTGGSNGNNNN	TF:M09695	FALSE	0.0156105	1.80658	3065	169	39	21908	ACAP2,ARHGAP39,ARRDC4,ATP10D,BCL6,CAD,CARD14,DGAT2,DIO2,FBXL18,FKBP5,FOXK1,FZD7,GALNT9,GLS2,GPR68,ITPK1,JDP2,KLF9,LONRF3,MANF,MXD4,ORAI2,OSBP2,PAQR5,PIM3,PNPLA2,RUNDC1,SDF2L1,SDK2,SGK3,SORL1,SPATA5L1,SPNS2,ST3GAL4,SULT1A1,TBC1D1,TBX3,TNS1
TF	Factor: HES-1; motif: GSCACGMGMC	TF:M02011	FALSE	0.0159889	1.79618	3605	169	44	21908	ABCC4,ACACB,ADIPOR2,ALS2,ANXA11,ATP10A,ATP10D,ATP11A,BHLHE41,CACNA1H,CAPN15,CEBPD,CNTFR,DOK7,FKBP5,FOXO3,GALNT9,GSE1,HERPUD1,IPPK,ITPK1,JDP2,KCNC3,KLF13,LHFP,MAP3K6,MKX,MXD4,NCOR2,NPTX2,OLFML2B,ORAI2,OSBP2,PNPLA2,RECQL4,RHOB,RILPL1,SCRT2,SDF2L1,SGK3,SH3RF3,SLC66A2,SNTB2,SPNS2
TF	Factor: HIC1; motif: NSNNNNTGCCCSSNN; match class: 1	TF:M01072_1	FALSE	0.0160515	1.79448	465	169	11	21908	KCNC3,LONRF3,MXD4,NPTX2,PIM3,PLCL1,PLEKHA2,PPP1R13B,SDK2,SLC24A4,SMIM3
TF	Factor: Rfxdc1; motif: NNGTTGCYNKG	TF:M10357	FALSE	0.0163192	1.7873	3076	169	39	21908	ANXA11,ATAD2B,B3GALT5,CAPN15,DGAT2,DISP3,DOK7,FAM20A,FAM83D,FBXO10,HCAR1,HSPA5,IL11RA1,KCNK1,KLF9,LRRC26,MAMLD1,MAST4,MEGF6,MXD4,NCOR2,NEUROD2,NOTCH4,ORAI2,PER2,PIM3,PLCL1,RUNDC1,SGK3,SH3GL1,SH3RF3,SIX3,SMIM3,SPSB1,ST3GAL4,TAOK2,TCTN2,TMEM52,TNS1
TF	Factor: AP-2alphaA; motif: ANMGCCTNAGGCKNT; match class: 1	TF:M01047_1	FALSE	0.0166861	1.77765	7307	169	76	21908	ADAMTS17,ALS2,AOX1,ARRDC4,BHLHE41,CACNA1H,CAPN15,CEBPD,CILP2,CLDN3,CREB3L2,CRELD2,DOCK11,DOK3,DOK7,DPYSL5,DSP,FAM20A,FAM83D,FBXO10,FOXO3,FZD7,GPT2,HPN,IL11RA1,IPPK,ITPK1,KCNC3,KLF13,LINGO3,LONRF3,LURAP1L,MAMLD1,MAPK4,MAST4,MEGF6,MKX,MXD4,NPTX2,OSBP2,PAQR8,PIM3,PLCL1,PLEKHH3,PPP1R16B,PPP1R3G,PTCHD4,RBP1,RECQL4,RERE,RUNDC1,SDK2,SFPQ,SH3GL1,SH3RF3,SIPA1L2,SIX3,SLC24A4,SLC25A13,SLC2A1,SLC66A2,SNTB2,S…
TF	Factor: p54NRB; motif: GRNNNMGGATGRMNNCGGA	TF:M07611	FALSE	0.0166861	1.77765	7428	169	77	21908	ADAMTS17,ARHGAP39,ASB11,ATAD2B,ATP10A,BHLHE41,CARD14,CARMIL1,CILP2,CLDN3,CNTFR,COL6A4,CREB3L2,DGAT2,DISP3,DOCK10,DPYSL5,FBXL18,FGFR1,FMNL1,FOXO3,GALNT9,GCN1,GPR68,GSE1,HERPUD1,HPN,INPP5J,IPPK,KCNK1,KLF13,KLF9,KSR1,LHFP,LINGO3,LONRF3,LRRC26,LURAP1L,MAML2,MAMLD1,MANF,MAP3K4,MAST4,MXD4,NEBL,NOTCH4,OLFML2B,ORAI2,PAN3,PAQR5,PDIA4,PDZD2,PLEKHA2,PNPLA2,PPP1R3G,RAB40C,RBP1,RECQL4,RHOB,RIN2,RUNDC1,SDK2,SG…
TF	Factor: AP-2alphaA; motif: ANMGCCTNAGGCKNT	TF:M01047	FALSE	0.0166861	1.77765	7307	169	76	21908	ADAMTS17,ALS2,AOX1,ARRDC4,BHLHE41,CACNA1H,CAPN15,CEBPD,CILP2,CLDN3,CREB3L2,CRELD2,DOCK11,DOK3,DOK7,DPYSL5,DSP,FAM20A,FAM83D,FBXO10,FOXO3,FZD7,GPT2,HPN,IL11RA1,IPPK,ITPK1,KCNC3,KLF13,LINGO3,LONRF3,LURAP1L,MAMLD1,MAPK4,MAST4,MEGF6,MKX,MXD4,NPTX2,OSBP2,PAQR8,PIM3,PLCL1,PLEKHH3,PPP1R16B,PPP1R3G,PTCHD4,RBP1,RECQL4,RERE,RUNDC1,SDK2,SFPQ,SH3GL1,SH3RF3,SIPA1L2,SIX3,SLC24A4,SLC25A13,SLC2A1,SLC66A2,SNTB2,S…
TF	Factor: PLAG1; motif: CCCCCKWNNNGGSCCC	TF:M01973	FALSE	0.0172682	1.76275	4283	169	50	21908	AOX1,ATP11A,BCL6,BEND4,CACNA1H,CARMIL1,CDKN1A,CEBPD,CILP2,CNTFR,DISP3,DOK7,DSP,FBXL18,FBXO10,FMNL1,FZD7,GCN1,HACD2,HPN,INPP5J,JDP2,KCNG2,MANF,MAP3K6,MAPK4,MEGF6,MXD4,NCOR2,NEUROD2,NOTCH4,PAN3,PDIA4,PIM3,PLCE1,PLCL1,PLEKHA2,PLEKHH3,PRDM8,SCRT2,SDF2L1,SFPQ,SLC2A1,SLC66A2,SORL1,TBC1D1,TNS1,TNS2,TTYH3,XBP1
TF	Factor: MAZ; motif: GGGGAGGG	TF:M00649	FALSE	0.0182627	1.73843	8439	169	85	21908	AASS,ADAMTS17,ADIPOR2,ALS2,ARHGAP39,ATP11A,BCL6,BEND4,CACNA1H,CAPN15,CARD14,CARMIL1,CDKN1A,CEBPD,CLIC5,CNTFR,COL6A4,CREB3L2,DENN2B,DOCK10,DOCK11,DOK3,DPYSL5,DSP,FAM20A,FAM83D,FGFR1,FMNL1,FOXO3,FZD7,GLS2,GPR68,GPT2,GSE1,HACD2,HERPUD1,HSPA5,INPP5J,JDP2,KCNC3,KCNG2,KLF9,KSR1,LHFP,LINGO3,MAML2,MAP3K6,MAPK4,MAST4,MEGF6,MKX,MRTFA,NEBL,NEUROD2,PAN3,PAQR5,PDIA4,PER2,PLEKHH3,PPP1R13B,PPP1R3G,PRDM8,PTCHD4,…
TF	Factor: E2F-2; motif: NNNWYGGCGCCAANNNN	TF:M02846	FALSE	0.0197093	1.70533	1985	169	28	21908	ACAP2,ALS2,ARHGAP39,ATAD2B,CACNA1H,CCNJL,CLIC5,EPHA10,FOXK1,GSE1,HCAR1,ITPK1,JDP2,KCNK1,KSR1,MAMLD1,MANF,NCOR2,PLEKHA2,PLEKHH3,PPP1R3G,SGK3,SH3RF3,SLC25A42,SORL1,SPATA5L1,TNS1,ZKSCAN3
TF	Factor: Zic3; motif: CCCGCTGGG	TF:M04594	FALSE	0.0197093	1.70533	632	169	13	21908	ANXA11,ATP11A,DOCK11,GJB6,KCNG2,LURAP1L,MAPK4,MKX,NPTX2,PDZD2,PLEKHH3,SCRT2,SLC66A2
TF	Factor: E2F; motif: NCSCGCSAAAN	TF:M00919	FALSE	0.0197105	1.7053	5220	169	58	21908	ACAP2,ANXA11,AOX1,ARRDC4,BCL6,CACNA1H,CAPN15,CARD6,CARMIL1,CDKN1A,CLDN3,CLIC5,CNTFR,CREB3L2,FGFR1,FOXO3,GLS2,GSE1,HCAR1,IL11RA1,IPPK,ITPK1,JDP2,KCNK1,KSR1,LHFP,LYST,MAMLD1,MANF,MEGF6,MKX,NCOR2,NPTX2,PDIA4,PIM3,PLCL1,PLEKHA2,PLEKHH3,PPP1R3G,RECQL4,RILPL1,SCRT2,SDF2L1,SDK2,SFPQ,SH3GL1,SH3RF3,SLC24A4,SLC25A13,SLC25A42,SLC66A2,SMIM3,SNTB2,SPATA5L1,ST3GAL4,TAOK2,TBC1D1,ZFP410
TF	Factor: Tfap2a; motif: NGCCYSAGGCN	TF:M04156	FALSE	0.0197105	1.7053	7842	169	80	21908	ADAMTS17,ALS2,ANKRD13A,AOX1,ARRDC4,ATAD2B,CACNA1H,CAPN15,CEBPD,CILP2,CLDN3,CREB3L2,CRELD2,DOK3,DOK7,DPYSL5,DSP,FAM20A,FAM83D,FBXO10,FOXO3,FZD7,GLS2,GPT2,HACD2,HPN,IL11RA1,INPP5J,IPPK,ITPK1,KCNC3,KLF13,LINGO3,LONRF3,LURAP1L,MAMLD1,MAPK4,MAST4,MEGF6,MKX,MXD4,NEUROD2,NPTX2,OSBP2,PAQR8,PIM3,PLCL1,PLEKHH3,PPP1R16B,PPP1R3G,PTCHD4,RBP1,RECQL4,RERE,RILPL1,RUNDC1,SCRT2,SDK2,SFPQ,SH3GL1,SH3RF3,SIPA1L2,SIX3…
TF	Factor: ctcf; motif: CCNCNAGRKGGCRSTN; match class: 1	TF:M07249_1	FALSE	0.0206435	1.68522	1325	169	21	21908	ARHGAP39,ATP11A,BCL6,BHLHE41,DISP3,FAM20A,FMNL1,FZD7,GCN1,HACD2,KCNC3,LINGO3,LONRF3,NEBL,NEUROD2,RUNDC1,SFPQ,SLC2A1,SNTB2,SORL1,TBX3
TF	Factor: GCMb; motif: RCCCKCAT; match class: 1	TF:M03824_1	FALSE	0.0215427	1.6667	63	169	4	21908	GALNT9,NPTX2,PIM3,RHOB
TF	Factor: E2F-4; motif: GNNGGCGGGAAN	TF:M09682	FALSE	0.0218243	1.66106	5943	169	64	21908	AASS,ADAMTS17,ADIPOR2,ALS2,ARRDC4,ATP10A,ATP11A,BEND4,BHLHE41,CACNA1H,CAD,CNTFR,CRELD2,DOCK10,DOK7,DPYSL5,FBXO10,FGFR1,FKBP5,FZD7,GALNT9,GCN1,GPT2,GSE1,IPPK,JDP2,KCNC3,KCNG2,KCNK1,KLF13,KSR1,LYST,MANF,MAP3K4,MAPK4,MEGF6,MKX,OSBP2,PAN3,PAQR5,PDIA4,PLCE1,PLEKHA2,PLEKHH3,PPP1R3G,PTCHD4,RAB40C,RECQL4,RERE,RILPL1,SDK2,SFPQ,SGK3,SIX3,SLC24A4,SLC2A1,SNTB2,SPATA5L1,ST3GAL4,TAOK2,TBC1D1,TBX3,TNS2,ZFP410
TF	Factor: LKLF; motif: NGGGCGG	TF:M05391	FALSE	0.0221839	1.65396	7269	169	75	21908	ABCC4,ALS2,ANKRD13A,AOX1,ATP10A,ATP10D,ATP11A,BCL6,BEND4,CCNJL,CDKN1A,CEBPD,CILP2,CLDN3,CNTFR,CRELD2,DGAT2,DISP3,DOCK10,DOK7,DSP,FAM83D,FBXO10,FKBP5,FOXK1,FOXO3,FZD7,GALNT9,GCN1,GJB6,HERPUD1,HPN,HSPA5,IL11RA1,ITPK1,JDP2,KCNC3,KCNG2,KLF9,KSR1,LHFP,MAMLD1,MAP3K6,MAPK4,NCOR2,NEUROD2,NOTCH4,NPTX2,OLFML2B,ORAI2,PAN3,PAQR5,PDIA4,PIM3,PLCE1,PLEKHA2,PLEKHH3,PNPLA2,PPP1R13B,PRDM8,PTCHD4,RAB40C,RERE,RILPL1…
TF	Factor: Sp3; motif: AGGGCGG	TF:M05665	FALSE	0.0221839	1.65396	7269	169	75	21908	ABCC4,ALS2,ANKRD13A,AOX1,ATP10A,ATP10D,ATP11A,BCL6,BEND4,CCNJL,CDKN1A,CEBPD,CILP2,CLDN3,CNTFR,CRELD2,DGAT2,DISP3,DOCK10,DOK7,DSP,FAM83D,FBXO10,FKBP5,FOXK1,FOXO3,FZD7,GALNT9,GCN1,GJB6,HERPUD1,HPN,HSPA5,IL11RA1,ITPK1,JDP2,KCNC3,KCNG2,KLF9,KSR1,LHFP,MAMLD1,MAP3K6,MAPK4,NCOR2,NEUROD2,NOTCH4,NPTX2,OLFML2B,ORAI2,PAN3,PAQR5,PDIA4,PIM3,PLCE1,PLEKHA2,PLEKHH3,PNPLA2,PPP1R13B,PRDM8,PTCHD4,RAB40C,RERE,RILPL1…
TF	Factor: CPBP; motif: NGGGCGG	TF:M05301	FALSE	0.0221839	1.65396	7269	169	75	21908	ABCC4,ALS2,ANKRD13A,AOX1,ATP10A,ATP10D,ATP11A,BCL6,BEND4,CCNJL,CDKN1A,CEBPD,CILP2,CLDN3,CNTFR,CRELD2,DGAT2,DISP3,DOCK10,DOK7,DSP,FAM83D,FBXO10,FKBP5,FOXK1,FOXO3,FZD7,GALNT9,GCN1,GJB6,HERPUD1,HPN,HSPA5,IL11RA1,ITPK1,JDP2,KCNC3,KCNG2,KLF9,KSR1,LHFP,MAMLD1,MAP3K6,MAPK4,NCOR2,NEUROD2,NOTCH4,NPTX2,OLFML2B,ORAI2,PAN3,PAQR5,PDIA4,PIM3,PLCE1,PLEKHA2,PLEKHH3,PNPLA2,PPP1R13B,PRDM8,PTCHD4,RAB40C,RERE,RILPL1…
TF	Factor: GKLF; motif: GCCMCRCCCNNN	TF:M01588	FALSE	0.0221839	1.65396	7878	169	80	21908	ALS2,AOX1,ARHGAP39,ARRDC4,ATP10A,ATP10D,BEND4,BHLHE41,CACNA1H,CAD,CARD14,CDKN1A,CEBPD,CILP2,CLDN3,CRELD2,DGAT2,DOK7,EPHA10,FAM20A,FAM83D,FBXL18,FBXO10,FMNL1,FOXK1,FZD7,GALNT9,GPR68,HPN,HSPA5,IL11RA1,IPPK,ITPK1,JDP2,KCNC3,KLF13,LHFP,LINGO3,LRRC26,MAML2,MAP3K4,MAP3K6,MAPK4,MEGF6,MXD4,NCOR2,NOTCH4,NPTX2,OLFML2B,OSBP2,PAQR5,PDIA4,PIM3,PLCL1,PLEKHA2,PLEKHM1,PNPLA2,PPP1R13B,PPP1R3G,PRDM8,RAB40C,RIN2,SC…
TF	Factor: SP6; motif: WGGGCGG	TF:M05455	FALSE	0.0221839	1.65396	7269	169	75	21908	ABCC4,ALS2,ANKRD13A,AOX1,ATP10A,ATP10D,ATP11A,BCL6,BEND4,CCNJL,CDKN1A,CEBPD,CILP2,CLDN3,CNTFR,CRELD2,DGAT2,DISP3,DOCK10,DOK7,DSP,FAM83D,FBXO10,FKBP5,FOXK1,FOXO3,FZD7,GALNT9,GCN1,GJB6,HERPUD1,HPN,HSPA5,IL11RA1,ITPK1,JDP2,KCNC3,KCNG2,KLF9,KSR1,LHFP,MAMLD1,MAP3K6,MAPK4,NCOR2,NEUROD2,NOTCH4,NPTX2,OLFML2B,ORAI2,PAN3,PAQR5,PDIA4,PIM3,PLCE1,PLEKHA2,PLEKHH3,PNPLA2,PPP1R13B,PRDM8,PTCHD4,RAB40C,RERE,RILPL1…
TF	Factor: Plagl1; motif: NNNGGGGSSCCCCNNN	TF:M02786	FALSE	0.0227714	1.64261	2012	169	28	21908	ABCC4,ADIPOR2,ALS2,AOC2,B3GALT5,CCNJL,CLDN3,CRELD2,DOCK11,DOK7,FGFR1,GSE1,HERPUD1,KLF13,LINGO3,NEUROD2,NPTX2,PPP1R13B,PRDM8,RERE,RIN2,SFPQ,SGK3,SH3RF3,SIX3,SPATA5L1,ST3GAL4,ZBTB40
TF	Factor: HIF2A; motif: NTACGTGMN	TF:M10221	FALSE	0.0236567	1.62605	985	169	17	21908	CDKN1A,CNTFR,ITPK1,KCNC3,KLF13,MAML2,MAP3K6,PDIA4,PLCE1,PLEKHH3,RECQL4,RERE,RHOB,SCRT2,SH3GL1,SULT1A1,TNFRSF25
TF	Factor: c-Myc:Max; motif: GCCAYGYGSN; match class: 1	TF:M00322_1	FALSE	0.0241424	1.61722	2425	169	32	21908	ABCC4,ARHGAP39,ATAD2B,ATP11A,BEND4,CACNA1H,CNTFR,FKBP5,GPR68,IPPK,ITPK1,JDP2,KLF13,KLF9,LHFP,LINGO3,LONRF3,MANF,MXD4,NCOR2,NPTX2,ORAI2,OSBP2,PIM3,PNPLA2,PPP1R13B,PTCHD4,SGK3,SIX3,SLC66A2,TBC1D1,TBX3
TF	Factor: Foxn1; motif: RGAMGC; match class: 1	TF:M12470_1	FALSE	0.0244797	1.61119	4367	169	50	21908	ANKRD13A,ARHGAP39,ATAD2B,ATP10A,BEND4,CAPN15,CCNJL,CDKN1A,CEBPD,CILP2,CRELD2,DOCK10,DPYSL5,FKBP5,FMNL1,FZD7,GLS2,GSE1,HSPA5,ITPK1,JDP2,KCNC3,KLF13,LINGO3,LRRC26,MXD4,PAN3,PAQR5,PIM3,PLCE1,PLCL1,PLEKHH3,PPP1R13B,PTCHD4,RHOB,SCRT2,SDF2L1,SDK2,SGK3,SH3RF3,SLC25A42,SLC66A2,SNTB2,SORL1,SPNS2,ST3GAL4,TBC1D1,TTYH3,XBP1,ZBTB40
TF	Factor: SMAD5; motif: GSGGCAGM; match class: 1	TF:M03846_1	FALSE	0.0247228	1.6069	2227	169	30	21908	ATAD2B,ATP10D,ATP11A,CARMIL1,CLDN3,CNTFR,CREB3L2,DIO2,FAM83D,FOXK1,FOXO3,IL11RA1,IPPK,ITPK1,KCNG2,LINGO3,MAMLD1,MAP3K4,MAPK4,MEGF6,PAQR5,PLEKHA2,PLEKHH3,PTCHD4,RHOB,SCRT2,SIX3,SORL1,SPNS2,ST3GAL4
TF	Factor: SMAD4; motif: GKSRKKCAGMCANCY; match class: 1	TF:M00733_1	FALSE	0.0247228	1.6069	3164	169	39	21908	ANXA11,ARRDC4,ATP11A,BHLHE41,CCNJL,CILP2,CLIC5,DISP3,DOK3,DOK7,DPYSL5,FGFR1,FZD7,GPR68,GSE1,KCNK1,LHFP,LRRC26,LYST,MEGF6,MKX,MXD4,NOTCH4,PAQR5,PDZD2,PLCE1,PPP1R13B,PRDM8,RAB40C,RHOB,SCRT2,SDK2,SIPA1L2,SLC25A13,TBX3,TMEM52,TNFRSF25,TNS2,TTYH3
TF	Factor: MTF-1; motif: TGCGCAC; match class: 1	TF:M01243_1	FALSE	0.0259615	1.58567	740	169	14	21908	CRELD2,GALNT9,GJB6,LINGO3,LYST,MKX,MXD4,NEUROD2,PDZD2,PIM3,PLCL1,RHOB,RILPL1,ZBTB40
TF	Factor: NeuroD; motif: NNSCWGCTGNSY	TF:M01288	FALSE	0.0271269	1.5666	4959	169	55	21908	ADAMTS17,AOC2,AOX1,ATP10D,CACNA1H,CAPN15,CARD14,CLDN3,DISP3,DOCK11,FAM20A,FAM83D,FGFR1,FMNL1,FOXO3,GALNT9,GPT2,HERPUD1,HSPA5,IL11RA1,IPPK,KCNC3,KCNK1,KSR1,LHFP,LINGO3,LONRF3,MANF,MAPK4,MEGF6,NEBL,NEUROD2,NOTCH4,NPTX2,OLFML2B,PAQR8,PDIA4,PER2,PIM3,PLCE1,PLEKHA2,PNPLA2,PPP1R3G,PRDM8,RERE,RHOB,SH3RF3,SPATA5L1,SPNS2,SPSB1,TBC1D1,TBX3,TMEM52,TNS1,TNS2
TF	Factor: HES-1; motif: NNCKYGTGNNN	TF:M07042	FALSE	0.0280691	1.55177	4063	169	47	21908	ABCC4,ARHGAP39,ATP11A,BHLHE41,CACNA1H,CCNJL,CILP2,CNTFR,CREB3L2,CRELD2,DGAT2,DOCK10,DSP,FZD7,GALNT9,GJB6,GSE1,HCAR1,HPN,ITPK1,KCNG2,KLF13,LHFP,LINGO3,LONRF3,NCOR2,NEUROD2,NPTX2,OLFML2B,ORAI2,PAN3,PDIA4,PIM3,PLCE1,PLEKHH3,PPP1R13B,PPP1R3G,RHOB,RILPL1,SH3GL1,SH3RF3,SLC66A2,SPNS2,SPSB1,TBX3,TNS1,XBP1
TF	Factor: SP2; motif: GGGCGGGAC; match class: 1	TF:M01783_1	FALSE	0.0290832	1.53636	3303	169	40	21908	ALS2,ATP10A,ATP10D,ATP11A,BEND4,BHLHE41,CACNA1H,CAD,CCNJL,CEBPD,CRELD2,DOK7,FBXO10,FOXK1,IPPK,ITPK1,JDP2,KCNC3,KLF13,LYST,MAP3K6,MEGF6,MXD4,NCOR2,NEUROD2,OSBP2,PIM3,PLEKHM1,PNPLA2,PPP1R13B,PRDM8,RAB40C,SGK3,SLC2A1,SLC66A2,SORL1,SPNS2,ST3GAL4,TBC1D1,TMEM52
TF	Factor: Egr; motif: GTGGGSGCRRS	TF:M00807	FALSE	0.0296915	1.52737	2986	169	37	21908	ADAMTS17,ANKRD13A,ARHGAP39,ARRDC4,ATP10D,CACNA1H,CLDN3,DOCK10,DOCK11,DOK7,DPYSL5,DSP,FBXO10,GJB6,GSE1,HPN,IL11RA1,KLF13,LHFP,LINGO3,MANF,MAP3K4,MAPK4,OSBP2,PAN3,PLCE1,PLEKHA2,PPP1R13B,RAB40C,RERE,RILPL1,RUNDC1,SCRT2,SDF2L1,SLC24A4,SLC25A13,TNS1
TF	Factor: E2F-3; motif: NNNANGGCGCGCSNW; match class: 1	TF:M02743_1	FALSE	0.030298	1.51859	438	169	10	21908	ADAMTS17,CDKN1A,FMNL1,FZD7,KLF13,KLF9,MAPK4,NPTX2,PER2,TBC1D1
TF	Factor: AP-2gamma; motif: GCCYNNGGS; match class: 1	TF:M00470_1	FALSE	0.030298	1.51859	3421	169	41	21908	ANXA11,AOX1,ATAD2B,BCL6,CACNA1H,CARMIL1,CEBPD,CRELD2,DOCK11,FAM20A,FBXO10,FMNL1,FOXK1,FZD7,GALNT9,GCN1,GPT2,HACD2,JDP2,KCNC3,KLF13,KLF9,LHFP,LURAP1L,MAP3K4,MAP3K6,MAPK4,MKX,PAN3,PER2,PIM3,PLCL1,RERE,SH3RF3,SIX3,SPATA5L1,ST3GAL4,TBX3,TMEM52,TNS2,ZFP410
TF	Factor: Sp3; motif: AGGGCGG; match class: 1	TF:M05665_1	FALSE	0.0303911	1.51725	2370	169	31	21908	ABCC4,ALS2,AOX1,ATP10D,BCL6,BEND4,CDKN1A,CEBPD,CILP2,DOK7,DSP,FKBP5,FOXK1,GALNT9,ITPK1,JDP2,KCNC3,MAP3K6,MAPK4,NCOR2,PAN3,PAQR5,PIM3,PLCE1,PPP1R13B,PRDM8,RAB40C,RERE,RILPL1,TBX3,TTYH3
TF	Factor: SP6; motif: WGGGCGG; match class: 1	TF:M05455_1	FALSE	0.0303911	1.51725	2370	169	31	21908	ABCC4,ALS2,AOX1,ATP10D,BCL6,BEND4,CDKN1A,CEBPD,CILP2,DOK7,DSP,FKBP5,FOXK1,GALNT9,ITPK1,JDP2,KCNC3,MAP3K6,MAPK4,NCOR2,PAN3,PAQR5,PIM3,PLCE1,PPP1R13B,PRDM8,RAB40C,RERE,RILPL1,TBX3,TTYH3
TF	Factor: CPBP; motif: NGGGCGG; match class: 1	TF:M05301_1	FALSE	0.0303911	1.51725	2370	169	31	21908	ABCC4,ALS2,AOX1,ATP10D,BCL6,BEND4,CDKN1A,CEBPD,CILP2,DOK7,DSP,FKBP5,FOXK1,GALNT9,ITPK1,JDP2,KCNC3,MAP3K6,MAPK4,NCOR2,PAN3,PAQR5,PIM3,PLCE1,PPP1R13B,PRDM8,RAB40C,RERE,RILPL1,TBX3,TTYH3
TF	Factor: LKLF; motif: NGGGCGG; match class: 1	TF:M05391_1	FALSE	0.0303911	1.51725	2370	169	31	21908	ABCC4,ALS2,AOX1,ATP10D,BCL6,BEND4,CDKN1A,CEBPD,CILP2,DOK7,DSP,FKBP5,FOXK1,GALNT9,ITPK1,JDP2,KCNC3,MAP3K6,MAPK4,NCOR2,PAN3,PAQR5,PIM3,PLCE1,PPP1R13B,PRDM8,RAB40C,RERE,RILPL1,TBX3,TTYH3
TF	Factor: CNOT3; motif: GGCCGCGSSS	TF:M01253	FALSE	0.0303911	1.51725	2473	169	32	21908	ABCC4,ADIPOR2,ANKRD13A,ANXA11,ATAD2B,BCL6,BEND4,CACNA1H,CAPN15,DOCK10,FAM20A,FBXL18,FBXO10,GSE1,KCNC3,KLF13,KLF9,MEGF6,MKX,NEUROD2,PAN3,PIM3,PLCL1,PNPLA2,PTCHD4,RAB40C,RERE,SDK2,SIX3,SLC2A1,SLC66A2,SORL1
TF	Factor: PPARalpha:RXRalpha; motif: NNRGGTCATWGGGGTSANG	TF:M00518	FALSE	0.0303911	1.51725	9362	169	91	21908	AASS,ADAMTS17,ANXA11,ARHGAP39,ASB11,ATP10A,ATP10D,ATP11A,B3GALT5,CACNA1H,CAPN15,CARD14,CARMIL1,CCNJL,CEBPD,CILP2,CLDN3,CLIC5,CREB3L2,DENN2B,DGAT2,DOCK10,DOCK11,DOK3,DOK7,DPYSL5,FAM20A,FGFR1,FKBP5,FMNL1,FOXK1,FOXO3,GJB6,GPR68,GPT2,GSE1,HERPUD1,HPN,HSPA5,INPP5J,KCNC3,KCNG2,KLF13,KSR1,LINGO3,LRRC26,MAMLD1,MANF,MAP3K4,MAP3K6,MAST4,MEGF6,MXD4,NCOR2,NOTCH4,NPTX2,OLFML2B,ORAI2,PAN3,PER2,PIM3,PLCE1,PLCL1…
TF	Factor: AP-4; motif: WGARYCAGCTGYGGNCNK; match class: 1	TF:M00005_1	FALSE	0.0303911	1.51725	928	169	16	21908	CEBPD,CRELD2,DOCK11,FAM20A,FAM83D,IPPK,KCNK1,LHFP,MAMLD1,MAP3K4,PNPLA2,RIN2,SDK2,SPNS2,TBC1D1,XDH
TF	Factor: AP-2; motif: GSCCSCRGGCNRNRNN; match class: 1	TF:M00800_1	FALSE	0.0303911	1.51725	2370	169	31	21908	ABCC4,ACAP2,ADAMTS17,ARHGAP39,ATAD2B,ATP10A,CRELD2,DISP3,DOK7,FAM83D,FGFR1,FMNL1,GCN1,HPN,ITPK1,JDP2,KLF13,MAP3K6,MXD4,NCOR2,PAN3,PLCE1,PPP1R13B,RERE,RILPL1,SFPQ,SH3GL1,SPATA5L1,TBX3,TNFRSF25,ZFP410
TF	Factor: Tcfap2c; motif: WNNSCCYSRGGSNAN	TF:M02821	FALSE	0.0303911	1.51725	1666	169	24	21908	AOX1,CACNA1H,CARMIL1,CILP2,CLDN3,CRELD2,DOCK10,DOK3,GCN1,HSPA5,JDP2,KCNK1,MAMLD1,MEGF6,MXD4,PLCL1,PPP1R16B,RAB40C,RERE,SH3GL1,SIPA1L2,SORL1,TNFRSF25,ZKSCAN3
TF	Factor: Zfp770; motif: GGGTAGGAV	TF:M06491	FALSE	0.0316596	1.49949	679	169	13	21908	BCL6,FAM83D,FBXL18,FMNL1,FOXK1,GJB6,PAN3,PAQR5,PDZD2,SDK2,SGK3,TNS2,ZKSCAN3
TF	Factor: E2A; motif: NRMCASCTGCNNN	TF:M02088	FALSE	0.0323906	1.48958	2693	169	34	21908	ABCC4,ADAMTS17,ATP10D,ATP11A,B3GALT5,CAPN15,CCNJL,CLDN3,CLIC5,CRELD2,DISP3,DOK3,DPYSL5,FOXK1,GSE1,HPN,INPP5J,KSR1,LINGO3,LYST,MAP3K6,PDZD2,PIM3,PLEKHA2,PLEKHH3,PNPLA2,SDK2,SIX3,SORL1,SPNS2,SULT1A1,TBC1D1,TMEM52,TTYH3
TF	Factor: ARNTLIKE; motif: NNNSCACGTG	TF:M08868	FALSE	0.0325736	1.48713	5245	169	57	21908	ABCC4,ACAP2,ADAMTS17,ARHGAP39,ARRDC4,ATP10A,ATP10D,BCL6,BHLHE41,CAD,CARD14,CNTFR,CREB3L2,DGAT2,DIO2,FAM20A,FBXL18,FKBP5,FOXK1,FZD7,GALNT9,GLS2,GPR68,ITPK1,JDP2,KLF9,LONRF3,MANF,MEGF6,MXD4,NCOR2,ORAI2,OSBP2,PAQR5,PIM3,PLEKHM1,PNPLA2,RUNDC1,SCRT2,SDF2L1,SDK2,SFPQ,SGK3,SH3RF3,SLC24A4,SLC25A42,SLC66A2,SORL1,SPATA5L1,SPNS2,ST3GAL4,SULT1A1,TBC1D1,TBX3,TNFRSF25,TNS1,ZBTB40
TF	Factor: E2F-1; motif: TTTSGCGS; match class: 1	TF:M00431_1	FALSE	0.0329449	1.48221	1586	169	23	21908	ACAP2,ATP10A,CAPN15,CDKN1A,CEBPD,CLIC5,FGFR1,ITPK1,LYST,MAMLD1,MEGF6,NCOR2,NPTX2,PLEKHA2,PLEKHH3,SLC24A4,SLC25A42,SORL1,SPATA5L1,ST3GAL4,TAOK2,TBC1D1,ZKSCAN3
TF	Factor: E2F-7; motif: GRGGCGGGAANNN	TF:M10212	FALSE	0.0329449	1.48221	8133	169	81	21908	AASS,ADAMTS17,ADIPOR2,ALS2,ARRDC4,ATP10A,BEND4,BHLHE41,CACNA1H,CAD,CAPN15,CARMIL1,CCNJL,CLDN3,CNTFR,CRELD2,DISP3,DOCK10,DOCK11,DOK7,DPYSL5,FBXO10,FGFR1,FKBP5,FOXO3,FZD7,GALNT9,GCN1,GLS2,GPR68,GPT2,GSE1,HACD2,HPN,IPPK,JDP2,KCNC3,KCNG2,KCNK1,KLF13,KSR1,LONRF3,LYST,MANF,MAP3K4,MAPK4,MEGF6,MKX,NCOR2,OSBP2,PAN3,PAQR5,PDIA4,PER2,PLCE1,PLCL1,PLEKHA2,PLEKHH3,PPP1R13B,PPP1R3G,PTCHD4,RAB40C,RECQL4,RERE,RIL…
TF	Factor: WT1; motif: SMCNCCNSC	TF:M01118	FALSE	0.0330062	1.4814	8135	169	81	21908	AASS,ADIPOR2,ATP10A,ATP11A,BCL6,BEND4,CACNA1H,CARD14,CARMIL1,CDKN1A,CLIC5,CREB3L2,CRELD2,DOCK10,DOCK11,DOK3,DSP,EPHA10,FAM83D,FGFR1,FMNL1,FOXO3,FZD7,GCN1,GJB6,GLS2,GPR68,GSE1,HERPUD1,HPN,INPP5J,ITPK1,JDP2,KCNC3,KCNG2,LINGO3,LONRF3,LURAP1L,MAML2,MAMLD1,MAP3K4,MAPK4,MKX,NEBL,NEUROD2,ORAI2,PAN3,PDIA4,PDZD2,PER2,PIM3,PLCE1,PLCL1,PLEKHA2,PLEKHH3,PPP1R13B,PTCHD4,RBP1,RHOB,RILPL1,SCRT2,SDF2L1,SFPQ,SGK3,…
TF	Factor: HIF2A; motif: ACGTGNNN	TF:M07356	FALSE	0.0333242	1.47724	1589	169	23	21908	BCL6,BHLHE41,CLDN3,CREB3L2,DENN2B,DGAT2,FKBP5,FOXK1,GALNT9,GLS2,ITPK1,KCNC3,KLF9,MEGF6,NPTX2,PAQR5,PDZD2,PIM3,PLCL1,RAB40C,RIN2,SH3GL1,TNS1
TF	Factor: AP-2alphaA; motif: ANNGCCTNAGGSNNT	TF:M01045	FALSE	0.0333242	1.47724	5370	169	58	21908	ABCC4,ADAMTS17,ADIPOR2,AOX1,ATP10A,ATP11A,BCL6,BEND4,BHLHE41,CACNA1H,CAPN15,CARMIL1,CILP2,CLDN3,CREB3L2,CRELD2,DISP3,DOCK10,DOK3,DPYSL5,FBXO10,FGFR1,FOXO3,GALNT9,GPR68,GPT2,HPN,INPP5J,JDP2,KCNK1,LRRC26,MAML2,MAMLD1,MAP3K6,MAPK4,MXD4,OLFML2B,PAN3,PIM3,PLCL1,PLEKHA2,PLEKHH3,RERE,RUNDC1,SDF2L1,SGK3,SH3GL1,SH3RF3,SIPA1L2,SLC24A4,SNTB2,SORL1,TNFRSF25,TNS2,TTYH3,XBP1,ZFP410,ZKSCAN3
TF	Factor: LRF; motif: NGNAGNGGGTYN; match class: 1	TF:M04617_1	FALSE	0.0335101	1.47482	855	169	15	21908	AOC2,CDKN1A,DISP3,DOCK11,FMNL1,KLF13,LYST,NCOR2,NEUROD2,PLEKHM1,PNPLA2,SCRT2,SULT1A1,TNS1,TNS2
TF	Factor: MTF-1; motif: NNNNCGTGTGCAAMNN	TF:M02778	FALSE	0.0353571	1.45152	1127	169	18	21908	ALS2,ANXA11,ATP11A,FBXL18,FZD7,ITPK1,KCNG2,LRRC26,MAP3K4,MAST4,MXD4,NPTX2,PDIA4,PTCHD4,SDF2L1,SPSB1,TNS2,ZBTB40
TF	Factor: C-Myc; motif: NGCCACGTGNN	TF:M07601	FALSE	0.036514	1.43754	6219	169	65	21908	ABCC4,ACAP2,ADAMTS17,ARHGAP39,ARRDC4,ATP10A,ATP10D,BCL6,BHLHE41,CAD,CARD14,CARMIL1,CNTFR,CREB3L2,DGAT2,DIO2,FAM20A,FBXL18,FBXO10,FKBP5,FOXK1,FZD7,GALNT9,GJB6,GLS2,GPR68,ITPK1,JDP2,KLF9,LINGO3,LONRF3,MANF,MEGF6,MXD4,NCOR2,ORAI2,OSBP2,PAQR5,PDIA4,PIM3,PLEKHM1,PNPLA2,RIN2,RUNDC1,SCRT2,SDF2L1,SDK2,SFPQ,SGK3,SH3RF3,SLC24A4,SLC25A13,SLC25A42,SLC66A2,SORL1,SPATA5L1,SPNS2,ST3GAL4,SULT1A1,TBC1D1,TBX3,TNFR…
TF	Factor: CP2/LBP-1c/LSF; motif: GCTGGNTNGNNCYNG	TF:M00947	FALSE	0.0371735	1.42977	8672	169	85	21908	AASS,ACAP2,ADAMTS17,ANXA11,AOC2,AOX1,ATAD2B,ATP10A,BCL6,BHLHE41,CACNA1H,CARD14,CARD6,CARMIL1,CCNJL,CILP2,CLDN3,COL6A4,DENN2B,DGAT2,DISP3,DOCK10,DOCK11,DOK3,DOK7,DSP,FAM20A,FBXO10,FMNL1,FOXO3,GJB6,GLS2,GPR68,GSE1,HACD2,HERPUD1,HPN,IL11RA1,INPP5J,ITPK1,JDP2,KCNG2,KLF13,KSR1,LYST,MAML2,MAMLD1,MAP3K6,MAPK4,MKX,MXD4,NCOR2,NEBL,NOTCH4,NPTX2,ORAI2,PAQR5,PDIA4,PER2,PIM3,PLCE1,PLCL1,PNPLA2,PPP1R16B,PPP1R3…
TF	Factor: CTCF; motif: NNNGCCASCAGRKGGCRSNN	TF:M01200	FALSE	0.0372818	1.4285	3918	169	45	21908	ABCC4,ACAP2,ADAMTS17,ARHGAP39,BHLHE41,CACNA1H,CARMIL1,CEBPD,CLIC5,DISP3,DOCK10,DOK7,EPHA10,FBXO10,FGFR1,FMNL1,GALNT9,GLS2,GSE1,HCAR1,HPN,IL11RA1,ITPK1,KCNG2,KCNK1,LINGO3,LONRF3,NEBL,PLCL1,PLEKHA2,PLEKHH3,PRDM8,PTCHD4,RAB40C,RERE,SCRT2,SDF2L1,SDK2,SFPQ,SH3GL1,SLC2A1,SORL1,TBX3,TMEM52,XBP1
TF	Factor: CREM; motif: TGACGTCASYN	TF:M01820	FALSE	0.0416125	1.38078	5780	169	61	21908	AASS,ACACB,ADAMTS17,ALS2,ARHGAP39,ATAD2B,BCL6,CAD,CAPN15,CILP2,CLDN3,CREB3L2,DIO2,DOCK10,DOK3,FAM83D,FOXK1,FOXO3,GCN1,GLS2,GPT2,GSE1,HACD2,HSPA5,JDP2,KCNC3,KCNK1,KLF13,KLF9,KSR1,MAML2,MAP3K4,MAST4,MEGF6,MKX,NEBL,OLFML2B,PDZD2,PER2,PLEKHH3,PLEKHM1,RECQL4,RERE,RHOB,RILPL1,RIN2,RUNDC1,SGK3,SH3GL1,SH3RF3,SLC25A13,SLC25A42,SLC66A2,SORL1,SULT1A1,TBX3,TMEM52,TNS1,TNS2,ZFP410,ZKSCAN3
TF	Factor: GCM; motif: NNNNATGMGGGN; match class: 1	TF:M08884_1	FALSE	0.0416764	1.38011	39	169	3	21908	GALNT9,PIM3,RHOB
TF	Factor: AP-2beta; motif: GCNNNGGSCNGVGGGN; match class: 1	TF:M01858_1	FALSE	0.041883	1.37796	1526	169	22	21908	ALS2,ARHGAP39,ATP11A,BCL6,CACNA1H,FMNL1,FOXK1,GALNT9,ITPK1,MAP3K6,MAPK4,MEGF6,NCOR2,NEUROD2,PAN3,PIM3,PLEKHH3,RAB40C,RIN2,SPNS2,ST3GAL4,TBX3
TF	Factor: Zic1; motif: KGGGTGGTC; match class: 1	TF:M00448_1	FALSE	0.0435698	1.36081	3621	169	42	21908	ACACB,ADAMTS17,ANKRD13A,AOC2,ARHGAP39,ATP11A,BEND4,CDKN1A,CILP2,CLDN3,DISP3,DOCK10,DOK7,DPYSL5,EPHA10,FAM83D,FBXO10,FMNL1,FOXK1,FOXO3,HPN,KCNG2,LYST,MANF,MAP3K4,MAPK4,NEUROD2,NOTCH4,PAQR5,PDIA4,PIM3,PLCE1,PLCL1,PRDM8,RECQL4,RERE,RUNDC1,SCRT2,SDF2L1,SLC25A42,SLC66A2,ST3GAL4
TF	Factor: MAZ; motif: NKGGGAGGGGRGGR	TF:M02023	FALSE	0.0435698	1.36081	7972	169	79	21908	AASS,ACAP2,ADAMTS17,ADIPOR2,ALS2,ATP11A,BCL6,BEND4,BHLHE41,CACNA1H,CARMIL1,CCNJL,CDKN1A,CLDN3,CLIC5,COL6A4,DISP3,DOCK10,DOCK11,DOK3,DPYSL5,DSP,FGFR1,FOXK1,FOXO3,FZD7,GJB6,GLS2,GPT2,GSE1,HERPUD1,HPN,HSPA5,JDP2,KCNC3,KCNG2,KSR1,LONRF3,LURAP1L,MAML2,MAMLD1,MAP3K6,MKX,NCOR2,NEBL,NEUROD2,ORAI2,OSBP2,PAN3,PAQR5,PER2,PLCE1,PLEKHA2,PLEKHH3,PPP1R13B,PPP1R3G,PRDM8,PTCHD4,RBP1,RHOB,RILPL1,SCRT2,SDF2L1,SDK2,…
TF	Factor: AhR,; motif: NRCGTGNGN; match class: 1	TF:M00976_1	FALSE	0.0447395	1.34931	886	169	15	21908	ARHGAP39,DISP3,FBXL18,FKBP5,FOXO3,NCOR2,NEUROD2,PIM3,RHOB,RILPL1,SGK3,SH3GL1,SIX3,SPNS2,TBC1D1
TF	Factor: Scrt1; motif: TGCCGAAGCCGG	TF:M05923	FALSE	0.0451212	1.34562	12	169	2	21908	PPP1R13B,SIPA1L2
TF	Factor: Myc; motif: CACGTGS	TF:M00799	FALSE	0.0456071	1.34097	5106	169	55	21908	ABCC4,ACAP2,ADAMTS17,ARHGAP39,ARRDC4,ATP10A,ATP10D,BCL6,BHLHE41,CAD,CARD14,CNTFR,CREB3L2,DGAT2,DIO2,FAM20A,FBXL18,FKBP5,FOXK1,FZD7,GALNT9,GLS2,GPR68,ITPK1,JDP2,KLF9,LONRF3,MANF,MEGF6,MXD4,NCOR2,ORAI2,OSBP2,PAQR5,PIM3,PLEKHM1,PNPLA2,RIN2,RUNDC1,SCRT2,SDF2L1,SDK2,SGK3,SH3RF3,SLC24A4,SLC25A42,SLC66A2,SPATA5L1,SPNS2,ST3GAL4,TBC1D1,TBX3,TNFRSF25,TNS1,ZBTB40
TF	Factor: USF2; motif: CASGYG	TF:M00726	FALSE	0.0477545	1.32099	6297	169	65	21908	ABCC4,ACAP2,ADAMTS17,ARHGAP39,ARRDC4,ATP10A,ATP10D,BCL6,BHLHE41,CAD,CARD14,CARMIL1,CNTFR,CREB3L2,DGAT2,DIO2,FAM20A,FBXL18,FBXO10,FKBP5,FOXK1,FZD7,GALNT9,GJB6,GLS2,GPR68,ITPK1,JDP2,KLF9,LINGO3,LONRF3,MANF,MEGF6,MXD4,NCOR2,ORAI2,OSBP2,PAQR5,PDIA4,PIM3,PLEKHM1,PNPLA2,RIN2,RUNDC1,SCRT2,SDF2L1,SDK2,SFPQ,SGK3,SH3RF3,SLC24A4,SLC25A13,SLC25A42,SLC66A2,SORL1,SPATA5L1,SPNS2,ST3GAL4,SULT1A1,TBC1D1,TBX3,TNFR…
TF	Factor: USF2; motif: CASGYG; match class: 1	TF:M00726_1	FALSE	0.0477545	1.32099	6297	169	65	21908	ABCC4,ACAP2,ADAMTS17,ARHGAP39,ARRDC4,ATP10A,ATP10D,BCL6,BHLHE41,CAD,CARD14,CARMIL1,CNTFR,CREB3L2,DGAT2,DIO2,FAM20A,FBXL18,FBXO10,FKBP5,FOXK1,FZD7,GALNT9,GJB6,GLS2,GPR68,ITPK1,JDP2,KLF9,LINGO3,LONRF3,MANF,MEGF6,MXD4,NCOR2,ORAI2,OSBP2,PAQR5,PDIA4,PIM3,PLEKHM1,PNPLA2,RIN2,RUNDC1,SCRT2,SDF2L1,SDK2,SFPQ,SGK3,SH3RF3,SLC24A4,SLC25A13,SLC25A42,SLC66A2,SORL1,SPATA5L1,SPNS2,ST3GAL4,SULT1A1,TBC1D1,TBX3,TNFR…
TF	Factor: OLIG2; motif: NCCAGCTGNTNNCNNNCNGN	TF:M09703	FALSE	0.0495276	1.30515	3651	169	42	21908	AASS,ACACB,ACAP2,ALS2,AOC2,CARD14,CARMIL1,CEBPD,CREB3L2,DOCK11,DOK3,FAM20A,FAM83D,GPR68,HERPUD1,HPN,HSPA5,INPP5J,KCNC3,KCNG2,KLF13,LHFP,LONRF3,MAPK4,NOTCH4,PIM3,PLEKHA2,PPP1R13B,PPP1R16B,PRDM8,RIN2,RUNDC1,SDF2L1,SDK2,SLC66A2,SPNS2,SULT1A1,TAOK2,TBC1D1,TMEM52,TNS2,XBP1
TF	Factor: ctcf; motif: CCNCNAGRKGGCRSTN	TF:M07249	FALSE	0.0497103	1.30355	5597	169	59	21908	ABCC4,ACACB,ACAP2,ADAMTS17,ARHGAP39,ATAD2B,ATP10A,ATP11A,BCL6,BHLHE41,CACNA1H,CEBPD,DGAT2,DISP3,DOK7,FAM20A,FMNL1,FOXK1,FZD7,GALNT9,GCN1,GSE1,HACD2,HCAR1,IL11RA1,ITPK1,JDP2,KCNC3,KLF13,LINGO3,LONRF3,MANF,MAP3K6,NCOR2,NEBL,NEUROD2,NOTCH4,OSBP2,PAN3,PAQR8,PIM3,PLEKHH3,PRDM8,PTCHD4,RBP1,RHOB,RUNDC1,SDF2L1,SDK2,SFPQ,SH3GL1,SLC24A4,SLC2A1,SNTB2,SORL1,SPNS2,TBX3,XBP1,XDH

## Sheet: Cluster 3
Geneid
X1700048O20Rik
A830018L16Rik
Adcy8
Add2
Ago2
Ago3
Alox8
Amt
Ankrd33b
Apc2
Arsi
Atf5
Bex1
Bhlhe40
C1ql2
C1ql3
C1qtnf4
Cab39
Cacna1i
Cdk5r2
Cnn2
Csdc2
Cyp2s1
D2hgdh
Dach1
Ern2
Eya1
Foxn3
Frmd4a
Ggta1
Gm14295
Gm14322
Gng4
Grm2
Has1
Hhatl
Hivep3
Hr
Hsd11b1
Id4
Iqsec1
Kcnip3
Kcnk12
Khdrbs2
Lin28b
Lrp4
Minar2
Mpzl2
Mtcl1
Mxi1
Myl6b
Ncald
Net1
Nipbl
Npnt
Nup62
Ogn
Oprk1
Panct2
Pcdhb8
Pcdhga2
Pcdhga9
Pdp1
Pign
Plch1
Pnpla3
Pstpip2
Ptprh
Pttg1
Pura
Rab27a
Rgma
Rn18s.rs5
Skida1
Slc7a3
Smc4
Snrpc
Socs5
Stat4
Stat6
Stpg1
Tbrg1
Tfcp2l1
Tmem198
Tnc
Tprkb
Trim66
Twist1
Uck2
Utp14b
Vgf
Wdr95
Xlr3a
Xlr3b
Zbtb20
Zcchc14
Zfhx2
Zfp456
Zfp92
Zfp970
Zfpm2
Znfx1

## Sheet: Cluster 3 GOterms
source	term_name	term_id	highlighted	adjusted_p_value	negative_log10_of_adjusted_p_value	term_size	query_size	intersection_size	effective_domain_size	intersections
GO:MF	metal ion binding	GO:0046872	TRUE	0.00011027	3.95754	4079	98	36	25287	ADCY8,AGO2,AGO3,ALOX8,ARSI,CAB39,CYP2S1,D2HGDH,ERN2,EYA1,GGTA1,GM14295,GM14322,HIVEP3,HR,KCNIP3,LIN28B,LRP4,MYL6B,NCALD,NPNT,PCDHB8,PCDHGA2,PCDHGA9,PDP1,PLCH1,SNRPC,TRIM66,ZBTB20,ZCCHC14,ZFHX2,ZFP456,ZFP92,ZFP970,ZFPM2,ZNFX1
GO:MF	cation binding	GO:0043169	FALSE	0.00011027	3.95754	4180	98	36	25287	ADCY8,AGO2,AGO3,ALOX8,ARSI,CAB39,CYP2S1,D2HGDH,ERN2,EYA1,GGTA1,GM14295,GM14322,HIVEP3,HR,KCNIP3,LIN28B,LRP4,MYL6B,NCALD,NPNT,PCDHB8,PCDHGA2,PCDHGA9,PDP1,PLCH1,SNRPC,TRIM66,ZBTB20,ZCCHC14,ZFHX2,ZFP456,ZFP92,ZFP970,ZFPM2,ZNFX1
GO:MF	sequence-specific double-stranded DNA binding	GO:1990837	TRUE	0.00011027	3.95754	1501	98	20	25287	AGO2,ATF5,BHLHE40,DACH1,FOXN3,GM14295,GM14322,HIVEP3,KCNIP3,LIN28B,MXI1,PURA,STAT6,TFCP2L1,TWIST1,ZBTB20,ZFHX2,ZFP456,ZFP92,ZFP970
GO:MF	DNA-binding transcription factor activity	GO:0003700	TRUE	0.00011027	3.95754	1358	98	19	25287	ATF5,BHLHE40,DACH1,FOXN3,GM14295,GM14322,HIVEP3,KCNIP3,MXI1,PURA,STAT4,STAT6,TFCP2L1,TWIST1,ZBTB20,ZFHX2,ZFP456,ZFP92,ZFP970
GO:MF	transcription regulatory region nucleic acid binding	GO:0001067	FALSE	0.000144949	3.83878	1435	98	19	25287	AGO2,ATF5,BHLHE40,DACH1,FOXN3,GM14295,GM14322,HIVEP3,KCNIP3,MXI1,PURA,STAT6,TFCP2L1,TWIST1,ZBTB20,ZFHX2,ZFP456,ZFP92,ZFP970
GO:MF	double-stranded DNA binding	GO:0003690	FALSE	0.000144949	3.83878	1601	98	20	25287	AGO2,ATF5,BHLHE40,DACH1,FOXN3,GM14295,GM14322,HIVEP3,KCNIP3,LIN28B,MXI1,PURA,STAT6,TFCP2L1,TWIST1,ZBTB20,ZFHX2,ZFP456,ZFP92,ZFP970
GO:MF	transcription cis-regulatory region binding	GO:0000976	FALSE	0.000144949	3.83878	1431	98	19	25287	AGO2,ATF5,BHLHE40,DACH1,FOXN3,GM14295,GM14322,HIVEP3,KCNIP3,MXI1,PURA,STAT6,TFCP2L1,TWIST1,ZBTB20,ZFHX2,ZFP456,ZFP92,ZFP970
GO:MF	sequence-specific DNA binding	GO:0043565	FALSE	0.000144949	3.83878	1606	98	20	25287	AGO2,ATF5,BHLHE40,DACH1,FOXN3,GM14295,GM14322,HIVEP3,KCNIP3,LIN28B,MXI1,PURA,STAT6,TFCP2L1,TWIST1,ZBTB20,ZFHX2,ZFP456,ZFP92,ZFP970
GO:MF	DNA binding	GO:0003677	FALSE	0.000178021	3.74953	2424	98	25	25287	AGO2,ANKRD33B,ATF5,BHLHE40,DACH1,FOXN3,GM14295,GM14322,HIVEP3,HR,KCNIP3,LIN28B,MXI1,PURA,SMC4,STAT4,STAT6,TFCP2L1,TWIST1,ZBTB20,ZFHX2,ZFP456,ZFP92,ZFP970,ZFPM2
GO:MF	transcription regulator activity	GO:0140110	FALSE	0.00018503	3.73276	1818	98	21	25287	ATF5,BHLHE40,DACH1,FOXN3,GM14295,GM14322,HIVEP3,HR,KCNIP3,MXI1,PURA,STAT4,STAT6,TFCP2L1,TWIST1,ZBTB20,ZFHX2,ZFP456,ZFP92,ZFP970,ZFPM2
GO:MF	DNA-binding transcription factor activity, RNA polymerase II-specific	GO:0000981	FALSE	0.000259351	3.58611	1287	98	17	25287	ATF5,BHLHE40,DACH1,GM14295,GM14322,HIVEP3,KCNIP3,MXI1,PURA,STAT6,TFCP2L1,TWIST1,ZBTB20,ZFHX2,ZFP456,ZFP92,ZFP970
GO:MF	RNA polymerase II transcription regulatory region sequence-specific DNA binding	GO:0000977	FALSE	0.000369244	3.43269	1330	98	17	25287	ATF5,BHLHE40,DACH1,GM14295,GM14322,HIVEP3,KCNIP3,MXI1,PURA,STAT6,TFCP2L1,TWIST1,ZBTB20,ZFHX2,ZFP456,ZFP92,ZFP970
GO:MF	endoribonuclease activity, cleaving miRNA-paired mRNA	GO:0090624	TRUE	0.000393477	3.40508	2	98	2	25287	AGO2,AGO3
GO:MF	calcium ion binding	GO:0005509	FALSE	0.000564939	3.248	721	98	12	25287	ALOX8,CAB39,KCNIP3,LRP4,MYL6B,NCALD,NPNT,PCDHB8,PCDHGA2,PCDHGA9,PDP1,PLCH1
GO:MF	cis-regulatory region sequence-specific DNA binding	GO:0000987	FALSE	0.000706391	3.15095	1134	98	15	25287	BHLHE40,DACH1,FOXN3,GM14295,HIVEP3,KCNIP3,MXI1,STAT6,TFCP2L1,TWIST1,ZBTB20,ZFHX2,ZFP456,ZFP92,ZFP970
GO:MF	DNA-binding transcription repressor activity	GO:0001217	FALSE	0.00120304	2.91972	343	98	8	25287	BHLHE40,DACH1,GM14322,KCNIP3,MXI1,STAT6,TFCP2L1,ZBTB20
GO:MF	DNA-binding transcription repressor activity, RNA polymerase II-specific	GO:0001227	FALSE	0.00120304	2.91972	341	98	8	25287	BHLHE40,DACH1,GM14322,KCNIP3,MXI1,STAT6,TFCP2L1,ZBTB20
GO:MF	ion binding	GO:0043167	FALSE	0.0017951	2.74591	5919	98	40	25287	ADCY8,AGO2,AGO3,ALOX8,ARSI,CAB39,CYP2S1,D2HGDH,ERN2,EYA1,GGTA1,GM14295,GM14322,HIVEP3,HR,KCNIP3,LIN28B,LRP4,MYL6B,NCALD,NPNT,PCDHB8,PCDHGA2,PCDHGA9,PDP1,PLCH1,PNPLA3,RAB27A,SMC4,SNRPC,TRIM66,UCK2,ZBTB20,ZCCHC14,ZFHX2,ZFP456,ZFP92,ZFP970,ZFPM2,ZNFX1
GO:MF	RNA polymerase II cis-regulatory region sequence-specific DNA binding	GO:0000978	FALSE	0.0017951	2.74591	1110	98	14	25287	BHLHE40,DACH1,GM14295,HIVEP3,KCNIP3,MXI1,STAT6,TFCP2L1,TWIST1,ZBTB20,ZFHX2,ZFP456,ZFP92,ZFP970
GO:MF	single-stranded RNA binding	GO:0003727	TRUE	0.010064	1.99723	97	98	4	25287	AGO2,AGO3,KHDRBS2,SNRPC
GO:MF	nucleic acid binding	GO:0003676	FALSE	0.0124595	1.9045	4747	98	32	25287	AGO2,AGO3,ANKRD33B,ATF5,BHLHE40,CSDC2,DACH1,EYA1,FOXN3,GM14295,GM14322,HIVEP3,HR,KCNIP3,KHDRBS2,LIN28B,MXI1,PURA,SMC4,SNRPC,STAT4,STAT6,TFCP2L1,TWIST1,ZBTB20,ZCCHC14,ZFHX2,ZFP456,ZFP92,ZFP970,ZFPM2,ZNFX1
GO:MF	DNA-binding transcription factor binding	GO:0140297	FALSE	0.0160249	1.7952	522	98	8	25287	BEX1,BHLHE40,HR,ID4,NUP62,PURA,TWIST1,ZFPM2
GO:MF	cytoskeletal protein binding	GO:0008092	TRUE	0.0287415	1.54149	1008	98	11	25287	ADCY8,ADD2,APC2,ATF5,CDK5R2,CNN2,MTCL1,NCALD,NUP62,PSTPIP2,RAB27A
GO:MF	protein C-terminus binding	GO:0008022	FALSE	0.0335407	1.47443	234	98	5	25287	ADCY8,AGO2,FOXN3,KCNIP3,NIPBL
GO:MF	heterocyclic compound binding	GO:1901363	FALSE	0.0339595	1.46904	6866	98	40	25287	ADCY8,AGO2,AGO3,ANKRD33B,ATF5,BHLHE40,CSDC2,CYP2S1,D2HGDH,DACH1,ERN2,EYA1,FOXN3,GM14295,GM14322,HIVEP3,HR,HSD11B1,KCNIP3,KHDRBS2,LIN28B,MXI1,PNPLA3,PURA,RAB27A,SMC4,SNRPC,STAT4,STAT6,TFCP2L1,TWIST1,UCK2,ZBTB20,ZCCHC14,ZFHX2,ZFP456,ZFP92,ZFP970,ZFPM2,ZNFX1
GO:MF	transcription regulator inhibitor activity	GO:0140416	TRUE	0.0404889	1.39266	22	98	2	25287	ID4,PURA
GO:MF	dynorphin receptor activity	GO:0038048	TRUE	0.0404889	1.39266	1	98	1	25287	OPRK1
GO:MF	cortisol dehydrogenase activity	GO:0102196	TRUE	0.0404889	1.39266	1	98	1	25287	HSD11B1
GO:MF	organic cyclic compound binding	GO:0097159	FALSE	0.0404889	1.39266	6951	98	40	25287	ADCY8,AGO2,AGO3,ANKRD33B,ATF5,BHLHE40,CSDC2,CYP2S1,D2HGDH,DACH1,ERN2,EYA1,FOXN3,GM14295,GM14322,HIVEP3,HR,HSD11B1,KCNIP3,KHDRBS2,LIN28B,MXI1,PNPLA3,PURA,RAB27A,SMC4,SNRPC,STAT4,STAT6,TFCP2L1,TWIST1,UCK2,ZBTB20,ZCCHC14,ZFHX2,ZFP456,ZFP92,ZFP970,ZFPM2,ZNFX1
GO:MF	endoribonuclease activity, cleaving siRNA-paired mRNA	GO:0070551	TRUE	0.0404889	1.39266	1	98	1	25287	AGO2
GO:MF	7-beta-hydroxysteroid dehydrogenase (NADP+) activity	GO:0047022	TRUE	0.0404889	1.39266	1	98	1	25287	HSD11B1
GO:MF	11-beta-hydroxysteroid dehydrogenase (NADP+) activity	GO:0070524	TRUE	0.0404889	1.39266	1	98	1	25287	HSD11B1
GO:MF	RNA polymerase II-specific DNA-binding transcription factor binding	GO:0061629	FALSE	0.0404889	1.39266	382	98	6	25287	BEX1,BHLHE40,HR,ID4,NUP62,ZFPM2
GO:MF	(R)-2-hydroxyglutarate dehydrogenase activity	GO:0051990	TRUE	0.0404889	1.39266	1	98	1	25287	D2HGDH
GO:MF	transcription factor binding	GO:0008134	FALSE	0.0404889	1.39266	631	98	8	25287	BEX1,BHLHE40,HR,ID4,NUP62,PURA,TWIST1,ZFPM2
GO:MF	hydrolase activity, acting on ester bonds	GO:0016788	TRUE	0.0404889	1.39266	775	98	9	25287	AGO2,AGO3,ARSI,ERN2,EYA1,PDP1,PLCH1,PNPLA3,PTPRH
GO:MF	endoribonuclease activity	GO:0004521	TRUE	0.0496862	1.30376	88	98	3	25287	AGO2,AGO3,ERN2
GO:BP	negative regulation of cellular process	GO:0048523	TRUE	1.06225e-05	4.97378	4989	98	43	27334	ADCY8,ADD2,AGO2,AGO3,ALOX8,APC2,ATF5,BEX1,BHLHE40,CNN2,DACH1,ERN2,EYA1,FOXN3,FRMD4A,GM14322,GNG4,GRM2,HAS1,HHATL,HR,ID4,KCNIP3,LIN28B,LRP4,MXI1,NIPBL,NUP62,OGN,OPRK1,PTPRH,PTTG1,PURA,RGMA,SOCS5,STAT6,TBRG1,TFCP2L1,TNC,TRIM66,TWIST1,ZBTB20,ZFPM2
GO:BP	regulation of RNA metabolic process	GO:0051252	FALSE	1.06626e-05	4.97214	3781	98	36	27334	ADCY8,AGO2,AGO3,ATF5,BEX1,BHLHE40,CSDC2,DACH1,ERN2,EYA1,FOXN3,GM14295,GM14322,HIVEP3,HR,ID4,KCNIP3,KHDRBS2,LIN28B,MXI1,NIPBL,NPNT,NUP62,PURA,RGMA,STAT4,STAT6,TFCP2L1,TRIM66,TWIST1,ZBTB20,ZFHX2,ZFP456,ZFP92,ZFP970,ZFPM2
GO:BP	regulation of macromolecule metabolic process	GO:0060255	FALSE	1.1886e-05	4.92496	6826	98	50	27334	ADCY8,AGO2,AGO3,ALOX8,ATF5,BEX1,BHLHE40,C1QTNF4,CAB39,CDK5R2,CNN2,CSDC2,DACH1,ERN2,EYA1,FOXN3,GM14295,GM14322,HHATL,HIVEP3,HR,HSD11B1,ID4,KCNIP3,KHDRBS2,LIN28B,LRP4,MXI1,NIPBL,NPNT,NUP62,PTPRH,PTTG1,PURA,RAB27A,RGMA,SOCS5,STAT4,STAT6,TFCP2L1,TNC,TRIM66,TWIST1,ZBTB20,ZFHX2,ZFP456,ZFP92,ZFP970,ZFPM2,ZNFX1
GO:BP	regulation of cellular metabolic process	GO:0031323	FALSE	1.1886e-05	4.92496	5673	98	45	27334	ADCY8,AGO2,AGO3,ATF5,BEX1,BHLHE40,CAB39,CDK5R2,CSDC2,DACH1,ERN2,EYA1,FOXN3,GM14295,GM14322,HHATL,HIVEP3,HR,HSD11B1,ID4,KCNIP3,KHDRBS2,LIN28B,LRP4,MTCL1,MXI1,NIPBL,NPNT,NUP62,PTPRH,PURA,RAB27A,RGMA,SOCS5,STAT4,STAT6,TFCP2L1,TRIM66,TWIST1,ZBTB20,ZFHX2,ZFP456,ZFP92,ZFP970,ZFPM2
GO:BP	regulation of nucleobase-containing compound metabolic process	GO:0019219	FALSE	1.1886e-05	4.92496	4098	98	37	27334	ADCY8,AGO2,AGO3,ATF5,BEX1,BHLHE40,CSDC2,DACH1,ERN2,EYA1,FOXN3,GM14295,GM14322,HIVEP3,HR,HSD11B1,ID4,KCNIP3,KHDRBS2,LIN28B,MXI1,NIPBL,NPNT,NUP62,PURA,RGMA,STAT4,STAT6,TFCP2L1,TRIM66,TWIST1,ZBTB20,ZFHX2,ZFP456,ZFP92,ZFP970,ZFPM2
GO:BP	regulation of gene expression	GO:0010468	FALSE	1.80016e-05	4.74469	5407	98	43	27334	ADCY8,AGO2,AGO3,ALOX8,ATF5,BEX1,BHLHE40,C1QTNF4,CNN2,CSDC2,DACH1,ERN2,EYA1,FOXN3,GM14295,GM14322,HIVEP3,HR,ID4,KCNIP3,KHDRBS2,LIN28B,MXI1,NIPBL,NPNT,NUP62,PURA,RAB27A,RGMA,SOCS5,STAT4,STAT6,TFCP2L1,TNC,TRIM66,TWIST1,ZBTB20,ZFHX2,ZFP456,ZFP92,ZFP970,ZFPM2,ZNFX1
GO:BP	regulation of metabolic process	GO:0019222	FALSE	3.13015e-05	4.50443	7329	98	51	27334	ADCY8,AGO2,AGO3,ALOX8,ATF5,BEX1,BHLHE40,C1QTNF4,CAB39,CDK5R2,CNN2,CSDC2,DACH1,ERN2,EYA1,FOXN3,GM14295,GM14322,HHATL,HIVEP3,HR,HSD11B1,ID4,KCNIP3,KHDRBS2,LIN28B,LRP4,MTCL1,MXI1,NIPBL,NPNT,NUP62,PTPRH,PTTG1,PURA,RAB27A,RGMA,SOCS5,STAT4,STAT6,TFCP2L1,TNC,TRIM66,TWIST1,ZBTB20,ZFHX2,ZFP456,ZFP92,ZFP970,ZFPM2,ZNFX1
GO:BP	negative regulation of biological process	GO:0048519	FALSE	3.62367e-05	4.44085	6022	98	45	27334	ADCY8,ADD2,AGO2,AGO3,ALOX8,APC2,ATF5,BEX1,BHLHE40,CNN2,CSDC2,DACH1,ERN2,EYA1,FOXN3,FRMD4A,GM14322,GNG4,GRM2,HAS1,HHATL,HR,ID4,KCNIP3,LIN28B,LRP4,MXI1,NIPBL,NUP62,OGN,OPRK1,PTPRH,PTTG1,PURA,RGMA,SOCS5,STAT6,TBRG1,TFCP2L1,TNC,TRIM66,TWIST1,ZBTB20,ZFPM2,ZNFX1
GO:BP	regulation of nitrogen compound metabolic process	GO:0051171	FALSE	3.62367e-05	4.44085	5820	98	44	27334	ADCY8,AGO2,AGO3,ATF5,BEX1,BHLHE40,CAB39,CDK5R2,CSDC2,DACH1,ERN2,EYA1,FOXN3,GM14295,GM14322,HHATL,HIVEP3,HR,HSD11B1,ID4,KCNIP3,KHDRBS2,LIN28B,LRP4,MXI1,NIPBL,NPNT,NUP62,PTPRH,PTTG1,PURA,RGMA,SOCS5,STAT4,STAT6,TFCP2L1,TRIM66,TWIST1,ZBTB20,ZFHX2,ZFP456,ZFP92,ZFP970,ZFPM2
GO:BP	regulation of transcription by RNA polymerase II	GO:0006357	FALSE	3.62367e-05	4.44085	2536	98	27	27334	AGO2,ATF5,BEX1,BHLHE40,DACH1,EYA1,GM14295,GM14322,HIVEP3,HR,ID4,KCNIP3,MXI1,NIPBL,NPNT,PURA,RGMA,STAT4,STAT6,TFCP2L1,TWIST1,ZBTB20,ZFHX2,ZFP456,ZFP92,ZFP970,ZFPM2
GO:BP	regulation of nucleic acid-templated transcription	GO:1903506	FALSE	3.6515e-05	4.43753	3463	98	32	27334	ADCY8,AGO2,ATF5,BEX1,BHLHE40,DACH1,ERN2,EYA1,FOXN3,GM14295,GM14322,HIVEP3,HR,ID4,KCNIP3,MXI1,NIPBL,NPNT,NUP62,PURA,RGMA,STAT4,STAT6,TFCP2L1,TRIM66,TWIST1,ZBTB20,ZFHX2,ZFP456,ZFP92,ZFP970,ZFPM2
GO:BP	regulation of DNA-templated transcription	GO:0006355	FALSE	3.6515e-05	4.43753	3461	98	32	27334	ADCY8,AGO2,ATF5,BEX1,BHLHE40,DACH1,ERN2,EYA1,FOXN3,GM14295,GM14322,HIVEP3,HR,ID4,KCNIP3,MXI1,NIPBL,NPNT,NUP62,PURA,RGMA,STAT4,STAT6,TFCP2L1,TRIM66,TWIST1,ZBTB20,ZFHX2,ZFP456,ZFP92,ZFP970,ZFPM2
GO:BP	regulation of RNA biosynthetic process	GO:2001141	FALSE	3.6515e-05	4.43753	3478	98	32	27334	ADCY8,AGO2,ATF5,BEX1,BHLHE40,DACH1,ERN2,EYA1,FOXN3,GM14295,GM14322,HIVEP3,HR,ID4,KCNIP3,MXI1,NIPBL,NPNT,NUP62,PURA,RGMA,STAT4,STAT6,TFCP2L1,TRIM66,TWIST1,ZBTB20,ZFHX2,ZFP456,ZFP92,ZFP970,ZFPM2
GO:BP	negative regulation of macromolecule biosynthetic process	GO:0010558	FALSE	3.6515e-05	4.43753	1624	98	21	27334	AGO2,AGO3,ATF5,BHLHE40,DACH1,ERN2,FOXN3,GM14322,HHATL,HR,ID4,KCNIP3,MXI1,NIPBL,PURA,STAT6,TFCP2L1,TRIM66,TWIST1,ZBTB20,ZFPM2
GO:BP	transcription by RNA polymerase II	GO:0006366	FALSE	3.96842e-05	4.40138	2601	98	27	27334	AGO2,ATF5,BEX1,BHLHE40,DACH1,EYA1,GM14295,GM14322,HIVEP3,HR,ID4,KCNIP3,MXI1,NIPBL,NPNT,PURA,RGMA,STAT4,STAT6,TFCP2L1,TWIST1,ZBTB20,ZFHX2,ZFP456,ZFP92,ZFP970,ZFPM2
GO:BP	regulation of primary metabolic process	GO:0080090	FALSE	4.81523e-05	4.31738	6002	98	44	27334	ADCY8,AGO2,AGO3,ATF5,BEX1,BHLHE40,CAB39,CDK5R2,CSDC2,DACH1,ERN2,EYA1,FOXN3,GM14295,GM14322,HHATL,HIVEP3,HR,HSD11B1,ID4,KCNIP3,KHDRBS2,LIN28B,LRP4,MXI1,NIPBL,NPNT,NUP62,PTPRH,PTTG1,PURA,RGMA,SOCS5,STAT4,STAT6,TFCP2L1,TRIM66,TWIST1,ZBTB20,ZFHX2,ZFP456,ZFP92,ZFP970,ZFPM2
GO:BP	regulation of macromolecule biosynthetic process	GO:0010556	FALSE	5.18477e-05	4.28527	3954	98	34	27334	ADCY8,AGO2,AGO3,ATF5,BEX1,BHLHE40,DACH1,ERN2,EYA1,FOXN3,GM14295,GM14322,HHATL,HIVEP3,HR,ID4,KCNIP3,MXI1,NIPBL,NPNT,NUP62,PURA,RGMA,STAT4,STAT6,TFCP2L1,TRIM66,TWIST1,ZBTB20,ZFHX2,ZFP456,ZFP92,ZFP970,ZFPM2
GO:BP	DNA-templated transcription	GO:0006351	FALSE	5.18477e-05	4.28527	3578	98	32	27334	ADCY8,AGO2,ATF5,BEX1,BHLHE40,DACH1,ERN2,EYA1,FOXN3,GM14295,GM14322,HIVEP3,HR,ID4,KCNIP3,MXI1,NIPBL,NPNT,NUP62,PURA,RGMA,STAT4,STAT6,TFCP2L1,TRIM66,TWIST1,ZBTB20,ZFHX2,ZFP456,ZFP92,ZFP970,ZFPM2
GO:BP	negative regulation of cellular biosynthetic process	GO:0031327	FALSE	5.18477e-05	4.28527	1689	98	21	27334	AGO2,AGO3,ATF5,BHLHE40,DACH1,ERN2,FOXN3,GM14322,HHATL,HR,ID4,KCNIP3,MXI1,NIPBL,PURA,STAT6,TFCP2L1,TRIM66,TWIST1,ZBTB20,ZFPM2
GO:BP	nucleic acid-templated transcription	GO:0097659	FALSE	5.18477e-05	4.28527	3579	98	32	27334	ADCY8,AGO2,ATF5,BEX1,BHLHE40,DACH1,ERN2,EYA1,FOXN3,GM14295,GM14322,HIVEP3,HR,ID4,KCNIP3,MXI1,NIPBL,NPNT,NUP62,PURA,RGMA,STAT4,STAT6,TFCP2L1,TRIM66,TWIST1,ZBTB20,ZFHX2,ZFP456,ZFP92,ZFP970,ZFPM2
GO:BP	negative regulation of cellular metabolic process	GO:0031324	FALSE	5.52612e-05	4.25758	2341	98	25	27334	AGO2,AGO3,ATF5,BHLHE40,DACH1,ERN2,FOXN3,GM14322,HHATL,HR,ID4,KCNIP3,LIN28B,MXI1,NIPBL,NUP62,PTPRH,PURA,SOCS5,STAT6,TFCP2L1,TRIM66,TWIST1,ZBTB20,ZFPM2
GO:BP	RNA biosynthetic process	GO:0032774	FALSE	5.68913e-05	4.24495	3607	98	32	27334	ADCY8,AGO2,ATF5,BEX1,BHLHE40,DACH1,ERN2,EYA1,FOXN3,GM14295,GM14322,HIVEP3,HR,ID4,KCNIP3,MXI1,NIPBL,NPNT,NUP62,PURA,RGMA,STAT4,STAT6,TFCP2L1,TRIM66,TWIST1,ZBTB20,ZFHX2,ZFP456,ZFP92,ZFP970,ZFPM2
GO:BP	negative regulation of biosynthetic process	GO:0009890	FALSE	6.44671e-05	4.19066	1734	98	21	27334	AGO2,AGO3,ATF5,BHLHE40,DACH1,ERN2,FOXN3,GM14322,HHATL,HR,ID4,KCNIP3,MXI1,NIPBL,PURA,STAT6,TFCP2L1,TRIM66,TWIST1,ZBTB20,ZFPM2
GO:BP	regulation of biosynthetic process	GO:0009889	FALSE	6.44671e-05	4.19066	4231	98	35	27334	ADCY8,AGO2,AGO3,ATF5,BEX1,BHLHE40,DACH1,ERN2,EYA1,FOXN3,GM14295,GM14322,HHATL,HIVEP3,HR,ID4,KCNIP3,MXI1,NIPBL,NPNT,NUP62,PURA,RAB27A,RGMA,STAT4,STAT6,TFCP2L1,TRIM66,TWIST1,ZBTB20,ZFHX2,ZFP456,ZFP92,ZFP970,ZFPM2
GO:BP	negative regulation of nitrogen compound metabolic process	GO:0051172	FALSE	6.44671e-05	4.19066	2546	98	26	27334	AGO2,AGO3,ATF5,BHLHE40,DACH1,ERN2,FOXN3,GM14322,HHATL,HR,ID4,KCNIP3,LIN28B,MXI1,NIPBL,NUP62,PTPRH,PTTG1,PURA,SOCS5,STAT6,TFCP2L1,TRIM66,TWIST1,ZBTB20,ZFPM2
GO:BP	biosynthetic process	GO:0009058	FALSE	7.46286e-05	4.12709	5958	98	43	27334	ADCY8,AGO2,AGO3,ALOX8,ATF5,BEX1,BHLHE40,DACH1,ERN2,EYA1,FOXN3,GGTA1,GM14295,GM14322,HAS1,HHATL,HIVEP3,HR,HSD11B1,ID4,KCNIP3,MXI1,NIPBL,NPNT,NUP62,PIGN,PNPLA3,PURA,RAB27A,RGMA,SOCS5,STAT4,STAT6,TFCP2L1,TRIM66,TWIST1,UCK2,ZBTB20,ZFHX2,ZFP456,ZFP92,ZFP970,ZFPM2
GO:BP	regulation of cellular biosynthetic process	GO:0031326	FALSE	0.000107107	3.97018	4141	98	34	27334	ADCY8,AGO2,AGO3,ATF5,BEX1,BHLHE40,DACH1,ERN2,EYA1,FOXN3,GM14295,GM14322,HHATL,HIVEP3,HR,ID4,KCNIP3,MXI1,NIPBL,NPNT,NUP62,PURA,RGMA,STAT4,STAT6,TFCP2L1,TRIM66,TWIST1,ZBTB20,ZFHX2,ZFP456,ZFP92,ZFP970,ZFPM2
GO:BP	negative regulation of RNA metabolic process	GO:0051253	FALSE	0.000107107	3.97018	1494	98	19	27334	ATF5,BHLHE40,DACH1,ERN2,FOXN3,GM14322,HR,ID4,KCNIP3,LIN28B,MXI1,NIPBL,PURA,STAT6,TFCP2L1,TRIM66,TWIST1,ZBTB20,ZFPM2
GO:BP	organic substance biosynthetic process	GO:1901576	FALSE	0.000118632	3.9258	5855	98	42	27334	ADCY8,AGO2,AGO3,ALOX8,ATF5,BEX1,BHLHE40,DACH1,ERN2,EYA1,FOXN3,GGTA1,GM14295,GM14322,HAS1,HHATL,HIVEP3,HR,HSD11B1,ID4,KCNIP3,MXI1,NIPBL,NPNT,NUP62,PIGN,PNPLA3,PURA,RGMA,SOCS5,STAT4,STAT6,TFCP2L1,TRIM66,TWIST1,UCK2,ZBTB20,ZFHX2,ZFP456,ZFP92,ZFP970,ZFPM2
GO:BP	negative regulation of nucleic acid-templated transcription	GO:1903507	FALSE	0.000132819	3.87674	1379	98	18	27334	ATF5,BHLHE40,DACH1,ERN2,FOXN3,GM14322,HR,ID4,KCNIP3,MXI1,NIPBL,PURA,STAT6,TFCP2L1,TRIM66,TWIST1,ZBTB20,ZFPM2
GO:BP	negative regulation of DNA-templated transcription	GO:0045892	FALSE	0.000132819	3.87674	1377	98	18	27334	ATF5,BHLHE40,DACH1,ERN2,FOXN3,GM14322,HR,ID4,KCNIP3,MXI1,NIPBL,PURA,STAT6,TFCP2L1,TRIM66,TWIST1,ZBTB20,ZFPM2
GO:BP	negative regulation of RNA biosynthetic process	GO:1902679	FALSE	0.000136127	3.86606	1387	98	18	27334	ATF5,BHLHE40,DACH1,ERN2,FOXN3,GM14322,HR,ID4,KCNIP3,MXI1,NIPBL,PURA,STAT6,TFCP2L1,TRIM66,TWIST1,ZBTB20,ZFPM2
GO:BP	macromolecule biosynthetic process	GO:0009059	FALSE	0.000136127	3.86606	4825	98	37	27334	ADCY8,AGO2,AGO3,ATF5,BEX1,BHLHE40,DACH1,ERN2,EYA1,FOXN3,GGTA1,GM14295,GM14322,HAS1,HHATL,HIVEP3,HR,ID4,KCNIP3,MXI1,NIPBL,NPNT,NUP62,PIGN,PURA,RGMA,STAT4,STAT6,TFCP2L1,TRIM66,TWIST1,ZBTB20,ZFHX2,ZFP456,ZFP92,ZFP970,ZFPM2
GO:BP	nucleobase-containing compound biosynthetic process	GO:0034654	FALSE	0.000138651	3.85808	4019	98	33	27334	ADCY8,AGO2,ATF5,BEX1,BHLHE40,DACH1,ERN2,EYA1,FOXN3,GM14295,GM14322,HIVEP3,HR,ID4,KCNIP3,MXI1,NIPBL,NPNT,NUP62,PURA,RGMA,STAT4,STAT6,TFCP2L1,TRIM66,TWIST1,UCK2,ZBTB20,ZFHX2,ZFP456,ZFP92,ZFP970,ZFPM2
GO:BP	organic cyclic compound biosynthetic process	GO:1901362	FALSE	0.000160829	3.79364	4252	98	34	27334	ADCY8,AGO2,ATF5,BEX1,BHLHE40,DACH1,ERN2,EYA1,FOXN3,GM14295,GM14322,HIVEP3,HR,HSD11B1,ID4,KCNIP3,MXI1,NIPBL,NPNT,NUP62,PURA,RGMA,STAT4,STAT6,TFCP2L1,TRIM66,TWIST1,UCK2,ZBTB20,ZFHX2,ZFP456,ZFP92,ZFP970,ZFPM2
GO:BP	cellular biosynthetic process	GO:0044249	FALSE	0.000176933	3.75219	5762	98	41	27334	ADCY8,AGO2,AGO3,ALOX8,ATF5,BEX1,BHLHE40,DACH1,ERN2,EYA1,FOXN3,GGTA1,GM14295,GM14322,HAS1,HHATL,HIVEP3,HR,ID4,KCNIP3,MXI1,NIPBL,NPNT,NUP62,PIGN,PNPLA3,PURA,RGMA,SOCS5,STAT4,STAT6,TFCP2L1,TRIM66,TWIST1,UCK2,ZBTB20,ZFHX2,ZFP456,ZFP92,ZFP970,ZFPM2
GO:BP	heterocycle biosynthetic process	GO:0018130	FALSE	0.000190715	3.71962	4091	98	33	27334	ADCY8,AGO2,ATF5,BEX1,BHLHE40,DACH1,ERN2,EYA1,FOXN3,GM14295,GM14322,HIVEP3,HR,ID4,KCNIP3,MXI1,NIPBL,NPNT,NUP62,PURA,RGMA,STAT4,STAT6,TFCP2L1,TRIM66,TWIST1,UCK2,ZBTB20,ZFHX2,ZFP456,ZFP92,ZFP970,ZFPM2
GO:BP	aromatic compound biosynthetic process	GO:0019438	FALSE	0.000198573	3.70208	4103	98	33	27334	ADCY8,AGO2,ATF5,BEX1,BHLHE40,DACH1,ERN2,EYA1,FOXN3,GM14295,GM14322,HIVEP3,HR,ID4,KCNIP3,MXI1,NIPBL,NPNT,NUP62,PURA,RGMA,STAT4,STAT6,TFCP2L1,TRIM66,TWIST1,UCK2,ZBTB20,ZFHX2,ZFP456,ZFP92,ZFP970,ZFPM2
GO:BP	negative regulation of nucleobase-containing compound metabolic process	GO:0045934	FALSE	0.000269364	3.56966	1626	98	19	27334	ATF5,BHLHE40,DACH1,ERN2,FOXN3,GM14322,HR,ID4,KCNIP3,LIN28B,MXI1,NIPBL,PURA,STAT6,TFCP2L1,TRIM66,TWIST1,ZBTB20,ZFPM2
GO:BP	positive regulation of macromolecule metabolic process	GO:0010604	FALSE	0.000401381	3.39644	3643	98	30	27334	ADCY8,AGO2,AGO3,ALOX8,ATF5,BEX1,C1QTNF4,CAB39,CDK5R2,CNN2,ERN2,EYA1,GM14295,HIVEP3,ID4,LIN28B,LRP4,NIPBL,NPNT,NUP62,RAB27A,RGMA,SOCS5,STAT4,STAT6,TFCP2L1,TNC,TWIST1,ZBTB20,ZFPM2
GO:BP	negative regulation of macromolecule metabolic process	GO:0010605	FALSE	0.000635507	3.19688	3339	98	28	27334	AGO2,AGO3,ATF5,BHLHE40,CSDC2,DACH1,ERN2,FOXN3,GM14322,HHATL,HR,ID4,KCNIP3,LIN28B,MXI1,NIPBL,NUP62,PTPRH,PTTG1,PURA,SOCS5,STAT6,TFCP2L1,TRIM66,TWIST1,ZBTB20,ZFPM2,ZNFX1
GO:BP	pre-miRNA processing	GO:0031054	TRUE	0.00111937	2.95103	15	98	3	27334	AGO2,AGO3,LIN28B
GO:BP	positive regulation of cellular process	GO:0048522	FALSE	0.00128004	2.89278	6038	98	40	27334	ADCY8,AGO2,AGO3,ALOX8,ATF5,BEX1,C1QTNF4,CAB39,CACNA1I,CDK5R2,ERN2,EYA1,FRMD4A,GM14295,HIVEP3,ID4,IQSEC1,LIN28B,LRP4,MTCL1,NET1,NIPBL,NPNT,NUP62,OPRK1,PURA,RAB27A,RGMA,SMC4,SOCS5,STAT4,STAT6,STPG1,TFCP2L1,TMEM198,TNC,TWIST1,XLR3B,ZBTB20,ZFPM2
GO:BP	positive regulation of metabolic process	GO:0009893	FALSE	0.00190399	2.72034	3968	98	30	27334	ADCY8,AGO2,AGO3,ALOX8,ATF5,BEX1,C1QTNF4,CAB39,CDK5R2,CNN2,ERN2,EYA1,GM14295,HIVEP3,ID4,LIN28B,LRP4,NIPBL,NPNT,NUP62,RAB27A,RGMA,SOCS5,STAT4,STAT6,TFCP2L1,TNC,TWIST1,ZBTB20,ZFPM2
GO:BP	negative regulation of metabolic process	GO:0009892	FALSE	0.00190399	2.72034	3563	98	28	27334	AGO2,AGO3,ATF5,BHLHE40,CSDC2,DACH1,ERN2,FOXN3,GM14322,HHATL,HR,ID4,KCNIP3,LIN28B,MXI1,NIPBL,NUP62,PTPRH,PTTG1,PURA,SOCS5,STAT6,TFCP2L1,TRIM66,TWIST1,ZBTB20,ZFPM2,ZNFX1
GO:BP	positive regulation of cellular metabolic process	GO:0031325	FALSE	0.00223814	2.65011	3206	98	26	27334	ADCY8,AGO2,AGO3,ATF5,BEX1,CAB39,CDK5R2,ERN2,EYA1,GM14295,HIVEP3,ID4,LIN28B,LRP4,NIPBL,NPNT,NUP62,RAB27A,RGMA,SOCS5,STAT4,STAT6,TFCP2L1,TWIST1,ZBTB20,ZFPM2
GO:BP	cellular nitrogen compound biosynthetic process	GO:0044271	FALSE	0.00223814	2.65011	4856	98	34	27334	ADCY8,AGO2,AGO3,ATF5,BEX1,BHLHE40,DACH1,ERN2,EYA1,FOXN3,GM14295,GM14322,HIVEP3,HR,ID4,KCNIP3,MXI1,NIPBL,NPNT,NUP62,PURA,RGMA,STAT4,STAT6,TFCP2L1,TRIM66,TWIST1,UCK2,ZBTB20,ZFHX2,ZFP456,ZFP92,ZFP970,ZFPM2
GO:BP	positive regulation of biological process	GO:0048518	FALSE	0.00272932	2.56395	6729	98	42	27334	ADCY8,AGO2,AGO3,ALOX8,ATF5,BEX1,C1QTNF4,CAB39,CACNA1I,CDK5R2,CNN2,ERN2,EYA1,FRMD4A,GM14295,HIVEP3,ID4,IQSEC1,LIN28B,LRP4,MTCL1,NET1,NIPBL,NPNT,NUP62,OPRK1,PURA,RAB27A,RGMA,SMC4,SOCS5,STAT4,STAT6,STPG1,TFCP2L1,TMEM198,TNC,TWIST1,XLR3B,ZBTB20,ZFPM2,ZNFX1
GO:BP	negative regulation of transcription by RNA polymerase II	GO:0000122	FALSE	0.00272932	2.56395	996	98	13	27334	BHLHE40,DACH1,GM14322,ID4,KCNIP3,MXI1,NIPBL,PURA,STAT6,TFCP2L1,TWIST1,ZBTB20,ZFPM2
GO:BP	positive regulation of RNA metabolic process	GO:0051254	FALSE	0.00546313	2.26256	1883	98	18	27334	AGO2,AGO3,ATF5,BEX1,EYA1,GM14295,HIVEP3,ID4,LIN28B,NIPBL,NPNT,NUP62,RGMA,STAT4,STAT6,TFCP2L1,TWIST1,ZFPM2
GO:BP	positive regulation of nitrogen compound metabolic process	GO:0051173	FALSE	0.00666269	2.17635	3236	98	25	27334	ADCY8,AGO2,AGO3,ATF5,BEX1,CAB39,CDK5R2,ERN2,EYA1,GM14295,HIVEP3,ID4,LIN28B,LRP4,NIPBL,NPNT,NUP62,RGMA,SOCS5,STAT4,STAT6,TFCP2L1,TWIST1,ZBTB20,ZFPM2
GO:BP	positive regulation of nucleobase-containing compound metabolic process	GO:0045935	FALSE	0.00675911	2.17011	2099	98	19	27334	AGO2,AGO3,ATF5,BEX1,EYA1,GM14295,HIVEP3,ID4,LIN28B,NIPBL,NPNT,NUP62,RGMA,STAT4,STAT6,TFCP2L1,TWIST1,ZBTB20,ZFPM2
GO:BP	outflow tract morphogenesis	GO:0003151	TRUE	0.00733309	2.13471	76	98	4	27334	EYA1,NIPBL,TWIST1,ZFPM2
GO:BP	regulation of cell population proliferation	GO:0042127	FALSE	0.00791075	2.10178	1775	98	17	27334	AGO3,ALOX8,ATF5,BEX1,CNN2,DACH1,EYA1,ID4,NUP62,OGN,PTTG1,PURA,STAT6,TBRG1,TNC,TWIST1,ZFPM2
GO:BP	miRNA-mediated gene silencing by mRNA destabilization	GO:0035279	TRUE	0.00819099	2.08666	6	98	2	27334	AGO2,AGO3
GO:BP	positive regulation of transcription by RNA polymerase II	GO:0045944	FALSE	0.0107534	1.96845	1318	98	14	27334	AGO2,ATF5,BEX1,EYA1,GM14295,ID4,NIPBL,NPNT,RGMA,STAT4,STAT6,TFCP2L1,TWIST1,ZFPM2
GO:BP	regulation of cellular catabolic process	GO:0031329	FALSE	0.0115189	1.93859	724	98	10	27334	AGO2,AGO3,CSDC2,HSD11B1,LIN28B,MTCL1,RGMA,SOCS5,TWIST1,ZBTB20
GO:BP	RISC complex assembly	GO:0070922	TRUE	0.0173795	1.75996	9	98	2	27334	AGO2,AGO3
GO:BP	positive regulation of DNA-templated transcription	GO:0045893	FALSE	0.0173795	1.75996	1736	98	16	27334	AGO2,ATF5,BEX1,EYA1,GM14295,HIVEP3,ID4,NIPBL,NPNT,NUP62,RGMA,STAT4,STAT6,TFCP2L1,TWIST1,ZFPM2
GO:BP	positive regulation of RNA biosynthetic process	GO:1902680	FALSE	0.0173795	1.75996	1743	98	16	27334	AGO2,ATF5,BEX1,EYA1,GM14295,HIVEP3,ID4,NIPBL,NPNT,NUP62,RGMA,STAT4,STAT6,TFCP2L1,TWIST1,ZFPM2
GO:BP	positive regulation of nucleic acid-templated transcription	GO:1903508	FALSE	0.0173795	1.75996	1736	98	16	27334	AGO2,ATF5,BEX1,EYA1,GM14295,HIVEP3,ID4,NIPBL,NPNT,NUP62,RGMA,STAT4,STAT6,TFCP2L1,TWIST1,ZFPM2
GO:BP	G protein-coupled opioid receptor signaling pathway	GO:0038003	TRUE	0.0173795	1.75996	9	98	2	27334	ADCY8,OPRK1
GO:BP	positive regulation of biosynthetic process	GO:0009891	FALSE	0.0198208	1.70288	2132	98	18	27334	AGO2,ATF5,BEX1,EYA1,GM14295,HIVEP3,ID4,NIPBL,NPNT,NUP62,RAB27A,RGMA,STAT4,STAT6,TFCP2L1,TWIST1,ZBTB20,ZFPM2
GO:BP	RNA secondary structure unwinding	GO:0010501	TRUE	0.0208159	1.68161	10	98	2	27334	AGO2,AGO3
GO:BP	positive regulation of cellular catabolic process	GO:0031331	FALSE	0.0276726	1.55795	416	98	7	27334	AGO2,AGO3,LIN28B,RGMA,SOCS5,TWIST1,ZBTB20
GO:BP	mitral valve morphogenesis	GO:0003183	TRUE	0.0295314	1.52972	12	98	2	27334	TWIST1,ZFPM2
GO:BP	mitral valve development	GO:0003174	FALSE	0.0343357	1.46425	13	98	2	27334	TWIST1,ZFPM2
GO:BP	miRNA processing	GO:0035196	FALSE	0.035859	1.4454	55	98	3	27334	AGO2,AGO3,LIN28B
GO:BP	regulation of biological quality	GO:0065008	FALSE	0.0360374	1.44325	3058	98	22	27334	ADCY8,ADD2,AGO2,AGO3,C1QL3,CACNA1I,CSDC2,CYP2S1,GRM2,HSD11B1,IQSEC1,KCNK12,LIN28B,LRP4,NCALD,OPRK1,RAB27A,RGMA,STPG1,TBRG1,VGF,XLR3B
GO:BP	heart valve formation	GO:0003188	TRUE	0.0368906	1.43308	14	98	2	27334	TWIST1,ZFPM2
GO:BP	negative regulation of type 2 immune response	GO:0002829	TRUE	0.0368906	1.43308	14	98	2	27334	SOCS5,STAT6
GO:BP	regulation of neurogenesis	GO:0050767	TRUE	0.038174	1.41823	449	98	7	27334	ATF5,BEX1,BHLHE40,ID4,LRP4,RGMA,XLR3B
GO:BP	axon regeneration	GO:0031103	TRUE	0.0381869	1.41809	58	98	3	27334	BEX1,RGMA,TNC
GO:BP	cell population proliferation	GO:0008283	FALSE	0.0436559	1.35996	2124	98	17	27334	AGO3,ALOX8,ATF5,BEX1,CNN2,DACH1,EYA1,ID4,NUP62,OGN,PTTG1,PURA,STAT6,TBRG1,TNC,TWIST1,ZFPM2
GO:BP	regulation of peroxisome proliferator activated receptor signaling pathway	GO:0035358	TRUE	0.0460582	1.33669	16	98	2	27334	ALOX8,TWIST1
GO:BP	positive regulation of macromolecule biosynthetic process	GO:0010557	FALSE	0.0483339	1.31575	1958	98	16	27334	AGO2,ATF5,BEX1,EYA1,GM14295,HIVEP3,ID4,NIPBL,NPNT,NUP62,RGMA,STAT4,STAT6,TFCP2L1,TWIST1,ZFPM2
GO:BP	positive regulation of regulated secretory pathway	GO:1903307	TRUE	0.0483507	1.3156	64	98	3	27334	CACNA1I,CDK5R2,RAB27A
GO:BP	positive regulation of gene expression	GO:0010628	FALSE	0.0485248	1.31404	1243	98	12	27334	AGO2,AGO3,ALOX8,C1QTNF4,CNN2,ID4,LIN28B,RAB27A,STAT6,TNC,TWIST1,ZBTB20
GO:BP	reproductive process	GO:0022414	TRUE	0.0489733	1.31004	1786	98	15	27334	AGO2,CACNA1I,DACH1,HAS1,ID4,NIPBL,NUP62,OPRK1,PTTG1,SMC4,TNC,VGF,XLR3A,XLR3B,ZFPM2
GO:BP	nucleic acid metabolic process	GO:0090304	FALSE	0.0489733	1.31004	7804	98	42	27334	ADCY8,AGO2,AGO3,ATF5,BEX1,BHLHE40,CSDC2,DACH1,ERN2,EYA1,FOXN3,GM14295,GM14322,HIVEP3,HR,ID4,KCNIP3,KHDRBS2,LIN28B,MXI1,NIPBL,NPNT,NUP62,PTTG1,PURA,RGMA,SMC4,SNRPC,STAT4,STAT6,TBRG1,TFCP2L1,TPRKB,TRIM66,TWIST1,UTP14B,ZBTB20,ZFHX2,ZFP456,ZFP92,ZFP970,ZFPM2
GO:BP	rhythmic process	GO:0048511	TRUE	0.0489733	1.31004	352	98	6	27334	ATF5,BHLHE40,HAS1,ID4,OPRK1,TWIST1
GO:BP	reproduction	GO:0000003	FALSE	0.0499202	1.30172	1793	98	15	27334	AGO2,CACNA1I,DACH1,HAS1,ID4,NIPBL,NUP62,OPRK1,PTTG1,SMC4,TNC,VGF,XLR3A,XLR3B,ZFPM2
GO:BP	positive regulation of secretion by cell	GO:1903532	FALSE	0.0499202	1.30172	355	98	6	27334	ADCY8,CACNA1I,CDK5R2,FRMD4A,OPRK1,RAB27A
GO:CC	RISC-loading complex	GO:0070578	TRUE	0.0409541	1.3877	11	99	2	27387	AGO2,AGO3
REAC	Post-transcriptional silencing by small RNAs	REAC:R-MMU-426496	FALSE	0.0381635	1.41835	6	41	2	8407	AGO2,AGO3
REAC	MicroRNA (miRNA) biogenesis	REAC:R-MMU-203927	FALSE	0.0381635	1.41835	6	41	2	8407	AGO2,AGO3
REAC	Small interfering RNA (siRNA) biogenesis	REAC:R-MMU-426486	FALSE	0.0471994	1.32606	8	41	2	8407	AGO2,AGO3
CORUM	Eya1/3-Dach1/2-Six1 complex	CORUM:5439	FALSE	0.000460825	3.33646	3	5	2	1082	DACH1,EYA1
CORUM	Cohesin complex, incomplete (Smc4, Ss18I1)	CORUM:3019	FALSE	0.0138376	1.85894	2	5	1	1082	SMC4
CORUM	Rab27a-Mlph-Myo5a complex	CORUM:3116	FALSE	0.0138376	1.85894	2	5	1	1082	RAB27A
CORUM	Rab27a-Mlph-Myo5a complex	CORUM:966	FALSE	0.0138376	1.85894	2	5	1	1082	RAB27A
CORUM	Slp5-Rab27A complex	CORUM:3741	FALSE	0.0138376	1.85894	2	5	1	1082	RAB27A
CORUM	Rab27a-Mlph-Myo5a complex	CORUM:1310	FALSE	0.0138376	1.85894	2	5	1	1082	RAB27A
CORUM	Caveolar macromolecular signaling complex, using anti-Cav-3	CORUM:385	FALSE	0.0359888	1.44383	7	5	1	1082	ADCY8
CORUM	Caveolar macromolecular signaling complex	CORUM:384	FALSE	0.0359888	1.44383	7	5	1	1082	ADCY8

## Sheet: Cluster 4
Geneid
X2700046G09Rik
X2810029C07Rik
X2900052N01Rik
X4930429F24Rik
X4930570G19Rik
X8430429K09Rik
A2ml1
A330070K13Rik
A430033K04Rik
Aagab
Abhd14b
Acr
Acyp2
Adarb1
Ahdc1
Araf
Arid1b
Arl2bp
Armcx5
Atf6
Atosa
Atp8b1
Atxn2
Avpr1a
AW554918
Bbs9
Brpf1
C030018K13Rik
Cacnb1
Card10
Ccdc142
Ccnd1
Cd164
Cd2ap
Cdc123
Cdh10
Cebpzos
Cfap74
Chadl
Chia1
Chtf8
Cirbp
Cript
Ctxn2
Cxxc4
D930048N14Rik
Ddx60
Diablo
Dll1
Drd1
Efcab12
Ehbp1l1
Eny2
Etfrf1
Fam120a
Fam181a
Fbxo17
Fbxo33
Fgfrl1
Filip1
Frem2
Gbp6
Gbp9
Gemin4
Gm13293
Gnai1
Gnaz
Gpc3
Hgf
Hmgcll1
Hpgds
Hyou1
Icam1
Idua
Ifi44
Ifit3
Ifit3b
Ifitm3
Igsf8
Il10ra
Inhbb
Iqgap1
Irf2bp1
Itgb3
Kctd20
Lcmt2
Lpar6
Lrrcc1
Lyz2
Maoa
Mcc
Mical1
Mmp14
Mmp17
Mmp24
Mocs3
Mpp2
Mrpl2
Mrps30
Msl1
mt.Atp6
mt.Co2
mt.Co3
mt.Nd6
Mtss2
Naaa
Ndor1
Nemp2
Nrsn1
Nucb2
Nucks1
Numbl
Nup153
Nxph1
Oasl2
Ofd1
Osbpl6
Pak2
Pak5
Palb2
Parp4
Pars2
Pcdhb9
Pde10a
Pde4b
Pde9a
Pdpn
Pfn4
Pgrmc1
Ppp1r10
Ppp1r37
Ptbp2
Ptprk
Qpct
Qsox1
Ralyl
Rgs20
Rhobtb2
Rorb
Rspo3
Rtp4
S100a16
Scly
Sdad1
Serpine2
Sh2b1
Slc17a5
Slc35e2
Slc41a1
Slc6a6
Slc6a8
Smpdl3a
Snx7
Sox9
Spata6l
Ssh2
St3gal3
Stox2
Sytl5
Tbkbp1
Tbxa2r
Tgfb2
Tmed2
Tmed5
Tnfrsf11b
Tnfsf10
Togaram1
Top1
Tpgs1
Trim21
Trp53i11
Trp53rka
Tspan14
Tspan6
Tspyl5
Tubg2
Ubb
Ublcp1
Usf2
Usp2
Usp31
Usp35
Uvssa
Vax1
Vps33a
Wnk2
Xylt1
Zbtb22
Zbtb25
Zbtb7a
Zcchc12
Zdhhc18
Zfp251
Zfp317
Zfp423
Zfp46
Zfp651
Zfp704
Zfp784
Zfp810
Zfp867
Zfp90
Zfp941
Zfp974
Zkscan2

## Sheet: Cluster 4 GOterms
source	term_name	term_id	highlighted	adjusted_p_value	negative_log10_of_adjusted_p_value	term_size	query_size	intersection_size	effective_domain_size	intersections
GO:MF	cation binding	GO:0043169	FALSE	0.00023799	3.62344	4180	186	57	25287	A430033K04RIK,ADARB1,ARAF,ATP8B1,BRPF1,CDH10,CXXC4,DLL1,DRD1,EFCAB12,FREM2,GNAI1,GNAZ,HMGCLL1,HPGDS,IQGAP1,IRF2BP1,MAOA,MCC,MICAL1,MMP14,MMP17,MMP24,MOCS3,NUCB2,NUP153,OASL2,PCDHB9,PDE10A,PDE4B,PDE9A,PGRMC1,PPP1R10,QPCT,RORB,S100A16,SMPDL3A,SYTL5,TBKBP1,TNFSF10,TRIM21,USP2,XYLT1,ZBTB22,ZBTB7A,ZCCHC12,ZFP251,ZFP317,ZFP423,ZFP46,ZFP704,ZFP784,ZFP810,ZFP867,ZFP90,ZFP941,ZKSCAN2
GO:MF	ion binding	GO:0043167	FALSE	0.00023799	3.62344	5919	186	73	25287	A430033K04RIK,ADARB1,ARAF,ATP8B1,BRPF1,CDH10,CXXC4,DDX60,DLL1,DRD1,EFCAB12,FREM2,GBP6,GBP9,GNAI1,GNAZ,HMGCLL1,HPGDS,HYOU1,IQGAP1,IRF2BP1,MAOA,MCC,MICAL1,MMP14,MMP17,MMP24,MOCS3,MTSS2,NDOR1,NUCB2,NUP153,OASL2,PAK2,PAK5,PARS2,PCDHB9,PDE10A,PDE4B,PDE9A,PGRMC1,PPP1R10,QPCT,QSOX1,RHOBTB2,RORB,S100A16,SLC6A6,SMPDL3A,SYTL5,TBKBP1,TNFSF10,TOP1,TRIM21,TRP53RKA,TUBG2,USP2,WNK2,XYLT1,ZBTB22,ZBTB7A,ZCCHC12,Z…
GO:MF	metal ion binding	GO:0046872	FALSE	0.000339997	3.46852	4079	186	55	25287	A430033K04RIK,ADARB1,ARAF,ATP8B1,BRPF1,CDH10,CXXC4,DLL1,EFCAB12,FREM2,GNAI1,GNAZ,HMGCLL1,HPGDS,IQGAP1,IRF2BP1,MCC,MICAL1,MMP14,MMP17,MMP24,MOCS3,NUCB2,NUP153,OASL2,PCDHB9,PDE10A,PDE4B,PDE9A,PGRMC1,PPP1R10,QPCT,RORB,S100A16,SMPDL3A,SYTL5,TBKBP1,TNFSF10,TRIM21,USP2,XYLT1,ZBTB22,ZBTB7A,ZCCHC12,ZFP251,ZFP317,ZFP423,ZFP46,ZFP704,ZFP784,ZFP810,ZFP867,ZFP90,ZFP941,ZKSCAN2
GO:MF	transcription regulator activity	GO:0140110	TRUE	0.00240029	2.61974	1818	186	30	25287	A430033K04RIK,AHDC1,ARL2BP,ATF6,CCND1,ENY2,IRF2BP1,NUCKS1,RORB,SOX9,STOX2,TRIM21,USF2,VAX1,ZBTB25,ZBTB7A,ZCCHC12,ZFP251,ZFP317,ZFP423,ZFP46,ZFP651,ZFP704,ZFP784,ZFP810,ZFP867,ZFP90,ZFP941,ZFP974,ZKSCAN2
GO:MF	double-stranded DNA binding	GO:0003690	TRUE	0.003798	2.42044	1601	186	27	25287	A430033K04RIK,AHDC1,ATF6,DDX60,NUCKS1,NUP153,RORB,SOX9,STOX2,TOP1,USF2,VAX1,ZBTB22,ZBTB25,ZBTB7A,ZFP251,ZFP317,ZFP46,ZFP651,ZFP704,ZFP784,ZFP810,ZFP867,ZFP90,ZFP941,ZFP974,ZKSCAN2
GO:MF	DNA binding	GO:0003677	FALSE	0.00562018	2.25025	2424	186	35	25287	A430033K04RIK,AHDC1,ARID1B,ATF6,BRPF1,CHTF8,CXXC4,DDX60,NUCB2,NUCKS1,NUP153,PALB2,PPP1R10,RORB,SOX9,STOX2,TOP1,USF2,VAX1,ZBTB22,ZBTB25,ZBTB7A,ZFP251,ZFP317,ZFP423,ZFP46,ZFP651,ZFP704,ZFP784,ZFP810,ZFP867,ZFP90,ZFP941,ZFP974,ZKSCAN2
GO:MF	RNA polymerase II transcription regulatory region sequence-specific DNA binding	GO:0000977	FALSE	0.00783534	2.10594	1330	186	23	25287	A430033K04RIK,ATF6,RORB,SOX9,STOX2,TOP1,USF2,VAX1,ZBTB22,ZBTB25,ZBTB7A,ZFP251,ZFP317,ZFP46,ZFP651,ZFP704,ZFP784,ZFP810,ZFP867,ZFP90,ZFP941,ZFP974,ZKSCAN2
GO:MF	DNA-binding transcription factor activity	GO:0003700	FALSE	0.00956121	2.01949	1358	186	23	25287	A430033K04RIK,AHDC1,ATF6,RORB,SOX9,STOX2,USF2,VAX1,ZBTB25,ZBTB7A,ZFP251,ZFP317,ZFP423,ZFP46,ZFP651,ZFP704,ZFP784,ZFP810,ZFP867,ZFP90,ZFP941,ZFP974,ZKSCAN2
GO:MF	transcription cis-regulatory region binding	GO:0000976	FALSE	0.0161535	1.79173	1431	186	23	25287	A430033K04RIK,ATF6,RORB,SOX9,STOX2,TOP1,USF2,VAX1,ZBTB22,ZBTB25,ZBTB7A,ZFP251,ZFP317,ZFP46,ZFP651,ZFP704,ZFP784,ZFP810,ZFP867,ZFP90,ZFP941,ZFP974,ZKSCAN2
GO:MF	transcription regulatory region nucleic acid binding	GO:0001067	FALSE	0.0161535	1.79173	1435	186	23	25287	A430033K04RIK,ATF6,RORB,SOX9,STOX2,TOP1,USF2,VAX1,ZBTB22,ZBTB25,ZBTB7A,ZFP251,ZFP317,ZFP46,ZFP651,ZFP704,ZFP784,ZFP810,ZFP867,ZFP90,ZFP941,ZFP974,ZKSCAN2
GO:MF	sequence-specific DNA binding	GO:0043565	FALSE	0.0161535	1.79173	1606	186	25	25287	A430033K04RIK,ATF6,CXXC4,RORB,SOX9,STOX2,TOP1,USF2,VAX1,ZBTB22,ZBTB25,ZBTB7A,ZFP251,ZFP317,ZFP423,ZFP46,ZFP651,ZFP704,ZFP784,ZFP810,ZFP867,ZFP90,ZFP941,ZFP974,ZKSCAN2
GO:MF	DNA-binding transcription factor activity, RNA polymerase II-specific	GO:0000981	FALSE	0.020244	1.6937	1287	186	21	25287	A430033K04RIK,ATF6,RORB,SOX9,STOX2,USF2,VAX1,ZBTB25,ZBTB7A,ZFP251,ZFP317,ZFP423,ZFP46,ZFP651,ZFP784,ZFP810,ZFP867,ZFP90,ZFP941,ZFP974,ZKSCAN2
GO:MF	G protein-coupled serotonin receptor binding	GO:0031821	TRUE	0.020244	1.6937	5	186	2	25287	GNAI1,GNAZ
GO:MF	sequence-specific double-stranded DNA binding	GO:1990837	FALSE	0.0244021	1.61257	1501	186	23	25287	A430033K04RIK,ATF6,RORB,SOX9,STOX2,TOP1,USF2,VAX1,ZBTB22,ZBTB25,ZBTB7A,ZFP251,ZFP317,ZFP46,ZFP651,ZFP704,ZFP784,ZFP810,ZFP867,ZFP90,ZFP941,ZFP974,ZKSCAN2
GO:MF	catalytic activity, acting on a protein	GO:0140096	TRUE	0.0250481	1.60123	2313	186	31	25287	ACR,ARAF,CCND1,FBXO17,FGFRL1,HGF,IRF2BP1,ITGB3,LCMT2,MMP14,MMP17,MMP24,MOCS3,PAK2,PAK5,PARP4,PTPRK,QPCT,QSOX1,SSH2,TOP1,TPGS1,TRIM21,TRP53RKA,UBLCP1,USP2,USP31,USP35,WNK2,XYLT1,ZDHHC18
GO:MF	3',5'-cyclic-nucleotide phosphodiesterase activity	GO:0004114	TRUE	0.0250481	1.60123	25	186	3	25287	PDE10A,PDE4B,PDE9A
GO:MF	cyclic-nucleotide phosphodiesterase activity	GO:0004112	FALSE	0.0283611	1.54728	27	186	3	25287	PDE10A,PDE4B,PDE9A
GO:MF	organic cyclic compound binding	GO:0097159	FALSE	0.0283611	1.54728	6951	186	71	25287	A430033K04RIK,ADARB1,AHDC1,ARAF,ARID1B,ATF6,ATP8B1,ATXN2,BRPF1,CHTF8,CIRBP,CXXC4,DDX60,DRD1,FAM120A,GBP6,GBP9,GNAI1,GNAZ,HYOU1,IFIT3,IFIT3B,MAOA,MICAL1,MOCS3,MRPL2,NDOR1,NUCB2,NUCKS1,NUP153,OASL2,OSBPL6,PAK2,PAK5,PALB2,PARS2,PDE10A,PDE4B,PGRMC1,PPP1R10,PTBP2,QSOX1,RALYL,RHOBTB2,RORB,SCLY,SOX9,STOX2,TOP1,TRP53RKA,TUBG2,USF2,VAX1,WNK2,ZBTB22,ZBTB25,ZBTB7A,ZCCHC12,ZFP251,ZFP317,ZFP423,ZFP46,ZFP651,Z…
GO:MF	heterocyclic compound binding	GO:1901363	FALSE	0.0303848	1.51734	6866	186	70	25287	A430033K04RIK,ADARB1,AHDC1,ARAF,ARID1B,ATF6,ATP8B1,ATXN2,BRPF1,CHTF8,CIRBP,CXXC4,DDX60,DRD1,FAM120A,GBP6,GBP9,GNAI1,GNAZ,HYOU1,IFIT3,IFIT3B,MAOA,MICAL1,MOCS3,MRPL2,NDOR1,NUCB2,NUCKS1,NUP153,OASL2,PAK2,PAK5,PALB2,PARS2,PDE10A,PDE4B,PGRMC1,PPP1R10,PTBP2,QSOX1,RALYL,RHOBTB2,RORB,SCLY,SOX9,STOX2,TOP1,TRP53RKA,TUBG2,USF2,VAX1,WNK2,ZBTB22,ZBTB25,ZBTB7A,ZCCHC12,ZFP251,ZFP317,ZFP423,ZFP46,ZFP651,ZFP704,Z…
GO:BP	negative regulation of cellular process	GO:0048523	TRUE	0.000231185	3.63604	4989	184	64	27334	A430033K04RIK,ADARB1,ARAF,ATP8B1,AVPR1A,CARD10,CCND1,CD2AP,CHADL,CIRBP,CXXC4,DLL1,DRD1,ENY2,FGFRL1,GNAI1,GPC3,HGF,HPGDS,HYOU1,ICAM1,IFIT3,IFIT3B,IFITM3,IL10RA,INHBB,IQGAP1,IRF2BP1,ITGB3,MCC,MICAL1,MMP14,NUCB2,NUP153,PAK2,PAK5,PALB2,PDE10A,PDE4B,PDPN,PFN4,PGRMC1,PPP1R10,PTBP2,PTPRK,QSOX1,RGS20,RORB,SERPINE2,SOX9,SSH2,TBXA2R,TGFB2,TMED2,TNFRSF11B,TSPAN6,USP2,VAX1,ZBTB25,ZBTB7A,ZFP423,ZFP46,ZFP810,Z…
GO:BP	regulation of primary metabolic process	GO:0080090	FALSE	0.000792981	3.10074	6002	184	70	27334	A2ML1,A430033K04RIK,ABHD14B,ADARB1,AHDC1,ARAF,ARID1B,ARL2BP,ATF6,ATP8B1,AVPR1A,BRPF1,CARD10,CCND1,CHTF8,CIRBP,DIABLO,DLL1,DRD1,ENY2,FBXO33,GPC3,HGF,ICAM1,INHBB,IQGAP1,IRF2BP1,ITGB3,MICAL1,MMP14,MSL1,NUCB2,NUCKS1,OASL2,PAK2,PARP4,PPP1R10,PTBP2,PTPRK,RORB,SERPINE2,SH2B1,SOX9,STOX2,TGFB2,TMED2,TNFSF10,TRIM21,TSPYL5,UBB,USF2,USP2,VAX1,ZBTB22,ZBTB25,ZBTB7A,ZCCHC12,ZFP251,ZFP317,ZFP423,ZFP46,ZFP651,ZFP…
GO:BP	organonitrogen compound metabolic process	GO:1901564	FALSE	0.000792981	3.10074	6589	184	74	27334	A2ML1,ACR,ADARB1,ARAF,ARL2BP,BRPF1,CARD10,CCND1,CD2AP,CHIA1,CIRBP,DIABLO,DRD1,ENY2,FBXO17,FBXO33,GPC3,HGF,HMGCLL1,HPGDS,ICAM1,IDUA,INHBB,IQGAP1,IRF2BP1,ITGB3,LCMT2,MAOA,MICAL1,MMP14,MMP17,MMP24,MOCS3,MRPL2,MRPS30,MSL1,NAAA,NUCB2,NUMBL,OASL2,PAK2,PAK5,PARP4,PARS2,PDE10A,PDE4B,PDE9A,PGRMC1,PTPRK,QPCT,SCLY,SERPINE2,SOX9,SSH2,ST3GAL3,TGFB2,TMED2,TNFSF10,TOP1,TPGS1,TRIM21,TRP53RKA,TSPAN14,TSPYL5,UBB,U…
GO:BP	regulation of nitrogen compound metabolic process	GO:0051171	FALSE	0.000792981	3.10074	5820	184	68	27334	A2ML1,A430033K04RIK,ABHD14B,ADARB1,AHDC1,ARAF,ARID1B,ARL2BP,ATF6,ATP8B1,BRPF1,CARD10,CCND1,CHTF8,CIRBP,DIABLO,DLL1,DRD1,ENY2,FBXO33,GPC3,HGF,ICAM1,INHBB,IQGAP1,IRF2BP1,ITGB3,MICAL1,MMP14,MSL1,NUCKS1,OASL2,PAK2,PARP4,PPP1R10,PTBP2,PTPRK,RORB,SERPINE2,SH2B1,SOX9,STOX2,TGFB2,TMED2,TNFSF10,TRIM21,TSPYL5,UBB,USF2,USP2,VAX1,ZBTB22,ZBTB25,ZBTB7A,ZCCHC12,ZFP251,ZFP317,ZFP423,ZFP46,ZFP651,ZFP704,ZFP784,ZF…
GO:BP	regulation of cellular metabolic process	GO:0031323	FALSE	0.00148386	2.82861	5673	184	65	27334	A430033K04RIK,ABHD14B,ADARB1,AHDC1,ARAF,ARID1B,ARL2BP,ATF6,ATP8B1,AVPR1A,BRPF1,CARD10,CCND1,CHTF8,CIRBP,DLL1,DRD1,ENY2,HGF,ICAM1,IL10RA,INHBB,IQGAP1,IRF2BP1,ITGB3,KCTD20,MICAL1,MSL1,NUCB2,NUCKS1,OASL2,PAK2,PARP4,PPP1R10,PTBP2,PTPRK,QSOX1,RORB,SH2B1,SNX7,SOX9,STOX2,TGFB2,TMED2,TRIM21,USF2,USP2,VAX1,ZBTB22,ZBTB25,ZBTB7A,ZCCHC12,ZFP251,ZFP317,ZFP423,ZFP46,ZFP651,ZFP704,ZFP784,ZFP810,ZFP867,ZFP90,ZFP…
GO:BP	negative regulation of biological process	GO:0048519	FALSE	0.00148386	2.82861	6022	184	68	27334	A2ML1,A430033K04RIK,ADARB1,ARAF,ATP8B1,AVPR1A,CARD10,CCND1,CD2AP,CHADL,CIRBP,CXXC4,DLL1,DRD1,ENY2,FGFRL1,GNAI1,GPC3,HGF,HPGDS,HYOU1,ICAM1,IFIT3,IFIT3B,IFITM3,IL10RA,INHBB,IQGAP1,IRF2BP1,ITGB3,MCC,MICAL1,MMP14,NUCB2,NUP153,OASL2,PAK2,PAK5,PALB2,PDE10A,PDE4B,PDPN,PFN4,PGRMC1,PPP1R10,PTBP2,PTPRK,QSOX1,RGS20,RORB,SERPINE2,SOX9,SSH2,TBXA2R,TGFB2,TMED2,TNFRSF11B,TRIM21,TSPAN6,USP2,VAX1,ZBTB25,ZBTB7A,ZD…
GO:BP	regulation of metabolic process	GO:0019222	FALSE	0.00148386	2.82861	7329	184	78	27334	A2ML1,A430033K04RIK,ABHD14B,ADARB1,AHDC1,ARAF,ARID1B,ARL2BP,ATF6,ATP8B1,AVPR1A,BRPF1,CARD10,CCND1,CD2AP,CHIA1,CHTF8,CIRBP,DIABLO,DLL1,DRD1,ENY2,FBXO33,GPC3,HGF,ICAM1,IL10RA,INHBB,IQGAP1,IRF2BP1,ITGB3,KCTD20,MICAL1,MMP14,MSL1,NUCB2,NUCKS1,OASL2,PAK2,PARP4,PDE4B,PPP1R10,PTBP2,PTPRK,QSOX1,RORB,SERPINE2,SH2B1,SNX7,SOX9,STOX2,TGFB2,TMED2,TNFSF10,TOP1,TRIM21,TSPYL5,UBB,USF2,USP2,VAX1,ZBTB22,ZBTB25,ZBTB…
GO:BP	negative regulation of cell communication	GO:0010648	FALSE	0.00148386	2.82861	1393	184	26	27334	AVPR1A,CD2AP,CXXC4,DLL1,DRD1,ENY2,FGFRL1,GNAI1,GPC3,HGF,HYOU1,ICAM1,INHBB,MCC,MMP14,NUCB2,PAK5,PDE10A,PDE4B,PPP1R10,RGS20,SERPINE2,SOX9,TGFB2,TSPAN6,ZBTB7A
GO:BP	negative regulation of signaling	GO:0023057	FALSE	0.00237893	2.62362	1390	184	25	27334	CD2AP,CXXC4,DLL1,DRD1,ENY2,FGFRL1,GNAI1,GPC3,HGF,HYOU1,ICAM1,INHBB,MCC,MMP14,NUCB2,PAK5,PDE10A,PDE4B,PPP1R10,RGS20,SERPINE2,SOX9,TGFB2,TSPAN6,ZBTB7A
GO:BP	regulation of cell communication	GO:0010646	FALSE	0.00237893	2.62362	3547	184	46	27334	ARAF,ATF6,AVPR1A,CD2AP,CXXC4,DDX60,DLL1,DRD1,ENY2,FGFRL1,GNAI1,GPC3,HGF,HYOU1,ICAM1,IL10RA,INHBB,IQGAP1,ITGB3,LPAR6,MAOA,MCC,MMP14,MPP2,NUCB2,NUCKS1,PAK2,PAK5,PDE10A,PDE4B,PPP1R10,RGS20,RSPO3,SERPINE2,SH2B1,SLC6A6,SOX9,TGFB2,TMED2,TNFSF10,TSPAN14,TSPAN6,TSPYL5,UBB,ZBTB7A,ZFP423
GO:BP	regulation of signal transduction	GO:0009966	FALSE	0.00237893	2.62362	2980	184	41	27334	ARAF,ATF6,CD2AP,CXXC4,DDX60,DLL1,FGFRL1,GNAI1,GPC3,HGF,HYOU1,ICAM1,IL10RA,INHBB,IQGAP1,ITGB3,LPAR6,MAOA,MCC,MMP14,NUCB2,NUCKS1,PAK2,PAK5,PDE10A,PDE4B,PPP1R10,RGS20,RSPO3,SERPINE2,SH2B1,SOX9,TGFB2,TMED2,TNFSF10,TSPAN14,TSPAN6,TSPYL5,UBB,ZBTB7A,ZFP423
GO:BP	protein localization	GO:0008104	FALSE	0.00347376	2.4592	2555	184	36	27334	AAGAB,ARL2BP,ATP8B1,BBS9,CACNB1,CARD10,CD2AP,CRIPT,DRD1,ENY2,GNAI1,GPC3,IL10RA,INHBB,IQGAP1,ITGB3,MCC,MMP14,NUP153,PAK2,PFN4,PGRMC1,PTPRK,RTP4,SDAD1,SNX7,SOX9,SYTL5,TGFB2,TMED2,TMED5,TSPAN14,VPS33A,ZBTB7A,ZDHHC18,ZFP423
GO:BP	cellular macromolecule localization	GO:0070727	FALSE	0.00347376	2.4592	2562	184	36	27334	AAGAB,ARL2BP,ATP8B1,BBS9,CACNB1,CARD10,CD2AP,CRIPT,DRD1,ENY2,GNAI1,GPC3,IL10RA,INHBB,IQGAP1,ITGB3,MCC,MMP14,NUP153,PAK2,PFN4,PGRMC1,PTPRK,RTP4,SDAD1,SNX7,SOX9,SYTL5,TGFB2,TMED2,TMED5,TSPAN14,VPS33A,ZBTB7A,ZDHHC18,ZFP423
GO:BP	regulation of nucleobase-containing compound metabolic process	GO:0019219	FALSE	0.00347376	2.4592	4098	184	50	27334	A430033K04RIK,ABHD14B,ADARB1,AHDC1,ARID1B,ARL2BP,ATF6,ATP8B1,BRPF1,CCND1,CHTF8,CIRBP,DLL1,ENY2,HGF,ICAM1,IRF2BP1,MSL1,NUCKS1,OASL2,PARP4,PPP1R10,PTBP2,PTPRK,RORB,SH2B1,SOX9,STOX2,TGFB2,TRIM21,USF2,USP2,VAX1,ZBTB22,ZBTB25,ZBTB7A,ZCCHC12,ZFP251,ZFP317,ZFP423,ZFP46,ZFP651,ZFP704,ZFP784,ZFP810,ZFP867,ZFP90,ZFP941,ZFP974,ZKSCAN2
GO:BP	heterocycle biosynthetic process	GO:0018130	FALSE	0.00347376	2.4592	4091	184	50	27334	A430033K04RIK,ABHD14B,AHDC1,ARID1B,ARL2BP,ATF6,ATP8B1,BRPF1,CCND1,CHTF8,DLL1,ENY2,HGF,ICAM1,IRF2BP1,MOCS3,MSL1,NAAA,NUCKS1,OASL2,PARP4,PGRMC1,PTPRK,RORB,SH2B1,SOX9,STOX2,TGFB2,TOP1,TRIM21,USF2,USP2,VAX1,ZBTB22,ZBTB25,ZBTB7A,ZCCHC12,ZFP251,ZFP317,ZFP423,ZFP46,ZFP651,ZFP704,ZFP784,ZFP810,ZFP867,ZFP90,ZFP941,ZFP974,ZKSCAN2
GO:BP	regulation of macromolecule metabolic process	GO:0060255	FALSE	0.00347376	2.4592	6826	184	72	27334	A2ML1,A430033K04RIK,ABHD14B,ADARB1,AHDC1,ARAF,ARID1B,ARL2BP,ATF6,ATP8B1,BRPF1,CARD10,CCND1,CD2AP,CHIA1,CHTF8,CIRBP,DIABLO,DLL1,DRD1,ENY2,FBXO33,GPC3,HGF,ICAM1,INHBB,IQGAP1,IRF2BP1,ITGB3,MICAL1,MMP14,MSL1,NUCKS1,OASL2,PAK2,PARP4,PDE4B,PPP1R10,PTBP2,PTPRK,RORB,SERPINE2,SH2B1,SOX9,STOX2,TGFB2,TMED2,TNFSF10,TOP1,TRIM21,TSPYL5,UBB,USF2,USP2,VAX1,ZBTB22,ZBTB25,ZBTB7A,ZCCHC12,ZFP251,ZFP317,ZFP423,ZFP46,…
GO:BP	regulation of signaling	GO:0023051	FALSE	0.00347376	2.4592	3542	184	45	27334	ARAF,ATF6,CD2AP,CXXC4,DDX60,DLL1,DRD1,ENY2,FGFRL1,GNAI1,GPC3,HGF,HYOU1,ICAM1,IL10RA,INHBB,IQGAP1,ITGB3,LPAR6,MAOA,MCC,MMP14,MPP2,NUCB2,NUCKS1,PAK2,PAK5,PDE10A,PDE4B,PPP1R10,RGS20,RSPO3,SERPINE2,SH2B1,SLC6A6,SOX9,TGFB2,TMED2,TNFSF10,TSPAN14,TSPAN6,TSPYL5,UBB,ZBTB7A,ZFP423
GO:BP	protein metabolic process	GO:0019538	FALSE	0.00366854	2.43551	5596	184	62	27334	A2ML1,ACR,ADARB1,ARAF,ARL2BP,BRPF1,CARD10,CCND1,CD2AP,CIRBP,DIABLO,DRD1,ENY2,FBXO17,FBXO33,GPC3,HGF,ICAM1,IDUA,INHBB,IQGAP1,IRF2BP1,ITGB3,LCMT2,MICAL1,MMP14,MMP17,MMP24,MOCS3,MRPL2,MRPS30,MSL1,NUCB2,NUMBL,PAK2,PAK5,PARP4,PARS2,PTPRK,QPCT,SERPINE2,SOX9,SSH2,ST3GAL3,TGFB2,TMED2,TNFSF10,TOP1,TPGS1,TRIM21,TRP53RKA,TSPAN14,TSPYL5,UBB,UBLCP1,USP2,USP31,USP35,UVSSA,WNK2,XYLT1,ZDHHC18
[truncated: 302 more rows]
